# Supplementary material for: Benchmarking brain organoid recapitulation of fetal corticogenesis
Source: Transl Psychiatry. 2022 Dec 20;12:520. doi: 10.1038/s41398-022-02279-0 (PMC9767930; doi:10.1038/s41398-022-02279-0)
Supplement: Supplementary file 2 — Supplementary table 1 [file 41398_2022_2279_MOESM2_ESM.xlsx]

## Sheet: CBO D25vs0
CBO D25vs0; FDR < 0.05 and abs(logFC) > 1
genes	EnsGene	HGNCSymbol	GeneName	GeneBiotype	logFC	logCPM	LR	PValue	FDR
ENSG00000111752.10	ENSG00000111752	PHC1	PHC1	protein_coding	-3.45362286126756	7.60601349728333	721.489707248272	6.34929956477718e-159	1.07309511944299e-154
ENSG00000050344.8	ENSG00000050344	NFE2L3	NFE2L3	protein_coding	-4.91890883905704	5.46357986381279	642.490646062418	9.59979994984421e-142	8.11231094761585e-138
ENSG00000128567.16	ENSG00000128567	PODXL	PODXL	protein_coding	-5.58034845095681	8.37709721196771	472.377091577756	9.73865447434882e-105	5.48643330903231e-101
ENSG00000182866.16	ENSG00000182866	LCK	LCK	protein_coding	-6.6493188340391	2.72969283895506	453.296050761667	1.38295956586626e-100	5.84334990567641e-97
ENSG00000146904.8	ENSG00000146904	EPHA1	EPHA1	protein_coding	-6.49466945081402	4.97186729668893	436.255518209167	7.06964493264001e-97	2.38968138013097e-93
ENSG00000131389.16	ENSG00000131389	SLC6A6	SLC6A6	protein_coding	-4.53121617036582	5.8466453961672	431.804535048953	6.57859327607699e-96	1.85308008264962e-92
ENSG00000111704.10	ENSG00000111704	NANOG	NANOG	protein_coding	-5.52303929492985	3.84991225529279	415.067165768387	2.89168459005819e-92	6.98176589379622e-89
ENSG00000102755.11	ENSG00000102755	FLT1	FLT1	protein_coding	-7.39000770502549	4.67177033246474	411.856989059206	1.44513975061338e-91	3.05303836563959e-88
ENSG00000112159.11	ENSG00000112159	MDN1	MDN1	protein_coding	-2.90782875130186	7.57324072142837	403.105202500252	1.16138858326869e-89	2.18095871620267e-86
ENSG00000248605.5	ENSG00000248605		AC022140.1	lincRNA	-5.49835622385695	2.86327599557711	398.962253459077	9.26487902365076e-89	1.56585720378721e-85
ENSG00000148444.15	ENSG00000148444	COMMD3	COMMD3	protein_coding	4.21310205611434	5.0954049555395	393.920481470011	1.15983041402182e-87	1.78202671158026e-84
ENSG00000241186.9	ENSG00000241186	TDGF1	TDGF1	protein_coding	-9.41360146801689	5.70460624184944	359.268643617681	4.06289081544791e-80	5.72224313932376e-77
ENSG00000278259.4	ENSG00000278259	MYO19	MYO19	protein_coding	-1.97969437003324	5.67542354335743	352.050819283891	1.51547342955304e-78	1.97023203329815e-75
ENSG00000147601.13	ENSG00000147601	TERF1	TERF1	protein_coding	-3.14892690492076	6.0834701912571	343.890905419991	9.06806413867927e-77	1.0947096571987e-73
ENSG00000120949.14	ENSG00000120949	TNFRSF8	TNFRSF8	protein_coding	-6.83733870254962	1.40832560736335	338.174897834242	1.59348684212114e-75	1.79543474124596e-72
ENSG00000171533.11	ENSG00000171533	MAP6	MAP6	protein_coding	5.7244327143565	7.55350639019638	333.030240716603	2.10283830278542e-74	2.22125438471102e-71
ENSG00000131459.12	ENSG00000131459	GFPT2	GFPT2	protein_coding	-3.79739203082715	4.70348561145998	325.657723963449	8.48319813709033e-73	8.43379598323316e-70
ENSG00000151718.15	ENSG00000151718	WWC2	WWC2	protein_coding	-2.71602173787211	5.75840457492041	312.935916029431	5.00800444197014e-70	4.70223794854097e-67
ENSG00000170190.15	ENSG00000170190	SLC16A5	SLC16A5	protein_coding	-4.74479842291989	1.31401289853977	307.136966273713	9.18177223856524e-69	8.16742803178901e-66
ENSG00000157110.15	ENSG00000157110	RBPMS	RBPMS	protein_coding	-3.2683602595428	4.1797467486808	304.527659655311	3.39915523629705e-68	2.87245613243282e-65
ENSG00000164048.13	ENSG00000164048	ZNF589	ZNF589	protein_coding	-2.45450952302444	5.64309545260824	303.970788202185	4.49457855578955e-68	3.61727962720949e-65
ENSG00000105131.7	ENSG00000105131	EPHX3	EPHX3	protein_coding	-5.67444582844296	0.763808007204911	297.941462202566	9.25257234606956e-67	7.1080784191328e-64
ENSG00000274652.1	ENSG00000274652		AL157817.1	lincRNA	-11.2416821804848	1.30478784368926	292.825369387873	1.20488057994375e-65	8.85377681809967e-63
ENSG00000163053.10	ENSG00000163053	SLC16A14	SLC16A14	protein_coding	3.68966279558437	6.93991776224334	291.586337319981	2.24342196221853e-65	1.57983644097731e-62
ENSG00000106780.8	ENSG00000106780	MEGF9	MEGF9	protein_coding	3.08540310248388	6.56242998135347	288.703149566417	9.53082363280123e-65	6.44321800871895e-62
ENSG00000141934.9	ENSG00000141934	PLPP2	PLPP2	protein_coding	-3.67839769261853	3.35256798432077	284.699027996138	7.10601886170449e-64	4.61918556852568e-61
ENSG00000141582.14	ENSG00000141582	CBX4	CBX4	protein_coding	4.04871485356712	5.22397607680911	284.173668093749	9.24922007292921e-64	5.78966920194728e-61
ENSG00000254934.5	ENSG00000254934	LINC00678	LINC00678	lincRNA	-8.63543109174597	3.88423272427463	282.81175941607	1.83179039119475e-63	1.10568176434223e-60
ENSG00000100341.11	ENSG00000100341	PNPLA5	PNPLA5	protein_coding	-5.05461242689671	0.353662819972135	282.687516195412	1.94961834485369e-63	1.13622412573697e-60
ENSG00000204252.13	ENSG00000204252	HLA-DOA	HLA-DOA	protein_coding	-5.15116121444395	3.11530294024807	281.534591162882	3.47684510760976e-63	1.95873863879042e-60
ENSG00000255666.5	ENSG00000255666		AP000943.2	lincRNA	-11.4985576410903	2.03461618586524	276.876056180927	3.60056819619055e-62	1.96300655109086e-59
ENSG00000166848.5	ENSG00000166848	TERF2IP	TERF2IP	protein_coding	2.58397210941133	7.23168120133074	275.573436615523	6.92226189037786e-62	3.65603588153988e-59
ENSG00000166105.15	ENSG00000166105	GLB1L3	GLB1L3	protein_coding	-4.22854575669156	2.85984223902108	272.519516800769	3.20479911477991e-61	1.64134272239077e-58
ENSG00000157214.13	ENSG00000157214	STEAP2	STEAP2	protein_coding	-3.72510289340831	3.5000418093382	268.281991341106	2.68748531753728e-60	1.33591733387346e-57
ENSG00000113356.11	ENSG00000113356	POLR3G	POLR3G	protein_coding	-5.02952003857153	4.11763246458142	262.777163611141	4.25767898409876e-59	2.0559723574358e-56
ENSG00000141431.10	ENSG00000141431	ASXL3	ASXL3	protein_coding	4.83704026171851	6.76951985833657	261.18062312174	9.48791301794857e-59	4.45431160878747e-56
ENSG00000101194.17	ENSG00000101194	SLC17A9	SLC17A9	protein_coding	-6.50868749600564	2.32082409719046	257.490424528212	6.04719104640262e-58	2.76225880743921e-55
ENSG00000140835.9	ENSG00000140835	CHST4	CHST4	protein_coding	-6.25382163225941	1.16595016005267	254.484554127647	2.73401213187101e-57	1.20346083736343e-54
ENSG00000197724.10	ENSG00000197724	PHF2	PHF2	protein_coding	2.06342831958597	6.52429821080878	254.453435242871	2.77705299433013e-57	1.20346083736343e-54
ENSG00000156966.6	ENSG00000156966	B3GNT7	B3GNT7	protein_coding	-4.95981558709761	3.08864698036738	253.290923936792	4.97745052311457e-57	2.10309728227898e-54
ENSG00000118495.18	ENSG00000118495	PLAGL1	PLAGL1	protein_coding	5.26947038669856	4.58957110843182	251.766064236148	1.07010664848555e-56	4.41118840635472e-54
ENSG00000146215.13	ENSG00000146215	CRIP3	CRIP3	protein_coding	-5.991368230125	1.54414177456614	251.517919094764	1.21205842827355e-56	4.87738083244077e-54
ENSG00000124839.12	ENSG00000124839	RAB17	RAB17	protein_coding	-7.79569344581891	3.77066377669695	248.580781927001	5.29475017348272e-56	2.08108308562864e-53
ENSG00000133477.16	ENSG00000133477	FAM83F	FAM83F	protein_coding	-3.82748372257083	3.33026067872806	244.616021423722	3.87476924365101e-55	1.48835170424877e-52
ENSG00000226887.7	ENSG00000226887	ERVMER34-1	ERVMER34-1	protein_coding	-4.46989546022959	2.46608700029034	243.251765506267	7.68590375425554e-55	2.88665465223718e-52
ENSG00000130844.16	ENSG00000130844	ZNF331	ZNF331	protein_coding	-1.85038148233962	5.37468914764582	242.748195752927	9.89669280323057e-55	3.63617402320434e-52
ENSG00000169764.15	ENSG00000169764	UGP2	UGP2	protein_coding	-3.65682909820726	6.78971484568136	241.893063415249	1.52033683437381e-54	5.46706656122379e-52
ENSG00000185306.12	ENSG00000185306	C12orf56	C12orf56	protein_coding	-5.02013627063817	-0.219335013514703	234.623233949062	5.84971798920919e-53	2.05971007782551e-50
ENSG00000235152.1	ENSG00000235152		AL353052.1	lincRNA	-8.17052002872061	0.733020730705302	234.194825684961	7.25364248879307e-53	2.50191452455289e-50
ENSG00000228623.5	ENSG00000228623	ZNF883	ZNF883	protein_coding	-3.2519072602266	3.73609276135732	234.077788618768	7.6926869508913e-53	2.60028204314028e-50
ENSG00000005961.17	ENSG00000005961	ITGA2B	ITGA2B	protein_coding	-3.11770553310032	2.27853827085154	233.305528825172	1.13366233186495e-52	3.75686805310775e-50
ENSG00000196361.9	ENSG00000196361	ELAVL3	ELAVL3	protein_coding	4.93044082802271	6.78665271209604	232.678527164711	1.55315517395433e-52	5.04805299903886e-50
ENSG00000075461.5	ENSG00000075461	CACNG4	CACNG4	protein_coding	4.48036996865165	6.14284893452363	232.041307485864	2.13882782409707e-52	6.8204394443518e-50
ENSG00000165443.11	ENSG00000165443	PHYHIPL	PHYHIPL	protein_coding	6.05484670932202	6.01449834777236	231.021708826875	3.56883960245012e-52	1.11698070594462e-49
ENSG00000185670.7	ENSG00000185670	ZBTB3	ZBTB3	protein_coding	-1.6863776727148	4.44094260361031	230.9780769319	3.64789427429659e-52	1.12096474781612e-49
ENSG00000280707.2	ENSG00000280707		AL353747.4	lincRNA	-4.69298223747859	1.46472860933106	230.829338475675	3.93078309120995e-52	1.1863243754382e-49
ENSG00000072042.12	ENSG00000072042	RDH11	RDH11	protein_coding	-1.61495602932263	7.07508100777436	227.626900022319	1.96285200033021e-51	5.82002836097909e-49
ENSG00000115295.19	ENSG00000115295	CLIP4	CLIP4	protein_coding	3.74789658737091	4.35705456131583	224.509443782183	9.39297434318205e-51	2.73708033403655e-48
ENSG00000039523.19	ENSG00000039523	RIPOR1	RIPOR1	protein_coding	2.74798813215291	4.85847994872123	224.229190178001	1.08125542671767e-50	3.097338638467e-48
ENSG00000135093.12	ENSG00000135093	USP30	USP30	protein_coding	1.56666018179705	5.17536533047229	224.117038597547	1.14390351564416e-50	3.22218555298367e-48
ENSG00000164542.12	ENSG00000164542	KIAA0895	KIAA0895	protein_coding	4.42564596771309	5.52624509857035	222.497781527002	2.57968927552295e-50	7.1474308927235e-48
ENSG00000130182.7	ENSG00000130182	ZSCAN10	ZSCAN10	protein_coding	-7.22948240607786	3.11542555357094	221.860178618996	3.55335654162333e-50	9.68633530806064e-48
ENSG00000112297.14	ENSG00000112297	CRYBG1	CRYBG1	protein_coding	-4.76952099690592	3.05926960170296	221.510456438307	4.23564480099751e-50	1.13629575843903e-47
ENSG00000135749.18	ENSG00000135749	PCNX2	PCNX2	protein_coding	-2.35881064438326	6.10249906166928	220.790960992789	6.07933682370871e-50	1.60541986964845e-47
ENSG00000185847.7	ENSG00000185847	LINC01405	LINC01405	lincRNA	-6.99203486771737	-0.144005647409551	219.050090325845	1.45742127953835e-49	3.78951954545811e-47
ENSG00000149289.10	ENSG00000149289	ZC3H12C	ZC3H12C	protein_coding	2.57177700830199	5.71511092695556	218.689164765539	1.74708478456046e-49	4.473860597554e-47
ENSG00000123213.22	ENSG00000123213	NLN	NLN	protein_coding	-2.54040170473292	6.42607432935524	218.186555051567	2.24879289811372e-49	5.67266399567463e-47
ENSG00000179059.9	ENSG00000179059	ZFP42	ZFP42	protein_coding	-6.61854964481504	3.74116395648418	218.100252330849	2.34841581934302e-49	5.83684937687005e-47
ENSG00000204516.9	ENSG00000204516	MICB	MICB	protein_coding	-3.75915689694099	2.14714524753602	216.053650856474	6.56474253145716e-49	1.60798135542257e-46
ENSG00000166073.10	ENSG00000166073	GPR176	GPR176	protein_coding	-5.97983033537461	4.87317134243819	214.615051943504	1.35220652340596e-48	3.26480606458345e-46
ENSG00000170909.13	ENSG00000170909	OSCAR	OSCAR	protein_coding	-3.99018221784957	0.106262920221107	214.531150829023	1.41041220132663e-48	3.35737698797483e-46
ENSG00000134285.10	ENSG00000134285	FKBP11	FKBP11	protein_coding	-2.78075331600412	3.86294291990112	214.246455036798	1.62724404774424e-48	3.81972939596187e-46
ENSG00000169418.9	ENSG00000169418	NPR1	NPR1	protein_coding	-5.51987515345401	1.939389835807	213.252314371491	2.68119440144075e-48	6.20751596969181e-46
ENSG00000157992.12	ENSG00000157992	KRTCAP3	KRTCAP3	protein_coding	-3.6900869321942	1.16772043458323	212.542178126635	3.83045260772758e-48	8.74844317881134e-46
ENSG00000136943.10	ENSG00000136943	CTSV	CTSV	protein_coding	-3.61145595073745	4.05376984056737	211.835284185337	5.46344924279123e-48	1.23117007536553e-45
ENSG00000132749.10	ENSG00000132749	TESMIN	TESMIN	protein_coding	-4.13916487349417	1.77946830538166	209.651940603723	1.63607343478365e-47	3.63832593701032e-45
ENSG00000257647.1	ENSG00000257647		AC124312.2	lincRNA	-3.70989990888351	2.70482794177258	208.657464051813	2.69633263659761e-47	5.91827505079691e-45
ENSG00000139629.15	ENSG00000139629	GALNT6	GALNT6	protein_coding	-3.30232646708591	2.197013769746	208.04383105409	3.66991263139132e-47	7.95194786963393e-45
ENSG00000150510.16	ENSG00000150510	FAM124A	FAM124A	protein_coding	-2.80819819521027	4.19480649152122	207.834693158772	4.07648444369934e-47	8.72109665607122e-45
ENSG00000017483.14	ENSG00000017483	SLC38A5	SLC38A5	protein_coding	-4.23670409917002	2.33870975756623	206.876251786278	6.59785757304744e-47	1.39387988552593e-44
ENSG00000137100.15	ENSG00000137100	DCTN3	DCTN3	protein_coding	2.65113341578007	5.54187587611476	205.560893536456	1.27761882881694e-46	2.66580689207841e-44
ENSG00000102096.9	ENSG00000102096	PIM2	PIM2	protein_coding	-3.14187453868096	4.48401379592648	205.299260475218	1.45709587156208e-46	3.00321674698422e-44
ENSG00000147596.3	ENSG00000147596	PRDM14	PRDM14	protein_coding	-5.7443601091052	2.0155526182119	204.34366011435	2.35503604444307e-46	4.79547761290751e-44
ENSG00000109861.15	ENSG00000109861	CTSC	CTSC	protein_coding	-3.82593041226845	6.20247133342771	203.232983019562	4.11481366600329e-46	8.27910306775258e-44
ENSG00000146530.11	ENSG00000146530	VWDE	VWDE	protein_coding	-6.18712239515923	3.08473799035637	201.917952748332	7.96712097691825e-46	1.58414484271642e-43
ENSG00000249790.2	ENSG00000249790		AC092490.1	lincRNA	-3.8350421840991	5.04818139497107	201.517192664737	9.74434379326349e-46	1.91499016802263e-43
ENSG00000172081.13	ENSG00000172081	MOB3A	MOB3A	protein_coding	2.06371634377332	4.7154107586041	201.490049504633	9.87815024452311e-46	1.91897261244466e-43
ENSG00000275481.1	ENSG00000275481		AC025031.4	lincRNA	-3.8071973165756	1.51081500978212	200.503192634772	1.62190224675414e-45	3.11497384913543e-43
ENSG00000120278.15	ENSG00000120278	PLEKHG1	PLEKHG1	protein_coding	3.93119831380413	5.76170352668621	199.877901873256	2.22063142507551e-45	4.21695412530351e-43
ENSG00000117407.16	ENSG00000117407	ARTN	ARTN	protein_coding	-4.77881984064004	0.881392038807285	199.478104946645	2.71469976607932e-45	5.09790452738962e-43
ENSG00000075945.12	ENSG00000075945	KIFAP3	KIFAP3	protein_coding	3.05573514058367	6.92698480820403	199.13473411798	3.2259250871217e-45	5.99135823048833e-43
ENSG00000110888.17	ENSG00000110888	CAPRIN2	CAPRIN2	protein_coding	-2.22073796275158	6.08982839696307	199.079752553493	3.31629188627448e-45	6.09224447499184e-43
ENSG00000237923.1	ENSG00000237923	LINC02570	LINC02570	lincRNA	-6.45093916133781	-0.0555898077112552	198.724680335117	3.96405380111367e-45	7.20392185942174e-43
ENSG00000249152.1	ENSG00000249152	LNCPRESS2	LNCPRESS2	lincRNA	-10.3176260886293	1.63638521452951	198.403362754916	4.65865663426341e-45	8.37616550805168e-43
ENSG00000248329.5	ENSG00000248329	APELA	APELA	protein_coding	-4.94618721940952	2.39039637499924	198.065601437839	5.52040555163321e-45	9.8210920240161e-43
ENSG00000120156.20	ENSG00000120156	TEK	TEK	protein_coding	-5.52500107373204	2.91498635389483	198.041425641116	5.58787827358166e-45	9.83757611477122e-43
ENSG00000008516.16	ENSG00000008516	MMP25	MMP25	protein_coding	-3.85872162839743	2.14618645883934	197.720014901905	6.56734178457021e-45	1.14427467526826e-42
ENSG00000174720.15	ENSG00000174720	LARP7	LARP7	protein_coding	-2.02264079271751	5.56693530474333	195.083425491111	2.47060836860476e-44	4.2607910242642e-42
ENSG00000143494.15	ENSG00000143494	VASH2	VASH2	protein_coding	-4.50329295682018	5.96526222050026	193.539864423074	5.36650564959487e-44	9.1615466650306e-42
ENSG00000131116.11	ENSG00000131116	ZNF428	ZNF428	protein_coding	3.7332529236669	6.04701801024562	193.351146572653	5.90039187295977e-44	9.91809147343127e-42
ENSG00000188290.10	ENSG00000188290	HES4	HES4	protein_coding	6.4752283373712	4.64023288705651	193.342183711086	5.92702939954179e-44	9.91809147343127e-42
ENSG00000140577.15	ENSG00000140577	CRTC3	CRTC3	protein_coding	2.15117264320772	5.17691047486085	192.790314204187	7.82147131466852e-44	1.29598712440405e-41
ENSG00000137819.13	ENSG00000137819	PAQR5	PAQR5	protein_coding	-3.76312945718521	1.95387287305425	192.669516283981	8.31101597203333e-44	1.36373282469258e-41
ENSG00000119725.18	ENSG00000119725	ZNF410	ZNF410	protein_coding	1.84081865081836	6.16645713111133	192.102559919006	1.10509742956912e-43	1.79588958241804e-41
ENSG00000257151.1	ENSG00000257151	PWAR6	PWAR6	lincRNA	-3.69635924555775	5.87728171579773	192.075120914905	1.12044250651994e-43	1.80348560025653e-41
ENSG00000170390.15	ENSG00000170390	DCLK2	DCLK2	protein_coding	4.83514577768807	6.95739229945717	191.484720755159	1.50749208462356e-43	2.40359657756818e-41
ENSG00000124233.11	ENSG00000124233	SEMG1	SEMG1	protein_coding	-7.36617376142661	-0.515847660873386	191.331366446927	1.62827483007299e-43	2.57191335542651e-41
ENSG00000130768.14	ENSG00000130768	SMPDL3B	SMPDL3B	protein_coding	-6.69671595295689	2.64080997129667	191.041810936549	1.88334294498284e-43	2.94725732529212e-41
ENSG00000125285.5	ENSG00000125285	SOX21	SOX21	protein_coding	4.43184681598071	5.61342977357562	190.681464253775	2.25726986572696e-43	3.50001082574783e-41
ENSG00000015592.16	ENSG00000015592	STMN4	STMN4	protein_coding	4.79943235964206	6.54792448853382	190.416129947378	2.57928525199417e-43	3.96295454945031e-41
ENSG00000104518.10	ENSG00000104518	GSDMD	GSDMD	protein_coding	-3.25845608395757	1.93002186784396	190.031304275493	3.12966604850789e-43	4.76526899872359e-41
ENSG00000171988.18	ENSG00000171988	JMJD1C	JMJD1C	protein_coding	-1.87586509837151	7.99457695997416	189.877714459554	3.38083034959627e-43	5.10173336951131e-41
ENSG00000187323.11	ENSG00000187323	DCC	DCC	protein_coding	5.73834040950898	6.86042529477048	189.300996703361	4.51762111018066e-43	6.75684198081091e-41
ENSG00000179046.8	ENSG00000179046	TRIML2	TRIML2	protein_coding	-6.68482516895368	2.48872582002586	188.717707324963	6.05665306660974e-43	8.9792538139273e-41
ENSG00000161940.10	ENSG00000161940	BCL6B	BCL6B	protein_coding	-5.37878402988545	0.633676416522315	187.942547640304	8.9421305557996e-43	1.31418216107451e-40
ENSG00000157240.3	ENSG00000157240	FZD1	FZD1	protein_coding	3.92770731492896	5.19328345620679	187.462698971969	1.13812032582429e-42	1.65822169196175e-40
ENSG00000078018.19	ENSG00000078018	MAP2	MAP2	protein_coding	3.58432526975274	9.95905499069383	186.940272059981	1.47989680207852e-42	2.13775520101957e-40
ENSG00000117322.17	ENSG00000117322	CR2	CR2	protein_coding	-5.73251838737514	0.717522508787888	186.664976182401	1.69952614319276e-42	2.4342111310255e-40
ENSG00000205744.9	ENSG00000205744	DENND1C	DENND1C	protein_coding	-3.47086534738385	1.00506905011765	186.337594673537	2.00352624492298e-42	2.84551235844061e-40
ENSG00000149591.16	ENSG00000149591	TAGLN	TAGLN	protein_coding	-3.07477034501747	4.1859720490531	185.445134692699	3.13777539219075e-42	4.41929515861799e-40
ENSG00000243716.10	ENSG00000243716	NPIPB5	NPIPB5	protein_coding	-2.50291753378149	5.03336428649965	185.051016090531	3.82525812610631e-42	5.34303203217543e-40
ENSG00000166394.14	ENSG00000166394	CYB5R2	CYB5R2	protein_coding	-3.1902135232037	2.29229681838144	184.956016260015	4.01236126499384e-42	5.55843588030007e-40
ENSG00000204531.17	ENSG00000204531	POU5F1	POU5F1	protein_coding	-7.92831539897388	6.03940222393728	184.515032396387	5.00808102983383e-42	6.88142906383915e-40
ENSG00000062038.13	ENSG00000062038	CDH3	CDH3	protein_coding	-3.33731401964178	5.41559830133355	183.487050451527	8.39643857771885e-42	1.14442103550021e-39
ENSG00000241484.9	ENSG00000241484	ARHGAP8	ARHGAP8	protein_coding	-3.39175853856664	2.87896822088288	182.100113831028	1.68614385451612e-41	2.27980138281415e-39
ENSG00000141570.10	ENSG00000141570	CBX8	CBX8	protein_coding	3.53905905176427	4.67163041621034	182.024649137016	1.751340612399e-41	2.33272074951684e-39
ENSG00000008311.14	ENSG00000008311	AASS	AASS	protein_coding	-3.39758948449862	7.01198812266098	182.022892817048	1.75288761131672e-41	2.33272074951684e-39
ENSG00000132718.8	ENSG00000132718	SYT11	SYT11	protein_coding	2.33192225737032	8.89554885966485	181.800013538995	1.96071691106795e-41	2.58891222765308e-39
ENSG00000104635.13	ENSG00000104635	SLC39A14	SLC39A14	protein_coding	-2.9171759183089	6.47923055139431	181.629385754016	2.13632813973581e-41	2.79892107671899e-39
ENSG00000088305.18	ENSG00000088305	DNMT3B	DNMT3B	protein_coding	-3.92085018543902	6.93421937332855	181.14850926421	2.72056094793791e-41	3.53693850623836e-39
ENSG00000236673.5	ENSG00000236673		AL117378.1	lincRNA	-5.94644709340019	3.72840066574628	180.80915359126	3.22664661125407e-41	4.16286674632099e-39
ENSG00000182095.14	ENSG00000182095	TNRC18	TNRC18	protein_coding	3.80519923367769	7.03750738947747	180.041256767463	4.74692419871063e-41	6.0778610516976e-39
ENSG00000203326.11	ENSG00000203326	ZNF525	ZNF525	protein_coding	-3.39702019823555	4.893319695949	179.319077109913	6.82487862605134e-41	8.67272734277396e-39
ENSG00000181444.12	ENSG00000181444	ZNF467	ZNF467	protein_coding	5.16075332927541	2.31039881102651	179.001400897375	8.00678736153988e-41	1.00987099401034e-38
ENSG00000077684.15	ENSG00000077684	JADE1	JADE1	protein_coding	-2.3698641359537	6.59098158879615	178.598410158041	9.80507038029605e-41	1.2275221814621e-38
ENSG00000153093.18	ENSG00000153093	ACOXL	ACOXL	protein_coding	-3.88991638904501	1.79095572289641	178.581340891113	9.8895786324234e-41	1.22899829754844e-38
ENSG00000197921.5	ENSG00000197921	HES5	HES5	protein_coding	10.3079605648997	6.54027432315052	178.436283074118	1.06377853927395e-40	1.31233000673497e-38
ENSG00000143248.12	ENSG00000143248	RGS5	RGS5	protein_coding	-3.24537915901666	3.07818787260612	178.226138249996	1.18232449264542e-40	1.44800480073914e-38
ENSG00000136274.8	ENSG00000136274	NACAD	NACAD	protein_coding	3.30920606560077	5.12901742124502	177.868569298064	1.41518469755023e-40	1.72072205563283e-38
ENSG00000182903.15	ENSG00000182903	ZNF721	ZNF721	protein_coding	-1.90342884969291	5.76033352542368	177.753478864971	1.4994904597556e-40	1.81020630430925e-38
ENSG00000172554.11	ENSG00000172554	SNTG2	SNTG2	protein_coding	-3.83692003702991	1.18773068841096	177.67457849202	1.56017048343473e-40	1.87010222273266e-38
ENSG00000075643.5	ENSG00000075643	MOCOS	MOCOS	protein_coding	-2.70365478475853	2.51660119976577	177.436798478809	1.75829987252788e-40	2.09274832011223e-38
ENSG00000151364.16	ENSG00000151364	KCTD14	KCTD14	protein_coding	-3.28710901289056	1.06949383819147	177.147593182612	2.03349639790421e-40	2.40336521825029e-38
ENSG00000169862.18	ENSG00000169862	CTNND2	CTNND2	protein_coding	2.99604977372096	7.13154244397822	176.952228326335	2.24338247939739e-40	2.63301439474273e-38
ENSG00000125534.9	ENSG00000125534	PPDPF	PPDPF	protein_coding	4.64123894916866	6.377394813841	176.893215514293	2.31094402508948e-40	2.6936044805543e-38
ENSG00000182670.13	ENSG00000182670	TTC3	TTC3	protein_coding	2.04688418201925	9.69519525940829	176.678658527434	2.57418956321053e-40	2.97988889094665e-38
ENSG00000143669.13	ENSG00000143669	LYST	LYST	protein_coding	3.54115308269272	5.73388061330177	176.556280132315	2.73755882450712e-40	3.14744773421734e-38
ENSG00000185905.3	ENSG00000185905	C16orf54	C16orf54	protein_coding	-3.6497851349592	1.14047102591611	176.407668622198	2.94995151763165e-40	3.36756016642792e-38
ENSG00000113532.12	ENSG00000113532	ST8SIA4	ST8SIA4	protein_coding	4.02631482904719	5.88073246354583	176.394963488666	2.96885666408946e-40	3.36756016642792e-38
ENSG00000258649.1	ENSG00000258649		AL392023.1	lincRNA	-7.35346585143116	1.60987111792535	176.318000723506	3.08599487976431e-40	3.47709329752644e-38
ENSG00000123600.19	ENSG00000123600	METTL8	METTL8	protein_coding	-1.57685223439801	5.04943769109159	175.888016787434	3.83079903640809e-40	4.28770427247239e-38
ENSG00000234787.7	ENSG00000234787	LINC00458	LINC00458	lincRNA	-5.73286105253036	2.65988821634799	175.415953282984	4.85706343939073e-40	5.40060718349624e-38
ENSG00000099864.17	ENSG00000099864	PALM	PALM	protein_coding	3.92737231047783	6.71704104897517	175.285546617208	5.18621984243191e-40	5.72890859849292e-38
ENSG00000171126.7	ENSG00000171126	KCNG3	KCNG3	protein_coding	-5.44483094258293	1.35131855766732	173.921892751053	1.02953622433662e-39	1.12988257970865e-37
ENSG00000162601.9	ENSG00000162601	MYSM1	MYSM1	protein_coding	-2.15629971884281	5.54124850262308	172.971252322626	1.66053255961892e-39	1.81062327678189e-37
ENSG00000091592.15	ENSG00000091592	NLRP1	NLRP1	protein_coding	3.68950237392137	6.57097279632712	172.646779646336	1.9548294725391e-39	2.1178572381656e-37
ENSG00000233056.2	ENSG00000233056	ERVH48-1	ERVH48-1	lincRNA	-5.12543634199839	1.99163716913071	172.177968925058	2.47453513649072e-39	2.66382919374711e-37
ENSG00000159409.14	ENSG00000159409	CELF3	CELF3	protein_coding	4.83874607904666	6.42186912677169	172.151307325303	2.5079355149954e-39	2.68269735056565e-37
ENSG00000115998.7	ENSG00000115998	C2orf42	C2orf42	protein_coding	2.01972478316478	4.09323300914478	171.982626060436	2.72995511134489e-39	2.9018220966566e-37
ENSG00000175764.14	ENSG00000175764	TTLL11	TTLL11	protein_coding	3.76492157937798	3.16238858093928	171.629494470948	3.26045591215414e-39	3.44406033570732e-37
ENSG00000180336.17	ENSG00000180336	MEIOC	MEIOC	protein_coding	-2.84691694957942	2.72474573848895	171.338851653821	3.77358799225802e-39	3.96132985448154e-37
ENSG00000131203.12	ENSG00000131203	IDO1	IDO1	protein_coding	-9.56603723789683	2.2205256310256	171.056704606637	4.34886319255556e-39	4.53704548255441e-37
ENSG00000180190.11	ENSG00000180190	TDRP	TDRP	protein_coding	-2.58347435698386	3.9138534940704	171.03211588917	4.40297256555568e-39	4.56531529634703e-37
ENSG00000188112.8	ENSG00000188112	C6orf132	C6orf132	protein_coding	-4.40807693075501	2.5633206434358	170.60791412951	5.44996022050134e-39	5.6164498589447e-37
ENSG00000167612.12	ENSG00000167612	ANKRD33	ANKRD33	protein_coding	-5.2781990545711	-0.507031514167285	170.015913131612	7.3399128251607e-39	7.51829494897218e-37
ENSG00000166535.19	ENSG00000166535	A2ML1	A2ML1	protein_coding	-4.12224015137388	1.93443107455139	169.598230304841	9.0556074890435e-39	9.21980856459784e-37
ENSG00000196220.15	ENSG00000196220	SRGAP3	SRGAP3	protein_coding	2.48225473249884	7.41060613011705	169.51318169217	9.45133884309456e-39	9.56509447827192e-37
ENSG00000176834.13	ENSG00000176834	VSIG10	VSIG10	protein_coding	-1.93655004338721	4.72650110440456	168.547413413086	1.53615018833302e-38	1.54538537696526e-36
ENSG00000111727.11	ENSG00000111727	HCFC2	HCFC2	protein_coding	2.7105036706684	5.19672251118791	168.325422610561	1.71759693520259e-38	1.71769856815734e-36
ENSG00000174428.16	ENSG00000174428	GTF2IRD2B	GTF2IRD2B	protein_coding	2.03585548116432	5.55236710741313	168.281021171781	1.75638424356025e-38	1.74615588825952e-36
ENSG00000136938.8	ENSG00000136938	ANP32B	ANP32B	protein_coding	3.26585165621098	4.54133943697545	167.714693783289	2.33517541055356e-38	2.3079999774132e-36
ENSG00000240563.1	ENSG00000240563	L1TD1	L1TD1	protein_coding	-7.2403612264351	6.15280432850072	167.586300655792	2.49094474918202e-38	2.44764286080961e-36
ENSG00000130287.13	ENSG00000130287	NCAN	NCAN	protein_coding	3.99894997144353	8.21907157201668	167.048359349574	3.26487537825539e-38	3.18957565132338e-36
ENSG00000168283.13	ENSG00000168283	BMI1	BMI1	protein_coding	3.81722856452361	6.32919158581346	166.883677519078	3.54681468971044e-38	3.44509856728713e-36
ENSG00000135097.6	ENSG00000135097	MSI1	MSI1	protein_coding	3.13713834457179	6.73544783903585	166.565766788748	4.16179964413661e-38	4.01934718774587e-36
ENSG00000158856.18	ENSG00000158856	DMTN	DMTN	protein_coding	6.1438954329885	4.2654027603678	165.928263414741	5.73503706177185e-38	5.50726485119353e-36
ENSG00000170296.9	ENSG00000170296	GABARAP	GABARAP	protein_coding	2.63468709505406	7.68928044483253	164.923684885946	9.50562927298699e-38	9.07653335269792e-36
ENSG00000179455.7	ENSG00000179455	MKRN3	MKRN3	protein_coding	4.06734835527429	3.97686726125287	164.830420606995	9.96217893505967e-38	9.45903293154177e-36
ENSG00000160973.7	ENSG00000160973	FOXH1	FOXH1	protein_coding	-7.26083616492714	2.06624512911038	164.758106690094	1.03312119122553e-37	9.75462639826968e-36
ENSG00000132274.15	ENSG00000132274	TRIM22	TRIM22	protein_coding	-3.30775091206665	4.74399085475477	163.817201804791	1.65842224898013e-37	1.55716635722295e-35
ENSG00000196814.14	ENSG00000196814	MVB12B	MVB12B	protein_coding	3.07484033717193	6.88311161269225	163.488415800775	1.95668615684011e-37	1.8270692119754e-35
ENSG00000165156.14	ENSG00000165156	ZHX1	ZHX1	protein_coding	2.27041745852031	5.87885338472556	163.400325911447	2.04533896634958e-37	1.89935570715792e-35
ENSG00000174950.10	ENSG00000174950	CD164L2	CD164L2	protein_coding	-5.53032508606722	-0.291910153114185	163.005603245279	2.49457850243724e-37	2.30387274697769e-35
ENSG00000171016.11	ENSG00000171016	PYGO1	PYGO1	protein_coding	4.01420996199268	6.57236873970281	162.451012711562	3.29728287222066e-37	3.02866183822833e-35
ENSG00000004139.13	ENSG00000004139	SARM1	SARM1	protein_coding	2.61134493363753	6.34340008493127	162.217288572882	3.70866548685698e-37	3.38811650774972e-35
ENSG00000162769.12	ENSG00000162769	FLVCR1	FLVCR1	protein_coding	-2.13463451901165	5.86563123090258	161.463853332081	5.41779833867926e-37	4.92291450118378e-35
ENSG00000111252.10	ENSG00000111252	SH2B3	SH2B3	protein_coding	-2.04283824786547	4.16273669728512	161.267003643128	5.98177281356565e-37	5.40630707604668e-35
ENSG00000099337.4	ENSG00000099337	KCNK6	KCNK6	protein_coding	-3.26248270614609	3.38311719215935	161.217542380092	6.13247942630786e-37	5.51303376510794e-35
ENSG00000079337.15	ENSG00000079337	RAPGEF3	RAPGEF3	protein_coding	-3.36325416418358	3.12423677878513	161.047956792419	6.67862299514606e-37	5.97224376936315e-35
ENSG00000152778.8	ENSG00000152778	IFIT5	IFIT5	protein_coding	2.37751232963136	5.4588259594752	160.991006762292	6.87273100661723e-37	6.11347509172831e-35
ENSG00000104517.12	ENSG00000104517	UBR5	UBR5	protein_coding	-1.51010503578668	7.99414625249657	160.860345278684	7.33966622718783e-37	6.49464392176448e-35
ENSG00000183283.15	ENSG00000183283	DAZAP2	DAZAP2	protein_coding	2.12841658636762	6.86816430846577	160.619548422737	8.28487679826593e-37	7.29284910247357e-35
ENSG00000145284.11	ENSG00000145284	SCD5	SCD5	protein_coding	3.1652376609102	7.67974630331976	160.105235156474	1.07313848146913e-36	9.39746812192215e-35
ENSG00000143499.13	ENSG00000143499	SMYD2	SMYD2	protein_coding	2.95084195398274	4.73597410163028	159.443777184759	1.49684766755982e-36	1.30403208399116e-34
ENSG00000091129.19	ENSG00000091129	NRCAM	NRCAM	protein_coding	3.17642856160617	7.86987716603516	159.045574971904	1.82886855884538e-36	1.58511320579722e-34
ENSG00000073060.15	ENSG00000073060	SCARB1	SCARB1	protein_coding	-1.90351778630379	4.49067313762145	158.361621941508	2.58003378937923e-36	2.22475260583155e-34
ENSG00000132359.14	ENSG00000132359	RAP1GAP2	RAP1GAP2	protein_coding	-3.38560922274835	4.88853714224	158.31698479757	2.63863119221484e-36	2.25800593013836e-34
ENSG00000156860.15	ENSG00000156860	FBRS	FBRS	protein_coding	2.18194447484091	5.57448892583073	158.311954297576	2.64531787567242e-36	2.25800593013836e-34
ENSG00000154096.13	ENSG00000154096	THY1	THY1	protein_coding	-3.99536334158466	6.8646762997738	158.278266428928	2.69053558720152e-36	2.28506241001472e-34
ENSG00000095066.11	ENSG00000095066	HOOK2	HOOK2	protein_coding	-1.98364657675109	4.14623010009905	157.566954697851	3.84825799582902e-36	3.25197041937531e-34
ENSG00000151224.12	ENSG00000151224	MAT1A	MAT1A	protein_coding	-4.14804237583277	-0.0809575028336225	156.88475970671	5.42414776144957e-36	4.56087170727658e-34
ENSG00000198626.15	ENSG00000198626	RYR2	RYR2	protein_coding	-5.04311342713445	4.14054070197863	156.775622882034	5.73032844054602e-36	4.7944693551321e-34
ENSG00000245526.10	ENSG00000245526	LINC00461	LINC00461	lincRNA	6.01152877474377	7.38112088486121	156.753754381245	5.79372818841256e-36	4.8236354735153e-34
ENSG00000151491.12	ENSG00000151491	EPS8	EPS8	protein_coding	2.36899975647063	5.49885010054614	155.793823068148	9.3912166991759e-36	7.78043889376333e-34
ENSG00000158769.17	ENSG00000158769	F11R	F11R	protein_coding	-3.72634448781127	6.30615103841325	155.644568418623	1.01236620398791e-35	8.34634205541445e-34
ENSG00000163541.11	ENSG00000163541	SUCLG1	SUCLG1	protein_coding	1.43855698720273	5.69656253512034	155.600146905268	1.03524909365424e-35	8.49356550089819e-34
ENSG00000125945.14	ENSG00000125945	ZNF436	ZNF436	protein_coding	2.95754979764286	6.04718173791515	155.489717766857	1.09440100706443e-35	8.93549343980483e-34
ENSG00000197977.3	ENSG00000197977	ELOVL2	ELOVL2	protein_coding	3.73380221988589	5.23539885308172	154.204566962449	2.08940723931661e-35	1.69774383421587e-33
ENSG00000005889.15	ENSG00000005889	ZFX	ZFX	protein_coding	1.37151296859999	5.97671970983926	153.772143912982	2.59731531419624e-35	2.10034574761869e-33
ENSG00000008083.13	ENSG00000008083	JARID2	JARID2	protein_coding	-1.73012016568623	6.48990177101226	153.553662666766	2.89915961976534e-35	2.33327127303115e-33
ENSG00000227640.2	ENSG00000227640	SOX21-AS1	SOX21-AS1	lincRNA	3.71281495827936	4.50779482159597	153.495432010449	2.98536939375612e-35	2.39126673572854e-33
ENSG00000198885.9	ENSG00000198885	ITPRIPL1	ITPRIPL1	protein_coding	-2.87812144374108	1.7814528917046	152.418809219209	5.13207303711872e-35	4.09137577360111e-33
ENSG00000163449.10	ENSG00000163449	TMEM169	TMEM169	protein_coding	3.15215868437274	5.3672306263294	152.390741535173	5.20507667248929e-35	4.130093936232e-33
ENSG00000169246.16	ENSG00000169246	NPIPB3	NPIPB3	protein_coding	-2.58444313120355	3.92602586104483	152.318564226009	5.39761369548942e-35	4.26285369474143e-33
ENSG00000101000.5	ENSG00000101000	PROCR	PROCR	protein_coding	-3.9195649859555	1.49747135411418	152.207813820642	5.70698694419477e-35	4.48622262064352e-33
ENSG00000137166.14	ENSG00000137166	FOXP4	FOXP4	protein_coding	3.68341372543771	5.37600775472262	152.061229098226	6.14389674948885e-35	4.80731476681069e-33
ENSG00000052795.12	ENSG00000052795	FNIP2	FNIP2	protein_coding	1.91656231528802	6.21963691256621	151.893270595696	6.6857873092375e-35	5.20721158126373e-33
ENSG00000160200.17	ENSG00000160200	CBS	CBS	protein_coding	-2.93462560434458	6.54125406972884	151.417036961472	8.49647064920952e-35	6.58710323129771e-33
ENSG00000177599.12	ENSG00000177599	ZNF491	ZNF491	protein_coding	2.88601475910085	3.50849318691683	150.922482503805	1.08976033596332e-34	8.41006367037262e-33
ENSG00000164591.13	ENSG00000164591	MYOZ3	MYOZ3	protein_coding	-2.83565745511608	1.53011804434947	150.733898304491	1.19825583810103e-34	9.2053281453389e-33
ENSG00000148288.11	ENSG00000148288	GBGT1	GBGT1	protein_coding	-3.1303064513211	0.978532266012214	150.056743938614	1.68483304771923e-34	1.28847797916302e-32
ENSG00000171723.15	ENSG00000171723	GPHN	GPHN	protein_coding	1.70893689820564	6.02781768415835	149.849573596364	1.86999080135715e-34	1.42363578980798e-32
ENSG00000142675.17	ENSG00000142675	CNKSR1	CNKSR1	protein_coding	-2.62411758488448	2.40240997451418	149.660575151479	2.05660301610002e-34	1.55868374776262e-32
ENSG00000171456.16	ENSG00000171456	ASXL1	ASXL1	protein_coding	1.73684845145686	6.81474115111208	149.281145876884	2.48935350060165e-34	1.87823944257448e-32
ENSG00000215386.11	ENSG00000215386	MIR99AHG	MIR99AHG	lincRNA	4.13492045952592	4.74056537779167	149.137124215986	2.67650067586813e-34	2.01046835212654e-32
ENSG00000223572.9	ENSG00000223572	CKMT1A	CKMT1A	protein_coding	-3.49661437995156	3.51803278397856	148.962916430743	2.92177386236159e-34	2.1849955773351e-32
ENSG00000128829.11	ENSG00000128829	EIF2AK4	EIF2AK4	protein_coding	-1.3818689454638	6.37821406230225	148.425702251526	3.82891292054507e-34	2.85076904273711e-32
ENSG00000124831.18	ENSG00000124831	LRRFIP1	LRRFIP1	protein_coding	-1.74652916471441	5.40084298511812	148.208350945334	4.27156275775045e-34	3.1663895688044e-32
ENSG00000165349.11	ENSG00000165349	SLC7A3	SLC7A3	protein_coding	-3.50329771320684	6.32102657569323	147.347950815205	6.58670228540389e-34	4.86121638976468e-32
ENSG00000152217.16	ENSG00000152217	SETBP1	SETBP1	protein_coding	2.3750489745119	7.470508927314	147.038895896328	7.69535033655227e-34	5.65474417556825e-32
ENSG00000182636.5	ENSG00000182636	NDN	NDN	protein_coding	2.11800389750472	6.24708178154109	147.015882746602	7.78501008153798e-34	5.69586386961357e-32
ENSG00000165655.16	ENSG00000165655	ZNF503	ZNF503	protein_coding	9.09967182641791	3.84369791979611	146.727887069529	8.99946789557449e-34	6.55603478030623e-32
ENSG00000106392.10	ENSG00000106392	C1GALT1	C1GALT1	protein_coding	-2.42110808635309	5.48567485159098	146.548665349942	9.84909280643938e-34	7.14418530135759e-32
ENSG00000156050.8	ENSG00000156050	FAM161B	FAM161B	protein_coding	1.87000905658281	4.94043086227729	146.437209002735	1.04174565593931e-33	7.52416381667964e-32
ENSG00000205336.11	ENSG00000205336	ADGRG1	ADGRG1	protein_coding	4.36781953913444	7.91786382105761	146.340814253192	1.09353994072178e-33	7.86464618644203e-32
ENSG00000146938.14	ENSG00000146938	NLGN4X	NLGN4X	protein_coding	-2.22793997318925	6.73251932919665	146.044335127542	1.26954711047927e-33	9.09178631958053e-32
ENSG00000197948.10	ENSG00000197948	FCHSD1	FCHSD1	protein_coding	-2.04624160902094	4.63995188709677	145.577107393449	1.60617409578346e-33	1.1453986663644e-31
ENSG00000231698.2	ENSG00000231698		AP002856.2	lincRNA	-6.85816690020737	-0.342036486179146	145.073579688295	2.06954385222395e-33	1.46963700195113e-31
ENSG00000136110.12	ENSG00000136110	CNMD	CNMD	protein_coding	-6.28333302874349	2.71979758560615	144.884956901703	2.27568578805975e-33	1.60926215497899e-31
ENSG00000188735.12	ENSG00000188735	TMEM120B	TMEM120B	protein_coding	-1.78184026560574	5.52640568536289	144.842988554356	2.32427589177075e-33	1.63677445195073e-31
ENSG00000176903.4	ENSG00000176903	PNMA1	PNMA1	protein_coding	2.05344103272012	7.04270527256397	144.74884668708	2.43707907505528e-33	1.70909018454395e-31
ENSG00000140511.11	ENSG00000140511	HAPLN3	HAPLN3	protein_coding	-3.97720267576681	3.00190604275266	144.724317215519	2.4673595321345e-33	1.72317534928121e-31
ENSG00000236094.1	ENSG00000236094	LINC00545	LINC00545	lincRNA	-7.40347387200093	-1.08388779345738	144.274761472534	3.09398893608567e-33	2.15191386867424e-31
ENSG00000007372.21	ENSG00000007372	PAX6	PAX6	protein_coding	5.24128550981463	6.86026069915464	144.072937476628	3.42487069585418e-33	2.37228441109146e-31
ENSG00000184465.15	ENSG00000184465	WDR27	WDR27	protein_coding	-1.61671705119412	5.316945096622	144.046031455544	3.4715766611278e-33	2.39482110815188e-31
ENSG00000135740.16	ENSG00000135740	SLC9A5	SLC9A5	protein_coding	-2.69806619141732	2.78682879758509	143.941065170553	3.65995769973913e-33	2.51450996273541e-31
ENSG00000183778.17	ENSG00000183778	B3GALT5	B3GALT5	protein_coding	-2.68158095769076	3.583615127676	143.322621880555	4.99679711491558e-33	3.41906348336794e-31
ENSG00000198915.11	ENSG00000198915	RASGEF1A	RASGEF1A	protein_coding	-3.82717899440663	2.97554548110761	142.826711428397	6.41386456412856e-33	4.37099697573939e-31
ENSG00000133980.4	ENSG00000133980	VRTN	VRTN	protein_coding	-8.14157631562819	3.75313383449628	142.476417432182	7.65087591525347e-33	5.19307043548991e-31
ENSG00000115561.15	ENSG00000115561	CHMP3	CHMP3	protein_coding	2.18307835909054	6.01929401311803	142.050816275035	9.47916481354175e-33	6.40829458054676e-31
ENSG00000185262.8	ENSG00000185262	UBALD2	UBALD2	protein_coding	2.52750797622967	3.40132808130675	141.259601638533	1.4118107301303e-32	9.50637974100883e-31
ENSG00000232164.1	ENSG00000232164	LINC01873	LINC01873	lincRNA	-2.31363016661355	5.51842344245362	141.093533546298	1.53493377724433e-32	1.02944110195264e-30
ENSG00000120318.15	ENSG00000120318	ARAP3	ARAP3	protein_coding	-2.59363557262192	4.07884478341379	141.028427542892	1.58608362819118e-32	1.05954147826321e-30
ENSG00000228592.1	ENSG00000228592		D21S2088E	lincRNA	-3.60953784198365	2.31508791583067	140.885114772221	1.70476219116126e-32	1.13433802333923e-30
ENSG00000102181.20	ENSG00000102181	CD99L2	CD99L2	protein_coding	2.31766911759025	6.82621494245875	140.751633166595	1.82327415650699e-32	1.20843751055391e-30
ENSG00000174607.10	ENSG00000174607	UGT8	UGT8	protein_coding	-3.10240541808348	3.47118749064575	140.528693082381	2.03986904948702e-32	1.34671198458516e-30
ENSG00000124588.19	ENSG00000124588	NQO2	NQO2	protein_coding	-1.4471531734519	5.04960391092283	140.165745819813	2.44888906159754e-32	1.61045424241478e-30
ENSG00000173812.10	ENSG00000173812	EIF1	EIF1	protein_coding	2.55549658867159	7.59322265588751	140.138282574893	2.48298812956336e-32	1.62654970456397e-30
ENSG00000206432.4	ENSG00000206432	TMEM200C	TMEM200C	protein_coding	2.34177767422543	5.24303174272721	140.004772261993	2.65564586153056e-32	1.73293709288525e-30
ENSG00000174669.11	ENSG00000174669	SLC29A2	SLC29A2	protein_coding	-2.41315076089557	3.68447051212531	139.796031093419	2.94996764898082e-32	1.91759243213173e-30
ENSG00000160867.14	ENSG00000160867	FGFR4	FGFR4	protein_coding	-4.79703016248941	3.84202680942704	139.649077918995	3.17652996370628e-32	2.05695528416092e-30
ENSG00000139835.13	ENSG00000139835	GRTP1	GRTP1	protein_coding	-2.29689979535657	2.67066424287151	139.476843930799	3.46431490646765e-32	2.23474756619121e-30
ENSG00000178038.16	ENSG00000178038	ALS2CL	ALS2CL	protein_coding	-4.10525487181649	2.36037946913012	139.356252262545	3.6811942470258e-32	2.36562220414384e-30
ENSG00000065609.14	ENSG00000065609	SNAP91	SNAP91	protein_coding	3.94791666694946	6.6710810769563	139.281481119038	3.82243410300231e-32	2.44708177177432e-30
ENSG00000250046.3	ENSG00000250046		AC106864.2	lincRNA	-4.48004042156159	-0.7410204205599	139.266789053612	3.8508175087237e-32	2.4559496873562e-30
ENSG00000108474.16	ENSG00000108474	PIGL	PIGL	protein_coding	-1.43079557598475	4.36980063549555	139.012233729223	4.37744480786027e-32	2.78132310893407e-30
ENSG00000005238.19	ENSG00000005238	FAM214B	FAM214B	protein_coding	1.9402917374725	5.32401264750976	138.930984818883	4.560252026594e-32	2.8866224532384e-30
ENSG00000254277.1	ENSG00000254277		AC009446.1	lincRNA	-7.87386420390652	2.42082444996334	138.884008146147	4.66941113933836e-32	2.94469095768499e-30
ENSG00000103067.13	ENSG00000103067	ESRP2	ESRP2	protein_coding	-4.05350163460119	2.55030408578477	138.824089544038	4.81244384079642e-32	3.02361016183273e-30
ENSG00000119865.8	ENSG00000119865	CNRIP1	CNRIP1	protein_coding	3.89412321837708	5.16168550963921	138.714671339455	5.08503996912822e-32	3.18304668586059e-30
ENSG00000132849.19	ENSG00000132849	PATJ	PATJ	protein_coding	-2.66460904754114	5.37068873873708	138.692523997261	5.14206775711604e-32	3.20686668498222e-30
ENSG00000119242.8	ENSG00000119242	CCDC92	CCDC92	protein_coding	3.35566172180416	4.51084010905318	138.682053524359	5.16925069718881e-32	3.21196713357309e-30
ENSG00000100311.16	ENSG00000100311	PDGFB	PDGFB	protein_coding	-4.77559269006598	3.32886549699126	138.46110699631	5.7775928052623e-32	3.57681670336037e-30
ENSG00000181392.14	ENSG00000181392	SYNE4	SYNE4	protein_coding	-3.83051773176352	1.66312670472675	138.367438316449	6.05663950019952e-32	3.73588555448438e-30
ENSG00000124134.8	ENSG00000124134	KCNS1	KCNS1	protein_coding	-4.44974012972519	0.168738068119819	138.356325494432	6.09062751921631e-32	3.74318893462818e-30
ENSG00000198719.8	ENSG00000198719	DLL1	DLL1	protein_coding	4.92624398309095	5.84948789072739	138.319022797099	6.20611693754739e-32	3.80034718701045e-30
ENSG00000172201.11	ENSG00000172201	ID4	ID4	protein_coding	3.65477057078	6.80631185361277	138.22997837348	6.49073066363e-32	3.96028299444082e-30
ENSG00000134873.9	ENSG00000134873	CLDN10	CLDN10	protein_coding	-4.91512558380957	1.96001798698859	138.107504726052	6.9036409021071e-32	4.19706600311195e-30
ENSG00000175538.10	ENSG00000175538	KCNE3	KCNE3	protein_coding	-2.82801413265587	0.609757293627099	138.060319738999	7.0696424061416e-32	4.27671258202394e-30
ENSG00000268649.5	ENSG00000268649		AL132655.2	lincRNA	-3.64295311778242	-0.0835866981505441	138.055938142445	7.08525840463111e-32	4.27671258202394e-30
ENSG00000185864.16	ENSG00000185864	NPIPB4	NPIPB4	protein_coding	-2.86895577759779	3.94604584125996	137.983338747472	7.34908169473303e-32	4.42017187625206e-30
ENSG00000153253.16	ENSG00000153253	SCN3A	SCN3A	protein_coding	5.70655109901707	6.66833300002507	137.924504596662	7.57007287882436e-32	4.53694332358193e-30
ENSG00000170091.10	ENSG00000170091	NSG2	NSG2	protein_coding	4.70238227466555	8.79241584492143	137.81263774677	8.00876156594264e-32	4.78290032600694e-30
ENSG00000054219.10	ENSG00000054219	LY75	LY75	protein_coding	-5.65541720792016	1.53226089810703	137.659104807393	8.65253325086186e-32	5.14917128425409e-30
ENSG00000198551.9	ENSG00000198551	ZNF627	ZNF627	protein_coding	1.81938860450208	6.50839916499053	137.211596608836	1.08396578785153e-31	6.42810729139601e-30
ENSG00000127481.14	ENSG00000127481	UBR4	UBR4	protein_coding	-1.77185149299585	8.23101826565882	137.110454885704	1.14060715195417e-31	6.74035016614597e-30
ENSG00000156049.6	ENSG00000156049	GNA14	GNA14	protein_coding	-5.48621667125555	0.501182220359174	136.683574542421	1.41416326513413e-31	8.32779559025506e-30
ENSG00000184307.14	ENSG00000184307	ZDHHC23	ZDHHC23	protein_coding	-3.76808591795126	3.43550651743605	136.601890701119	1.47355023892995e-31	8.64738631533165e-30
ENSG00000152939.14	ENSG00000152939	MARVELD2	MARVELD2	protein_coding	-3.30489477802488	3.06455500510734	136.567928865319	1.49896984662499e-31	8.76612089197544e-30
ENSG00000147050.14	ENSG00000147050	KDM6A	KDM6A	protein_coding	-1.56296054346784	5.86250332238199	136.247242620176	1.76170142716652e-31	1.02670744208763e-29
ENSG00000187189.10	ENSG00000187189	TSPYL4	TSPYL4	protein_coding	2.15868043154371	7.13019692642077	136.00373642542	1.99155331546291e-31	1.15667500290855e-29
ENSG00000159374.17	ENSG00000159374	M1AP	M1AP	protein_coding	-3.30985214679053	0.336637979107365	135.959703689629	2.03621129201874e-31	1.17813985431269e-29
ENSG00000162069.14	ENSG00000162069	BICDL2	BICDL2	protein_coding	-4.2617610510553	0.932282493474721	135.953626448961	2.04245297505246e-31	1.17813985431269e-29
ENSG00000163378.13	ENSG00000163378	EOGT	EOGT	protein_coding	-2.53398073659588	3.45601896406563	135.917968972726	2.07946272622467e-31	1.19540814748038e-29
ENSG00000174292.12	ENSG00000174292	TNK1	TNK1	protein_coding	-2.49189819910229	2.40386045659767	135.818610746697	2.18616554398638e-31	1.25248758843775e-29
ENSG00000134202.10	ENSG00000134202	GSTM3	GSTM3	protein_coding	1.98205997192836	5.38155703384149	135.734283739814	2.2810109443998e-31	1.30241101254395e-29
ENSG00000168671.9	ENSG00000168671	UGT3A2	UGT3A2	protein_coding	-6.01877016906827	1.76220279374948	135.719652672413	2.29788103119077e-31	1.30762583529142e-29
ENSG00000213983.11	ENSG00000213983	AP1G2	AP1G2	protein_coding	-2.53010913357558	4.99996398069818	135.459848065455	2.6191088547238e-31	1.48542143468748e-29
ENSG00000147852.15	ENSG00000147852	VLDLR	VLDLR	protein_coding	-2.28555941589399	6.15805190975906	135.269716524906	2.88231035491877e-31	1.62922833807632e-29
ENSG00000142698.14	ENSG00000142698	C1orf94	C1orf94	protein_coding	-5.45428004957648	0.375864760247515	135.020118067563	3.26840359737484e-31	1.8413096399744e-29
ENSG00000153107.11	ENSG00000153107	ANAPC1	ANAPC1	protein_coding	-1.28218984384082	6.68818811978406	134.919819099128	3.43775073498651e-31	1.93027990604675e-29
ENSG00000112584.13	ENSG00000112584	FAM120B	FAM120B	protein_coding	1.572879254768	5.52597948777538	134.84935548698	3.56194473792841e-31	1.99339165614994e-29
ENSG00000255192.5	ENSG00000255192	NANOGP8	NANOGP8	protein_coding	-8.81902751457107	1.10326081502082	134.712763630218	3.81561577981107e-31	2.12830766648802e-29
ENSG00000243811.8	ENSG00000243811	APOBEC3D	APOBEC3D	protein_coding	-3.38020829550449	1.31101253162455	134.467220044664	4.31791638919197e-31	2.40056266097808e-29
ENSG00000266074.8	ENSG00000266074	BAHCC1	BAHCC1	protein_coding	4.45512135123714	5.60339343715928	134.418867599523	4.4243635403946e-31	2.45167764577735e-29
ENSG00000174951.10	ENSG00000174951	FUT1	FUT1	protein_coding	-3.69399379485891	2.79231233588827	134.267523162542	4.77480836338863e-31	2.63722340358272e-29
ENSG00000167552.13	ENSG00000167552	TUBA1A	TUBA1A	protein_coding	3.30842547264578	12.15333614391	134.169926578788	5.01538645571805e-31	2.76107643283683e-29
ENSG00000213722.8	ENSG00000213722	DDAH2	DDAH2	protein_coding	2.60912359650478	6.77821035726983	134.04955626661	5.3288633162742e-31	2.9241272372841e-29
ENSG00000173930.8	ENSG00000173930	SLCO4C1	SLCO4C1	protein_coding	-3.86406496380235	0.87457681004789	134.020085540859	5.40855344260784e-31	2.9582511887869e-29
ENSG00000256288.1	ENSG00000256288		AC022075.3	lincRNA	-5.74213130734102	1.00828846974733	133.635854613365	6.56342114491698e-31	3.57833486355619e-29
ENSG00000003509.15	ENSG00000003509	NDUFAF7	NDUFAF7	protein_coding	-1.42594800043897	4.72826111007009	133.422546918629	7.30787857077864e-31	3.97139729018424e-29
ENSG00000124194.16	ENSG00000124194	GDAP1L1	GDAP1L1	protein_coding	3.18304370640147	6.03478631312932	133.296065814258	7.78859845253184e-31	4.21907379635387e-29
ENSG00000103490.13	ENSG00000103490	PYCARD	PYCARD	protein_coding	-4.33501930861157	-0.340076078891531	133.111768504319	8.54623941499575e-31	4.61469624130489e-29
ENSG00000176387.6	ENSG00000176387	HSD11B2	HSD11B2	protein_coding	-2.88000656648324	1.50341504082387	132.424010063683	1.20844926566872e-30	6.50445892963921e-29
ENSG00000157851.16	ENSG00000157851	DPYSL5	DPYSL5	protein_coding	4.01880548685084	9.05283331637506	132.314891911736	1.27673135518142e-30	6.83705185486795e-29
ENSG00000236372.1	ENSG00000236372		AL353052.2	lincRNA	-8.3142659365767	0.717379409945667	132.30926320155	1.28035642828505e-30	6.83705185486795e-29
ENSG00000143375.14	ENSG00000143375	CGN	CGN	protein_coding	-3.54050569566074	4.14201733323395	132.306132676247	1.28237704159111e-30	6.83705185486795e-29
ENSG00000148680.15	ENSG00000148680	HTR7	HTR7	protein_coding	-8.08355234094124	3.69031385392514	132.154379668581	1.38424847677018e-30	7.35697594524932e-29
ENSG00000124486.12	ENSG00000124486	USP9X	USP9X	protein_coding	-1.64105126596835	8.6764780031807	132.002703218563	1.49415586562996e-30	7.91621576332664e-29
ENSG00000197024.8	ENSG00000197024	ZNF398	ZNF398	protein_coding	-1.3538642126045	5.63505919368234	131.805612630562	1.65011153049276e-30	8.71516718026815e-29
ENSG00000110851.11	ENSG00000110851	PRDM4	PRDM4	protein_coding	2.07747311775177	6.24990971190521	131.590386676126	1.83907184811445e-30	9.68291380217516e-29
ENSG00000196182.10	ENSG00000196182	STK40	STK40	protein_coding	2.26040661442323	5.89190538146307	131.252298461488	2.18053994789474e-30	1.14451259811705e-28
ENSG00000137726.16	ENSG00000137726	FXYD6	FXYD6	protein_coding	1.94843965577313	8.31953251410296	131.193589381287	2.24599242157709e-30	1.17521727297444e-28
ENSG00000104435.13	ENSG00000104435	STMN2	STMN2	protein_coding	6.4880733627357	9.74951287898374	131.094184649899	2.36132586365399e-30	1.23175211177827e-28
ENSG00000120756.12	ENSG00000120756	PLS1	PLS1	protein_coding	-2.49883558426592	3.04910607410987	131.028513919292	2.44075027684189e-30	1.2692652439663e-28
ENSG00000112320.11	ENSG00000112320	SOBP	SOBP	protein_coding	2.74867061985757	5.71615860010665	130.934122806568	2.55961295803031e-30	1.32699443569541e-28
ENSG00000102931.7	ENSG00000102931	ARL2BP	ARL2BP	protein_coding	2.60974102063629	6.14198955929977	130.879356117122	2.63121444386771e-30	1.3599435876394e-28
ENSG00000114812.12	ENSG00000114812	VIPR1	VIPR1	protein_coding	-4.85379786507052	0.770470913424634	130.855009902006	2.66368435837082e-30	1.37252833356175e-28
ENSG00000204950.3	ENSG00000204950	LRRC10B	LRRC10B	protein_coding	4.17634949915898	3.8475005793535	130.722720096921	2.84724952278565e-30	1.46265544634043e-28
ENSG00000169241.17	ENSG00000169241	SLC50A1	SLC50A1	protein_coding	-1.78948602751496	3.72780642852569	130.520320846555	3.15288023696886e-30	1.61475239045487e-28
ENSG00000129667.12	ENSG00000129667	RHBDF2	RHBDF2	protein_coding	-3.17877416348035	2.47678598347894	130.38843326823	3.36947925911264e-30	1.72047036127682e-28
ENSG00000109270.12	ENSG00000109270	LAMTOR3	LAMTOR3	protein_coding	1.96027162444135	6.24451868552047	129.88335491843	4.34579725069073e-30	2.2122987751182e-28
ENSG00000096433.10	ENSG00000096433	ITPR3	ITPR3	protein_coding	-3.35702821903999	4.39187474122097	129.83721368606	4.44800137392199e-30	2.25752766428395e-28
ENSG00000170989.8	ENSG00000170989	S1PR1	S1PR1	protein_coding	4.78950247402009	5.78834543109657	129.537388366459	5.17327683456352e-30	2.61777101140593e-28
ENSG00000105270.14	ENSG00000105270	CLIP3	CLIP3	protein_coding	2.24492319880564	5.52259556802954	129.494579168438	5.2860628773508e-30	2.6668581698539e-28
ENSG00000240694.8	ENSG00000240694	PNMA2	PNMA2	protein_coding	2.67709691464305	8.06624123092016	129.306010159611	5.81287911420099e-30	2.92391279491402e-28
ENSG00000136997.17	ENSG00000136997	MYC	MYC	protein_coding	-3.02420243460693	4.39988261912952	129.258501898672	5.95368957105499e-30	2.98146401495185e-28
ENSG00000254339.5	ENSG00000254339		AC064802.1	lincRNA	-9.43791179997153	2.85342943560874	129.255541763604	5.96257521480224e-30	2.98146401495185e-28
ENSG00000129946.10	ENSG00000129946	SHC2	SHC2	protein_coding	3.68737754683761	5.51353212643015	129.063388646991	6.56867273338831e-30	3.27484182498513e-28
ENSG00000157193.15	ENSG00000157193	LRP8	LRP8	protein_coding	-1.91272927010317	6.77028487104747	128.711705163939	7.8420277743963e-30	3.89817974750212e-28
ENSG00000168394.10	ENSG00000168394	TAP1	TAP1	protein_coding	-3.33727765168793	3.12404464812062	128.630403327676	8.16992364220001e-30	4.04926332776605e-28
ENSG00000101695.8	ENSG00000101695	RNF125	RNF125	protein_coding	-2.74660254885094	2.89092350269761	128.578640227034	8.38579621303085e-30	4.14410356129925e-28
ENSG00000146776.14	ENSG00000146776	ATXN7L1	ATXN7L1	protein_coding	-1.29458547943017	4.23670245646775	128.537313786067	8.56223188463422e-30	4.2189586321342e-28
ENSG00000204514.9	ENSG00000204514	ZNF814	ZNF814	protein_coding	-1.80330630392581	5.33266410141774	128.497969466092	8.7336538839078e-30	4.29091524104435e-28
ENSG00000170558.8	ENSG00000170558	CDH2	CDH2	protein_coding	2.26695103460025	8.44343897182568	128.198390122321	1.01565928846897e-29	4.9755529375113e-28
ENSG00000227733.9	ENSG00000227733		AC239809.3	lincRNA	-3.29312594475987	1.79729215687397	128.191575226706	1.01915267934518e-29	4.97823683052395e-28
ENSG00000253230.8	ENSG00000253230	LINC00599	LINC00599	lincRNA	-4.28754042762495	6.40251419591537	128.126608221759	1.05306475916218e-29	5.12906267855907e-28
ENSG00000205593.11	ENSG00000205593	DENND6B	DENND6B	protein_coding	2.68553321479762	5.47082386155015	127.979028649851	1.13435260288576e-29	5.5091072820035e-28
ENSG00000230623.4	ENSG00000230623		AC104461.1	lincRNA	-5.17665322083621	1.79267145483517	127.893670553466	1.18420269418221e-29	5.73473058291507e-28
ENSG00000109436.7	ENSG00000109436	TBC1D9	TBC1D9	protein_coding	3.74085212746644	6.45089281332099	127.633872469052	1.34981850834304e-29	6.51808074557308e-28
ENSG00000215440.11	ENSG00000215440	NPEPL1	NPEPL1	protein_coding	-2.63075561709602	4.00991051698565	127.567985167253	1.39538180982267e-29	6.71890255493248e-28
ENSG00000162836.11	ENSG00000162836	ACP6	ACP6	protein_coding	-1.92968435122377	3.70874465501195	127.484602107787	1.45525565678602e-29	6.98729427708538e-28
ENSG00000149451.17	ENSG00000149451	ADAM33	ADAM33	protein_coding	-4.55446638263345	1.76668714971596	127.094352622921	1.77148126310999e-29	8.48153111269745e-28
ENSG00000143674.10	ENSG00000143674	MAP3K21	MAP3K21	protein_coding	-3.99129919883436	3.34109523296004	127.030546062616	1.82936081972003e-29	8.7339059926803e-28
ENSG00000144645.13	ENSG00000144645	OSBPL10	OSBPL10	protein_coding	-3.30122153187361	3.76638606157925	126.693950360286	2.16749248595086e-29	1.0319095916917e-27
ENSG00000139722.6	ENSG00000139722	VPS37B	VPS37B	protein_coding	2.27383583357192	5.50757970535116	126.60940774668	2.26182261789368e-29	1.0737939344107e-27
ENSG00000084070.11	ENSG00000084070	SMAP2	SMAP2	protein_coding	2.41277732774692	5.94813816185763	126.528067545518	2.35645294086937e-29	1.11558574660037e-27
ENSG00000066777.8	ENSG00000066777	ARFGEF1	ARFGEF1	protein_coding	-1.39041512271053	6.73252646382329	126.294592096551	2.65064931082122e-29	1.25135821235166e-27
ENSG00000130522.5	ENSG00000130522	JUND	JUND	protein_coding	2.38451725878901	5.82386925253399	126.266943649316	2.68783667436672e-29	1.26537959981816e-27
ENSG00000168564.5	ENSG00000168564	CDKN2AIP	CDKN2AIP	protein_coding	2.03310527180907	5.23557269242877	126.195615219038	2.78620121648752e-29	1.30804407666266e-27
ENSG00000006611.15	ENSG00000006611	USH1C	USH1C	protein_coding	-5.3657992880945	-0.210304921785637	125.74956102246	3.4884223481521e-29	1.63318077856284e-27
ENSG00000146216.11	ENSG00000146216	TTBK1	TTBK1	protein_coding	2.93424609399755	5.26520982337486	125.630151091424	3.70477413297186e-29	1.7296792160596e-27
ENSG00000185666.14	ENSG00000185666	SYN3	SYN3	protein_coding	-4.34215063527246	3.80489374383745	125.547955024377	3.86144920456145e-29	1.79569380145917e-27
ENSG00000197594.11	ENSG00000197594	ENPP1	ENPP1	protein_coding	-4.02333416829888	3.80955896195158	125.544889280352	3.86741934637678e-29	1.79569380145917e-27
ENSG00000159082.17	ENSG00000159082	SYNJ1	SYNJ1	protein_coding	2.06109019083341	5.09506952716437	125.401491168284	4.15723075656304e-29	1.92496868538827e-27
ENSG00000278730.1	ENSG00000278730		AC005332.9	lincRNA	1.68881060881715	5.55275704387835	125.371113843708	4.22135896973197e-29	1.94932207506667e-27
ENSG00000065357.19	ENSG00000065357	DGKA	DGKA	protein_coding	-2.47567883949066	3.67553635463618	125.220040581231	4.55528157529516e-29	2.09778784479737e-27
ENSG00000276644.4	ENSG00000276644	DACH1	DACH1	protein_coding	5.52383827446464	6.10431017428703	125.199315693958	4.60310593010728e-29	2.11405144904193e-27
ENSG00000117877.10	ENSG00000117877	CD3EAP	CD3EAP	protein_coding	-2.32857384608544	3.41563111665825	125.170661760707	4.67005538527525e-29	2.1389866142693e-27
ENSG00000171791.12	ENSG00000171791	BCL2	BCL2	protein_coding	2.61115240432194	5.31687337594796	125.131296876253	4.76362162641691e-29	2.17594511102898e-27
ENSG00000172379.20	ENSG00000172379	ARNT2	ARNT2	protein_coding	2.87722883384438	7.20003235423382	125.119292869603	4.79252522011731e-29	2.18324713598929e-27
ENSG00000090097.21	ENSG00000090097	PCBP4	PCBP4	protein_coding	3.20662261577965	7.27018857934259	124.996445324207	5.09859410311019e-29	2.31643384238347e-27
ENSG00000179981.9	ENSG00000179981	TSHZ1	TSHZ1	protein_coding	4.93607492246251	4.73260411904839	124.885136665819	5.39276235349954e-29	2.44351411625994e-27
ENSG00000151640.12	ENSG00000151640	DPYSL4	DPYSL4	protein_coding	3.01626743106155	6.93393199904756	124.840094824933	5.51656981044382e-29	2.49292904722757e-27
ENSG00000089682.16	ENSG00000089682	RBM41	RBM41	protein_coding	-1.5796753328959	4.13473757944165	124.753976087501	5.76125503896666e-29	2.59655923769535e-27
ENSG00000116574.5	ENSG00000116574	RHOU	RHOU	protein_coding	3.13026194835948	5.35893873911222	124.513926590927	6.50211974607949e-29	2.9226682401194e-27
ENSG00000109079.9	ENSG00000109079	TNFAIP1	TNFAIP1	protein_coding	1.53981924079974	6.29487114253054	124.382997732962	6.94561531812186e-29	3.11373592815856e-27
ENSG00000212807.2	ENSG00000212807	OR2A42	OR2A42	protein_coding	-5.71211646265975	1.10130877267748	124.364689793014	7.00999510551809e-29	3.13428379043284e-27
ENSG00000162949.16	ENSG00000162949	CAPN13	CAPN13	protein_coding	-5.30183286426345	0.120120021050801	124.35428647015	7.04684391350134e-29	3.14244614728459e-27
ENSG00000104967.6	ENSG00000104967	NOVA2	NOVA2	protein_coding	1.98377376245932	6.22412811671852	124.238249910602	7.47121527549871e-29	3.3229212992422e-27
ENSG00000170832.12	ENSG00000170832	USP32	USP32	protein_coding	-1.26427429633897	6.37032147581987	123.987846820884	8.47611621766735e-29	3.75996955891853e-27
ENSG00000163032.11	ENSG00000163032	VSNL1	VSNL1	protein_coding	-5.22964533057152	5.16145420636718	123.889805487637	8.90544067769708e-29	3.94007468308268e-27
ENSG00000088970.15	ENSG00000088970	KIZ	KIZ	protein_coding	-2.33667243311347	3.84600232274884	123.609812660271	1.02550730652196e-28	4.52535221606466e-27
ENSG00000175662.17	ENSG00000175662	TOM1L2	TOM1L2	protein_coding	2.10220801030715	5.87801599492099	123.466081026815	1.10255025817406e-28	4.85265674828119e-27
ENSG00000283486.2	ENSG00000283486	FAM95C	FAM95C	protein_coding	-4.31967646757437	0.224872590304066	123.439941743147	1.11717119618615e-28	4.90423646408884e-27
ENSG00000130559.18	ENSG00000130559	CAMSAP1	CAMSAP1	protein_coding	1.45183873641962	7.82769393668966	123.423398789773	1.12652448667315e-28	4.93248454644115e-27
ENSG00000101276.14	ENSG00000101276	SLC52A3	SLC52A3	protein_coding	-4.12077049365839	0.740005609080695	123.39182193553	1.14459583008457e-28	4.99865998042877e-27
ENSG00000126803.9	ENSG00000126803	HSPA2	HSPA2	protein_coding	-3.59851242489612	2.27724081327559	123.264581291012	1.22040128483862e-28	5.31597992656121e-27
ENSG00000077279.18	ENSG00000077279	DCX	DCX	protein_coding	4.0338294643341	9.41164408962328	123.190728198454	1.26668247333397e-28	5.5033934400559e-27
ENSG00000188064.9	ENSG00000188064	WNT7B	WNT7B	protein_coding	6.2278952180955	5.45492435919334	123.126448261738	1.30839096852738e-28	5.67002968181571e-27
ENSG00000196453.7	ENSG00000196453	ZNF777	ZNF777	protein_coding	1.95510426990842	4.38547587487565	123.06362923288	1.35047827343981e-28	5.83745097171514e-27
ENSG00000182372.9	ENSG00000182372	CLN8	CLN8	protein_coding	-1.70779549803343	5.07685262830269	122.950730660591	1.42955016924787e-28	6.16347638021893e-27
ENSG00000166206.14	ENSG00000166206	GABRB3	GABRB3	protein_coding	-2.44950666255683	6.90037853914268	122.892532996521	1.47210254676827e-28	6.33079011270497e-27
ENSG00000172794.19	ENSG00000172794	RAB37	RAB37	protein_coding	-3.28305054468529	1.21302625748801	122.827663266702	1.52102798722402e-28	6.52459238885106e-27
ENSG00000154319.14	ENSG00000154319	FAM167A	FAM167A	protein_coding	4.261708402248	4.63859001865588	122.650856307523	1.66279323949422e-28	7.11465026346627e-27
ENSG00000156858.11	ENSG00000156858	PRR14	PRR14	protein_coding	2.17839899414496	4.26286579938303	122.232710461921	2.0528980956523e-28	8.74463815173458e-27
ENSG00000101542.9	ENSG00000101542	CDH20	CDH20	protein_coding	4.33649522625298	4.47349337835146	122.231556687048	2.05409227042106e-28	8.74463815173458e-27
ENSG00000105204.13	ENSG00000105204	DYRK1B	DYRK1B	protein_coding	2.44539568687102	4.76300239480112	122.075798482249	2.22185103993062e-28	9.43505136328328e-27
ENSG00000139209.15	ENSG00000139209	SLC38A4	SLC38A4	protein_coding	-5.77100815682901	0.647483349957381	122.003259128169	2.30459012630321e-28	9.76187411645379e-27
ENSG00000071626.16	ENSG00000071626	DAZAP1	DAZAP1	protein_coding	-1.40791708230327	5.81075290424621	121.964765878879	2.34974017673959e-28	9.92823968176896e-27
ENSG00000122756.14	ENSG00000122756	CNTFR	CNTFR	protein_coding	5.64647225677165	6.71683045726685	121.921787683112	2.40119684992421e-28	1.01203560998925e-26
ENSG00000204634.12	ENSG00000204634	TBC1D8	TBC1D8	protein_coding	-1.60240354334319	4.20850958898813	121.816158477368	2.53250375200474e-28	1.0647225351401e-26
ENSG00000185101.12	ENSG00000185101	ANO9	ANO9	protein_coding	-5.32357251345946	1.46663136099833	121.771827080686	2.58972905329383e-28	1.08607967071263e-26
ENSG00000089327.14	ENSG00000089327	FXYD5	FXYD5	protein_coding	-3.71687921095043	2.59920397468657	121.55607640629	2.88724064226132e-28	1.20785282413016e-26
ENSG00000179761.11	ENSG00000179761	PIPOX	PIPOX	protein_coding	-3.15727548042567	3.82738294122505	121.221386835377	3.41781955980528e-28	1.42628563901899e-26
ENSG00000165775.17	ENSG00000165775	FUNDC2	FUNDC2	protein_coding	1.67117363051928	6.03531746426695	121.197152528979	3.45982610406582e-28	1.44025913755705e-26
ENSG00000186469.8	ENSG00000186469	GNG2	GNG2	protein_coding	3.58147035957717	8.51766904984637	121.077383049617	3.67513394225298e-28	1.52612871641321e-26
ENSG00000108557.18	ENSG00000108557	RAI1	RAI1	protein_coding	3.26798975341573	5.71557154361114	121.007470012066	3.80695747591897e-28	1.57699481128692e-26
ENSG00000187775.16	ENSG00000187775	DNAH17	DNAH17	protein_coding	-2.20782947173132	2.24311490216888	120.835974977458	4.1506944998684e-28	1.7151806293955e-26
ENSG00000278041.1	ENSG00000278041		AL133325.3	lincRNA	-3.92188911650499	0.406062792686646	120.590709626251	4.69692515078788e-28	1.93616419447478e-26
ENSG00000160229.11	ENSG00000160229	ZNF66	ZNF66	protein_coding	-2.43445536673042	3.35149792115395	120.430601584628	5.09172049933972e-28	2.0937997119061e-26
ENSG00000109854.13	ENSG00000109854	HTATIP2	HTATIP2	protein_coding	-4.0417761940653	1.57915816283379	120.406652499486	5.15356230692283e-28	2.1140863240122e-26
ENSG00000111276.10	ENSG00000111276	CDKN1B	CDKN1B	protein_coding	2.16344133840184	6.56289410051352	120.395485417914	5.18265441716389e-28	2.12087269502389e-26
ENSG00000130307.11	ENSG00000130307	USHBP1	USHBP1	protein_coding	-2.78081278751936	2.1848776973689	120.310147326247	5.41046628637359e-28	2.20875098323671e-26
ENSG00000242732.4	ENSG00000242732	RTL5	RTL5	protein_coding	3.04652595893366	4.8805400533101	120.243150158531	5.59631265186791e-28	2.27911518383662e-26
ENSG00000144724.19	ENSG00000144724	PTPRG	PTPRG	protein_coding	-1.81356413641035	7.64044542018101	120.137016248993	5.90387755024414e-28	2.3985921749201e-26
ENSG00000064102.14	ENSG00000064102	INTS13	INTS13	protein_coding	-1.52875041139642	4.74979427577115	119.773295108491	7.09195969942761e-28	2.87436956546825e-26
ENSG00000256087.6	ENSG00000256087	ZNF432	ZNF432	protein_coding	1.555446656712	5.03666268192758	119.718449221538	7.29077597620178e-28	2.94788049698053e-26
ENSG00000244342.5	ENSG00000244342	LINC00698	LINC00698	lincRNA	-5.00627530702852	0.698065662713623	119.573297087877	7.84426664688973e-28	3.16410383291368e-26
ENSG00000008735.13	ENSG00000008735	MAPK8IP2	MAPK8IP2	protein_coding	3.67520310168719	6.39401213205892	119.412211305341	8.50784769759148e-28	3.42359842707128e-26
ENSG00000122490.18	ENSG00000122490	PQLC1	PQLC1	protein_coding	2.0870381903575	5.2151054072721	119.341108522754	8.81833788222548e-28	3.54011231704259e-26
ENSG00000110711.9	ENSG00000110711	AIP	AIP	protein_coding	2.17639730063766	4.98983046604402	119.305133097743	8.97972660554378e-28	3.59635922654729e-26
ENSG00000140557.11	ENSG00000140557	ST8SIA2	ST8SIA2	protein_coding	2.67432129483709	5.32150655504464	118.953462560501	1.07215626064239e-27	4.28380921066596e-26
ENSG00000182809.10	ENSG00000182809	CRIP2	CRIP2	protein_coding	3.9628469855928	5.51512628303718	118.932357389901	1.08362476993091e-27	4.31942033882129e-26
ENSG00000105251.10	ENSG00000105251	SHD	SHD	protein_coding	4.29713494896064	4.50851113835126	118.911740484005	1.09494641416118e-27	4.35427984605604e-26
ENSG00000035403.17	ENSG00000035403	VCL	VCL	protein_coding	-2.70572220069655	7.54599219672775	118.754628597854	1.18520024603911e-27	4.70212895734906e-26
ENSG00000137947.11	ENSG00000137947	GTF2B	GTF2B	protein_coding	1.64975518642956	5.23028804078295	118.347192031838	1.45545795110593e-27	5.7608184617427e-26
ENSG00000180071.19	ENSG00000180071	ANKRD18A	ANKRD18A	protein_coding	-3.12761495825073	1.28051457053399	118.287430126736	1.49997733337286e-27	5.92315815685392e-26
ENSG00000198087.7	ENSG00000198087	CD2AP	CD2AP	protein_coding	-2.24672050392068	4.80075621118243	118.244467693643	1.53282110796904e-27	6.03561205694688e-26
ENSG00000120659.14	ENSG00000120659	TNFSF11	TNFSF11	protein_coding	-7.17232437354645	0.00260225612342884	118.240878357878	1.53559741109234e-27	6.03561205694688e-26
ENSG00000143995.19	ENSG00000143995	MEIS1	MEIS1	protein_coding	7.37015914682532	6.80672540294849	118.196846218261	1.57006775484294e-27	6.15677845118342e-26
ENSG00000198464.13	ENSG00000198464	ZNF480	ZNF480	protein_coding	-1.81858308596452	5.33053318964893	118.163017008336	1.59707555640182e-27	6.2481884210063e-26
ENSG00000062725.9	ENSG00000062725	APPBP2	APPBP2	protein_coding	1.54773422031526	6.85542496679348	118.089240594344	1.657598036142e-27	6.46999178033162e-26
ENSG00000124092.12	ENSG00000124092	CTCFL	CTCFL	protein_coding	-3.12160767102925	1.96875529901969	117.964749059183	1.76497082712168e-27	6.87321934312983e-26
ENSG00000113749.7	ENSG00000113749	HRH2	HRH2	protein_coding	-3.86142184854602	1.89987651340894	117.732907576628	1.98381650348931e-27	7.70769717826962e-26
ENSG00000277209.1	ENSG00000277209	RPPH1	RPPH1	ribozyme	4.42562297192213	12.6995954171709	117.685494812244	2.03180997971747e-27	7.87605974018462e-26
ENSG00000188636.3	ENSG00000188636	RTL6	RTL6	protein_coding	1.63802438937654	7.20207481465158	117.586989213805	2.13526692983623e-27	8.25815706662748e-26
ENSG00000188883.4	ENSG00000188883	KLRG2	KLRG2	protein_coding	-5.41234148511919	0.343514749558465	117.567669790103	2.15616717857996e-27	8.31995011077166e-26
ENSG00000204657.4	ENSG00000204657	OR2H2	OR2H2	protein_coding	-2.90087212091518	0.877443054361747	117.418590921873	2.32447841015244e-27	8.94897713211533e-26
ENSG00000163827.12	ENSG00000163827	LRRC2	LRRC2	protein_coding	-3.93729371884124	2.14689835585922	117.346934479621	2.40999368925429e-27	9.25711439592882e-26
ENSG00000167554.14	ENSG00000167554	ZNF610	ZNF610	protein_coding	2.03819577167831	4.43001336089875	117.153238611418	2.65723081636539e-27	1.01836412760525e-25
ENSG00000105499.13	ENSG00000105499	PLA2G4C	PLA2G4C	protein_coding	-2.74866272014483	3.59209208405006	117.124289563258	2.6963003711765e-27	1.03099937948539e-25
ENSG00000104689.9	ENSG00000104689	TNFRSF10A	TNFRSF10A	protein_coding	-3.34283631739829	1.79447636466407	117.017784364869	2.84504992430297e-27	1.08542186841184e-25
ENSG00000178814.16	ENSG00000178814	OPLAH	OPLAH	protein_coding	-4.19416251825518	1.2916515858789	116.818790263584	3.14531703707237e-27	1.19727484782793e-25
ENSG00000158815.10	ENSG00000158815	FGF17	FGF17	protein_coding	7.14004589375523	3.50339873317674	116.779668784341	3.20797581958035e-27	1.21838200734219e-25
ENSG00000142102.15	ENSG00000142102	PGGHG	PGGHG	protein_coding	-4.48961164429598	4.21311807855338	116.544620060854	3.61161605099903e-27	1.36860813627656e-25
ENSG00000233393.1	ENSG00000233393		AP000688.2	lincRNA	-3.74368163688544	1.78108968526167	115.264763368838	6.88615922464813e-27	2.60364601914492e-25
ENSG00000056972.18	ENSG00000056972	TRAF3IP2	TRAF3IP2	protein_coding	-1.9313479890876	3.52253747258825	115.197130035512	7.12506420404943e-27	2.68796227929999e-25
ENSG00000185924.6	ENSG00000185924	RTN4RL1	RTN4RL1	protein_coding	5.65515456313869	3.45709845597856	115.034611128355	7.73358336057979e-27	2.91103101062715e-25
ENSG00000113369.8	ENSG00000113369	ARRDC3	ARRDC3	protein_coding	4.40558398120969	9.11864377016042	114.929383743774	8.15503853374892e-27	3.06285125019757e-25
ENSG00000070019.4	ENSG00000070019	GUCY2C	GUCY2C	protein_coding	-5.77947650612375	-0.329276160638964	114.901233922769	8.2716276877473e-27	3.09975120954805e-25
ENSG00000088448.14	ENSG00000088448	ANKRD10	ANKRD10	protein_coding	-1.41848745457223	6.6753695362952	114.868420044322	8.40964006730624e-27	3.14449838003413e-25
ENSG00000033327.12	ENSG00000033327	GAB2	GAB2	protein_coding	1.60509851033125	6.76063010041445	114.68591990288	9.22032677919306e-27	3.44001639945126e-25
ENSG00000172840.6	ENSG00000172840	PDP2	PDP2	protein_coding	-1.73067284869719	4.60084723108354	114.509148877201	1.00800109908397e-26	3.75247281401281e-25
ENSG00000127507.17	ENSG00000127507	ADGRE2	ADGRE2	protein_coding	-2.71444778100186	1.73987379923193	114.471594559187	1.02727295862181e-26	3.81581104915764e-25
ENSG00000155367.15	ENSG00000155367	PPM1J	PPM1J	protein_coding	-3.34234747466489	2.22902611412181	114.465365414203	1.03050503132005e-26	3.81942226630266e-25
ENSG00000157303.10	ENSG00000157303	SUSD3	SUSD3	protein_coding	-4.17073624995266	-1.24787704020966	114.251248377906	1.14800768262023e-26	4.24561878423732e-25
ENSG00000050030.13	ENSG00000050030	NEXMIF	NEXMIF	protein_coding	2.87491611494708	6.2797417441958	114.170460287122	1.19574542375961e-26	4.41250947750243e-25
ENSG00000169860.6	ENSG00000169860	P2RY1	P2RY1	protein_coding	-2.5348373753039	4.82947339706344	114.153243063009	1.20617298977445e-26	4.44129187367713e-25
ENSG00000171786.5	ENSG00000171786	NHLH1	NHLH1	protein_coding	5.47273036239685	4.01408686289903	114.110860492797	1.23223102496947e-26	4.52408934319901e-25
ENSG00000166963.12	ENSG00000166963	MAP1A	MAP1A	protein_coding	3.76578090966479	8.25336140833896	114.107995172681	1.23401289108026e-26	4.52408934319901e-25
ENSG00000125848.9	ENSG00000125848	FLRT3	FLRT3	protein_coding	3.60809895794472	5.74140980646349	114.02773158092	1.28498761128022e-26	4.70077394334352e-25
ENSG00000124019.9	ENSG00000124019	FAM124B	FAM124B	protein_coding	-4.18782394199058	0.180031719854203	113.898017053335	1.37185779246093e-26	5.00772538885144e-25
ENSG00000078295.16	ENSG00000078295	ADCY2	ADCY2	protein_coding	-3.66176041434125	5.93382633100591	113.864210894681	1.39544712235349e-26	5.08285599458973e-25
ENSG00000135063.17	ENSG00000135063	FAM189A2	FAM189A2	protein_coding	-6.20501700183982	2.77196921608395	113.748476794946	1.47931898174531e-26	5.37676776569407e-25
ENSG00000105290.11	ENSG00000105290	APLP1	APLP1	protein_coding	3.00923964119108	7.72240094978088	113.522979696703	1.65749236390591e-26	6.0114331421403e-25
ENSG00000172458.4	ENSG00000172458	IL17D	IL17D	protein_coding	3.61981053711553	2.88064857321748	113.465316928841	1.70640183382206e-26	6.17556689366736e-25
ENSG00000142273.10	ENSG00000142273	CBLC	CBLC	protein_coding	-4.18184932939893	0.327186057512735	113.439014438015	1.7291884048134e-26	6.24466094652807e-25
ENSG00000112992.16	ENSG00000112992	NNT	NNT	protein_coding	1.5634555200994	6.68693434875614	113.383383971167	1.7783900980739e-26	6.40865054318698e-25
ENSG00000095932.6	ENSG00000095932	SMIM24	SMIM24	protein_coding	-5.62937621165526	-0.514787253458426	113.358924988136	1.80046336082535e-26	6.47438963006581e-25
ENSG00000162341.16	ENSG00000162341	TPCN2	TPCN2	protein_coding	-1.62100096472953	4.21221227468586	113.265946189327	1.88690286444226e-26	6.77081641442435e-25
ENSG00000141655.16	ENSG00000141655	TNFRSF11A	TNFRSF11A	protein_coding	-4.97381146451834	1.60470281153854	113.139993146286	2.01065432683447e-26	7.19959084276047e-25
ENSG00000269343.6	ENSG00000269343	ZNF587B	ZNF587B	protein_coding	-1.79290702321104	3.84942826385493	113.064762680892	2.08840867759267e-26	7.46219768710228e-25
ENSG00000213996.12	ENSG00000213996	TM6SF2	TM6SF2	protein_coding	-3.06689098646567	-0.169814284495703	112.990402430019	2.16821851980044e-26	7.73102557028422e-25
ENSG00000155511.17	ENSG00000155511	GRIA1	GRIA1	protein_coding	3.44425386336242	7.29463571258961	112.942506205074	2.22123285146794e-26	7.89541705882189e-25
ENSG00000125730.16	ENSG00000125730	C3	C3	protein_coding	-3.03428195125896	2.10448001839644	112.936730379964	2.22771284525895e-26	7.89541705882189e-25
ENSG00000261455.1	ENSG00000261455	LINC01003	LINC01003	lincRNA	4.02252932912725	2.68851163606805	112.936174110076	2.228337930926e-26	7.89541705882189e-25
ENSG00000221968.8	ENSG00000221968	FADS3	FADS3	protein_coding	-2.49738772791721	5.27025958405066	112.918723796401	2.24803633216692e-26	7.9485485460153e-25
ENSG00000171574.17	ENSG00000171574	ZNF584	ZNF584	protein_coding	1.67972201009975	4.29604801040507	112.910203612771	2.25771733417004e-26	7.96611287365508e-25
ENSG00000130338.12	ENSG00000130338	TULP4	TULP4	protein_coding	1.57601717774932	7.6838220347185	112.732143693287	2.46985625273583e-26	8.69646677656007e-25
ENSG00000144802.11	ENSG00000144802	NFKBIZ	NFKBIZ	protein_coding	-2.86624260936744	2.14234257192374	112.666671446115	2.55277654547711e-26	8.96974561228868e-25
ENSG00000130270.16	ENSG00000130270	ATP8B3	ATP8B3	protein_coding	-2.1688662252075	1.81313803590956	112.54532147767	2.71389873063427e-26	9.51610009262444e-25
ENSG00000168071.21	ENSG00000168071	CCDC88B	CCDC88B	protein_coding	-2.4849346474221	3.20947681763919	112.517340645693	2.75247049513034e-26	9.63136725428528e-25
ENSG00000203635.2	ENSG00000203635		AC144450.1	lincRNA	-3.8285721323962	2.11959607340993	112.022319084008	3.53310338343858e-26	1.23373926205569e-24
ENSG00000134294.13	ENSG00000134294	SLC38A2	SLC38A2	protein_coding	-2.16026129433513	7.7468492673064	111.976522162667	3.61566590437043e-26	1.25996638040752e-24
ENSG00000068831.18	ENSG00000068831	RASGRP2	RASGRP2	protein_coding	-4.09331624290203	3.61129537593726	111.913118361483	3.73316459209793e-26	1.29823487183225e-24
ENSG00000048405.9	ENSG00000048405	ZNF800	ZNF800	protein_coding	2.06045381340721	5.24123511149075	111.82996532474	3.89307015127666e-26	1.35106321615455e-24
ENSG00000109680.10	ENSG00000109680	TBC1D19	TBC1D19	protein_coding	1.76195407253745	4.45528066497889	111.691181862047	4.17535786846447e-26	1.44605990440406e-24
ENSG00000169203.16	ENSG00000169203	NPIPB12	NPIPB12	protein_coding	-2.0762100681909	3.69741800961943	111.560219346945	4.46048665424893e-26	1.54164999884379e-24
ENSG00000185090.14	ENSG00000185090	MANEAL	MANEAL	protein_coding	3.07893249517078	5.85791352707674	111.497761913305	4.60324637235012e-26	1.58774422324672e-24
ENSG00000140450.8	ENSG00000140450	ARRDC4	ARRDC4	protein_coding	3.19179786183162	6.82659217095089	111.48448042553	4.63418835307656e-26	1.59516124959973e-24
ENSG00000039987.6	ENSG00000039987	BEST2	BEST2	protein_coding	-3.61906315818653	-0.0166830459350105	111.00014999386	5.91662224591283e-26	2.03245594671083e-24
ENSG00000163755.8	ENSG00000163755	HPS3	HPS3	protein_coding	-1.40502441758246	4.97975381209404	110.7523960729	6.70424316497272e-26	2.29834510610961e-24
ENSG00000170703.15	ENSG00000170703	TTLL6	TTLL6	protein_coding	-4.15575795066863	1.07843094890757	110.715278237972	6.8309533881008e-26	2.3370433848642e-24
ENSG00000116704.7	ENSG00000116704	SLC35D1	SLC35D1	protein_coding	1.94942527238349	4.84296163903548	110.663039572514	7.01334997497662e-26	2.39459854398141e-24
ENSG00000102575.10	ENSG00000102575	ACP5	ACP5	protein_coding	-3.7062338861603	0.171334318957387	110.650649447391	7.05732122850173e-26	2.40475375167153e-24
ENSG00000165194.15	ENSG00000165194	PCDH19	PCDH19	protein_coding	4.43011919202936	5.62291190155228	110.447640536536	7.81834021576241e-26	2.6587076053642e-24
ENSG00000146540.14	ENSG00000146540	C7orf50	C7orf50	protein_coding	2.51558071063747	6.33691681100675	110.441567712098	7.84232786263024e-26	2.66150970293803e-24
ENSG00000165097.13	ENSG00000165097	KDM1B	KDM1B	protein_coding	1.61047223136362	5.10251496795047	110.39764921023	8.01801098575936e-26	2.71567943227092e-24
ENSG00000106785.14	ENSG00000106785	TRIM14	TRIM14	protein_coding	-2.58618001179944	2.09658567158804	110.335929824027	8.27157415560382e-26	2.7959574960772e-24
ENSG00000092758.15	ENSG00000092758	COL9A3	COL9A3	protein_coding	-4.60633063458552	2.81496070382166	110.316554184725	8.3528177946426e-26	2.81778390313882e-24
ENSG00000140545.14	ENSG00000140545	MFGE8	MFGE8	protein_coding	-3.04988632995262	7.03247460459557	110.216920123327	8.78336783003394e-26	2.95712549194031e-24
ENSG00000226091.7	ENSG00000226091	LINC00937	LINC00937	lincRNA	-2.68146555964216	3.26116970902933	110.178273556832	8.95628482807862e-26	3.00934731370491e-24
ENSG00000138653.9	ENSG00000138653	NDST4	NDST4	protein_coding	5.15794718058782	4.26184775446771	110.03270319724	9.6387384571677e-26	3.23222854493237e-24
ENSG00000156687.10	ENSG00000156687	UNC5D	UNC5D	protein_coding	-4.30127496961169	5.2838261041601	110.002473134534	9.78685601332064e-26	3.2753990788343e-24
ENSG00000115896.15	ENSG00000115896	PLCL1	PLCL1	protein_coding	4.18719094904237	4.1601983657659	109.96255647693	9.98592798122358e-26	3.33541835594189e-24
ENSG00000155816.19	ENSG00000155816	FMN2	FMN2	protein_coding	2.85931817583952	4.94153945797837	109.941957059692	1.00902403211651e-25	3.36361245893515e-24
ENSG00000168060.15	ENSG00000168060	NAALADL1	NAALADL1	protein_coding	-2.78610809345008	0.645727163979427	109.902818592814	1.02914433993855e-25	3.42393080498059e-24
ENSG00000177425.10	ENSG00000177425	PAWR	PAWR	protein_coding	-2.2971344325316	5.97139858052068	109.500144068441	1.26095361587012e-25	4.18691101411018e-24
ENSG00000162458.12	ENSG00000162458	FBLIM1	FBLIM1	protein_coding	-2.50996106045921	4.40594820026592	109.493824163238	1.26498033874477e-25	4.19204562845594e-24
ENSG00000257086.1	ENSG00000257086		AP001453.3	lincRNA	-2.91844713585712	1.74723384507467	109.241428281835	1.43675659954373e-25	4.75198107414648e-24
ENSG00000275832.4	ENSG00000275832	ARHGAP23	ARHGAP23	protein_coding	-2.15850777961491	5.47776745515057	109.124473864656	1.5240810221561e-25	5.03095573348831e-24
ENSG00000115648.13	ENSG00000115648	MLPH	MLPH	protein_coding	-3.75841214488141	1.4783593008822	109.053264186879	1.57982979413589e-25	5.20481546797089e-24
ENSG00000119139.17	ENSG00000119139	TJP2	TJP2	protein_coding	-2.65254511881802	4.83427999715398	108.809053854481	1.7869737137853e-25	5.87580597989987e-24
ENSG00000108774.14	ENSG00000108774	RAB5C	RAB5C	protein_coding	1.54803500066427	6.15943844844538	108.622588804316	1.96324464438961e-25	6.44287334656869e-24
ENSG00000072958.8	ENSG00000072958	AP1M1	AP1M1	protein_coding	1.46059562898853	6.52955461867267	108.492975236389	2.09591827633791e-25	6.8649447264316e-24
ENSG00000070214.15	ENSG00000070214	SLC44A1	SLC44A1	protein_coding	-1.63860751121612	6.29707221101043	108.308409976845	2.30046364621166e-25	7.52033579973371e-24
ENSG00000139970.16	ENSG00000139970	RTN1	RTN1	protein_coding	3.64251209908124	7.42317188327419	108.278759634439	2.33513647794771e-25	7.61894625748924e-24
ENSG00000137225.12	ENSG00000137225	CAPN11	CAPN11	protein_coding	-5.36783290801821	-0.303726202298285	108.225692755184	2.39850242488908e-25	7.81061454394033e-24
ENSG00000140575.12	ENSG00000140575	IQGAP1	IQGAP1	protein_coding	-2.07059637182631	6.80547186384974	108.210274997562	2.41723278106042e-25	7.85647139090427e-24
ENSG00000196189.12	ENSG00000196189	SEMA4A	SEMA4A	protein_coding	-2.74013348153176	3.76663762396553	107.975814110499	2.72078158577081e-25	8.82609013073177e-24
ENSG00000143653.9	ENSG00000143653	SCCPDH	SCCPDH	protein_coding	1.44963718392426	5.91965372098036	107.959922135613	2.74268526962633e-25	8.88010033370776e-24
ENSG00000145332.13	ENSG00000145332	KLHL8	KLHL8	protein_coding	1.78352326341806	5.66892694930626	107.870328248306	2.86951252366699e-25	9.27296962954029e-24
ENSG00000165905.17	ENSG00000165905	LARGE2	LARGE2	protein_coding	-5.18354944697458	2.99056220790838	107.774014788138	3.01240149481451e-25	9.71083322305717e-24
ENSG00000165813.18	ENSG00000165813	CCDC186	CCDC186	protein_coding	-1.99290233406641	5.22278401079619	107.771319800869	3.01650046867346e-25	9.71083322305717e-24
ENSG00000268333.1	ENSG00000268333		AL132655.1	lincRNA	-4.08016776714419	0.357076763878871	107.46991402572	3.51196492389076e-25	1.12843572583038e-23
ENSG00000117335.19	ENSG00000117335	CD46	CD46	protein_coding	-1.59971707841073	6.87151231089126	107.251771607073	3.92060010020027e-25	1.25734463555e-23
ENSG00000173890.16	ENSG00000173890	GPR160	GPR160	protein_coding	-3.70216827076551	1.55720296026777	107.15824823183	4.1100484792018e-25	1.31560472248087e-23
ENSG00000110042.7	ENSG00000110042	DTX4	DTX4	protein_coding	3.25555184752866	7.84799987825099	107.125036830567	4.17950469746548e-25	1.33530829663259e-23
ENSG00000182326.14	ENSG00000182326	C1S	C1S	protein_coding	-2.98343155940732	2.63227245947473	107.108421483172	4.21469231936558e-25	1.34400971489807e-23
ENSG00000166012.16	ENSG00000166012	TAF1D	TAF1D	protein_coding	-1.97011122289623	6.32162583778138	106.985872571566	4.48354141069672e-25	1.42704959288485e-23
ENSG00000166183.15	ENSG00000166183	ASPG	ASPG	protein_coding	-3.49166210090187	-0.42902026860323	106.951444947736	4.56210931795235e-25	1.44932724779535e-23
ENSG00000141096.4	ENSG00000141096	DPEP3	DPEP3	protein_coding	-8.41461583680745	0.628472054128871	106.834138554919	4.84030229469374e-25	1.53482080830429e-23
ENSG00000140398.13	ENSG00000140398	NEIL1	NEIL1	protein_coding	-2.33682559312304	4.1970275770598	106.828739701336	4.85350642971951e-25	1.53612569604287e-23
ENSG00000130477.15	ENSG00000130477	UNC13A	UNC13A	protein_coding	-2.44932889107841	6.15313631265487	106.75398272476	5.04008856145657e-25	1.59219694910612e-23
ENSG00000101017.13	ENSG00000101017	CD40	CD40	protein_coding	-5.20220322324835	1.17275563300521	106.692832499889	5.19803215405238e-25	1.6390287581276e-23
ENSG00000213760.10	ENSG00000213760	ATP6V1G2	ATP6V1G2	protein_coding	3.0171591563658	5.80021351326684	106.493314585723	5.74861051748372e-25	1.80926008111718e-23
ENSG00000089847.12	ENSG00000089847	ANKRD24	ANKRD24	protein_coding	-2.76420290521793	3.20878602321299	106.434658535043	5.92130419618341e-25	1.86014799664862e-23
ENSG00000101974.14	ENSG00000101974	ATP11C	ATP11C	protein_coding	-2.19032022491489	5.73248567640275	106.396373111289	6.03681221869998e-25	1.89291583132186e-23
ENSG00000006047.12	ENSG00000006047	YBX2	YBX2	protein_coding	-3.30992050037563	3.14117689473739	106.283699480187	6.38999294566617e-25	1.99994945879081e-23
ENSG00000204257.14	ENSG00000204257	HLA-DMA	HLA-DMA	protein_coding	-2.41121757491699	0.603976893797524	106.263488870394	6.45549590490913e-25	2.01671601273326e-23
ENSG00000138161.13	ENSG00000138161	CUZD1	CUZD1	protein_coding	-6.53292355155853	1.799397252886	106.200374663257	6.66440489877934e-25	2.07813850911937e-23
ENSG00000085788.13	ENSG00000085788	DDHD2	DDHD2	protein_coding	1.6629068184888	6.35824385729628	106.111176238837	6.97123528450111e-25	2.16981303026433e-23
ENSG00000034713.7	ENSG00000034713	GABARAPL2	GABARAPL2	protein_coding	1.71006277468539	5.9704454425422	106.09672414943	7.02226179307826e-25	2.18167732655911e-23
ENSG00000147642.16	ENSG00000147642	SYBU	SYBU	protein_coding	3.97268174109712	5.78913561839467	106.016208402011	7.31345629408203e-25	2.26382279901613e-23
ENSG00000121057.12	ENSG00000121057	AKAP1	AKAP1	protein_coding	-2.01215618295209	5.63944415398684	105.986711413975	7.42313221004041e-25	2.29357143476953e-23
ENSG00000226792.7	ENSG00000226792	C13orf42	C13orf42	protein_coding	-6.72455486173389	0.737517779912846	105.951445023988	7.55642119663318e-25	2.33049406285214e-23
ENSG00000176928.5	ENSG00000176928	GCNT4	GCNT4	protein_coding	-3.88737192397821	2.11407760609561	105.945751630326	7.57816262192886e-25	2.33294219441202e-23
ENSG00000156711.16	ENSG00000156711	MAPK13	MAPK13	protein_coding	-2.03471001707818	2.69686960273371	105.8799442133	7.83404940020531e-25	2.40733216205218e-23
ENSG00000082512.14	ENSG00000082512	TRAF5	TRAF5	protein_coding	-2.18088390059799	3.55401337222568	105.838236486607	8.00068244385052e-25	2.45407502692409e-23
ENSG00000168769.13	ENSG00000168769	TET2	TET2	protein_coding	2.07270448637603	7.33442952868678	105.805427108168	8.13425172451998e-25	2.49052515210348e-23
ENSG00000104679.10	ENSG00000104679	R3HCC1	R3HCC1	protein_coding	2.03690885453265	5.59025730985446	105.628534433279	8.89377503472646e-25	2.71814994325338e-23
ENSG00000100767.15	ENSG00000100767	PAPLN	PAPLN	protein_coding	-2.65892700743633	3.00839711185923	105.516981792643	9.40881178463208e-25	2.87036693090373e-23
ENSG00000164603.11	ENSG00000164603	BMT2	BMT2	protein_coding	2.45982044745398	5.68319180600133	105.317387064179	1.0405906362719e-24	3.16883285470836e-23
ENSG00000198346.10	ENSG00000198346	ZNF813	ZNF813	protein_coding	-1.53078830958955	4.3080143223066	105.303862150646	1.0477174882021e-24	3.18479735037835e-23
ENSG00000076662.9	ENSG00000076662	ICAM3	ICAM3	protein_coding	-3.95252661383737	0.188212771015137	105.297152363573	1.05127125690789e-24	3.18986274919214e-23
ENSG00000171206.13	ENSG00000171206	TRIM8	TRIM8	protein_coding	1.9633466172155	6.01820188306823	104.859640161879	1.31101314651728e-24	3.97086616295493e-23
ENSG00000175395.15	ENSG00000175395	ZNF25	ZNF25	protein_coding	2.34728723658517	5.83449633257695	104.643169024845	1.46235802053448e-24	4.42134399017054e-23
ENSG00000138028.15	ENSG00000138028	CGREF1	CGREF1	protein_coding	-2.84593591562614	3.67159225855297	104.629504814249	1.47247759719122e-24	4.44398997680871e-23
ENSG00000134590.13	ENSG00000134590	RTL8C	RTL8C	protein_coding	2.0745622720185	6.11193802616047	104.608316431018	1.48830818590008e-24	4.48376054365371e-23
ENSG00000111319.12	ENSG00000111319	SCNN1A	SCNN1A	protein_coding	-4.25569787852682	3.60002824951575	104.584493170466	1.50631076754521e-24	4.52992140254122e-23
ENSG00000100154.14	ENSG00000100154	TTC28	TTC28	protein_coding	1.6111356409288	6.95568270418581	104.51100011696	1.5632313317804e-24	4.6927482661493e-23
ENSG00000166275.15	ENSG00000166275	BORCS7	BORCS7	protein_coding	1.95578837582449	4.6370422237658	104.00332913453	2.01976392349001e-24	6.05248760122422e-23
ENSG00000185236.11	ENSG00000185236	RAB11B	RAB11B	protein_coding	2.38013352302083	4.804567022688	103.91754671799	2.10913273184767e-24	6.30910660193936e-23
ENSG00000107140.15	ENSG00000107140	TESK1	TESK1	protein_coding	1.83440913011526	4.93005241011652	103.895914099731	2.13228745786778e-24	6.36710076420907e-23
ENSG00000152061.23	ENSG00000152061	RABGAP1L	RABGAP1L	protein_coding	-1.68213522883052	6.57103326091151	103.818748871791	2.21697267550881e-24	6.60829897509249e-23
ENSG00000149150.8	ENSG00000149150	SLC43A1	SLC43A1	protein_coding	-3.67999086866654	2.4504538204405	103.814121956359	2.22215609257337e-24	6.61208804939833e-23
ENSG00000170873.18	ENSG00000170873	MTSS1	MTSS1	protein_coding	2.42327252076956	7.02101456076351	103.773658632055	2.26800577978309e-24	6.73665477752443e-23
ENSG00000183426.16	ENSG00000183426	NPIPA1	NPIPA1	protein_coding	-1.55813408983226	6.83088396922616	103.712737992278	2.33882685922316e-24	6.93482679784748e-23
ENSG00000145743.15	ENSG00000145743	FBXL17	FBXL17	protein_coding	1.9803624482371	5.43204989296726	103.687814332468	2.36843464533705e-24	7.0103176779057e-23
ENSG00000125731.12	ENSG00000125731	SH2D3A	SH2D3A	protein_coding	-2.71062599474475	2.9645568268967	103.622524074153	2.44778495560153e-24	7.23251984871005e-23
ENSG00000083454.21	ENSG00000083454	P2RX5	P2RX5	protein_coding	-3.53634757944049	2.20759829758337	103.578466764946	2.50282697136067e-24	7.38224758166959e-23
ENSG00000152102.17	ENSG00000152102	FAM168B	FAM168B	protein_coding	1.45868442733515	7.81965559650766	103.560753908459	2.52530347809387e-24	7.43556691346071e-23
ENSG00000267272.5	ENSG00000267272	LINC01140	LINC01140	lincRNA	-2.94620016945225	0.508720094987701	103.297736569157	2.88382611200736e-24	8.47644262939763e-23
ENSG00000177096.8	ENSG00000177096	FAM109B	FAM109B	protein_coding	-3.09674857135367	0.570273652472097	103.27559434246	2.91623745755628e-24	8.55682799829144e-23
ENSG00000135248.15	ENSG00000135248	FAM71F1	FAM71F1	protein_coding	-5.5567270299222	-0.0614478897395024	103.094236238389	3.19579484526996e-24	9.36085419062525e-23
ENSG00000162873.14	ENSG00000162873	KLHDC8A	KLHDC8A	protein_coding	3.77442166544692	5.88147616708249	102.883160922432	3.55508596797187e-24	1.03952435890472e-22
ENSG00000154764.5	ENSG00000154764	WNT7A	WNT7A	protein_coding	5.94153450480937	5.10727068010473	102.70402922276	3.89152156956286e-24	1.13593447404459e-22
ENSG00000176454.13	ENSG00000176454	LPCAT4	LPCAT4	protein_coding	-2.05942037106307	4.95013625594995	102.660899815183	3.97717211513336e-24	1.15893423996326e-22
ENSG00000073605.18	ENSG00000073605	GSDMB	GSDMB	protein_coding	-2.04561868324224	3.81761346994418	102.249752634168	4.89450782149843e-24	1.4237878948562e-22
ENSG00000117266.15	ENSG00000117266	CDK18	CDK18	protein_coding	-2.7510964902607	3.31420574753287	102.099879105398	5.279176951738e-24	1.53304758868254e-22
ENSG00000141446.10	ENSG00000141446	ESCO1	ESCO1	protein_coding	-1.80739041373459	6.03014466919834	102.040151760683	5.44077213349273e-24	1.57726397646931e-22
ENSG00000144191.11	ENSG00000144191	CNGA3	CNGA3	protein_coding	7.89023996676201	2.98338882898307	102.007910961842	5.53004767534336e-24	1.60039958494825e-22
ENSG00000069482.6	ENSG00000069482	GAL	GAL	protein_coding	-5.78834732614447	0.573186222927404	101.970830352884	5.63453782879324e-24	1.62785168964845e-22
ENSG00000111846.16	ENSG00000111846	GCNT2	GCNT2	protein_coding	-3.00502213110881	5.10335924331316	101.953410231528	5.68430581982904e-24	1.6394275198111e-22
ENSG00000158813.17	ENSG00000158813	EDA	EDA	protein_coding	-2.70614902251283	2.80341363126304	101.854686079649	5.97477484640524e-24	1.72026694512939e-22
ENSG00000141639.11	ENSG00000141639	MAPK4	MAPK4	protein_coding	2.55130242683915	5.28472266596849	101.737779976582	6.33799782378524e-24	1.82174321802371e-22
ENSG00000263465.4	ENSG00000263465	SRSF8	SRSF8	protein_coding	1.67638537024696	5.42679533338509	101.662787224839	6.58254251262918e-24	1.88882089993117e-22
ENSG00000257496.1	ENSG00000257496		AC025031.1	lincRNA	-3.16310133310258	-0.254833178467297	101.656620422593	6.60306696801043e-24	1.89149889536177e-22
ENSG00000164008.14	ENSG00000164008	C1orf50	C1orf50	protein_coding	1.67547949594413	3.72832307201961	101.607097523909	6.77022788146316e-24	1.93610188535717e-22
ENSG00000149294.16	ENSG00000149294	NCAM1	NCAM1	protein_coding	2.81393288454884	8.37216832264677	101.551448888775	6.96312129870526e-24	1.98790055860503e-22
ENSG00000103037.11	ENSG00000103037	SETD6	SETD6	protein_coding	-1.4102568946796	4.40703129332291	101.530470924426	7.03725497201473e-24	2.00567700306949e-22
ENSG00000102401.19	ENSG00000102401	ARMCX3	ARMCX3	protein_coding	1.56954662454953	6.18750471539754	101.519084750804	7.07782236006389e-24	2.01384302537778e-22
ENSG00000172318.5	ENSG00000172318	B3GALT1	B3GALT1	protein_coding	-2.26231105379364	5.08140040198591	101.467459729408	7.2647097242363e-24	2.06008152767312e-22
ENSG00000156587.15	ENSG00000156587	UBE2L6	UBE2L6	protein_coding	1.93332505320172	6.03910216379217	101.406115554437	7.49320880069466e-24	2.12131862546969e-22
ENSG00000182968.4	ENSG00000182968	SOX1	SOX1	protein_coding	6.0805869638552	5.57912028295038	101.379237966912	7.59557589560264e-24	2.14670281290268e-22
ENSG00000228223.3	ENSG00000228223	HCG11	HCG11	lincRNA	-1.8554658981944	2.17243796426015	101.227372096399	8.20082154530223e-24	2.31389123434312e-22
ENSG00000132321.16	ENSG00000132321	IQCA1	IQCA1	protein_coding	-3.41535582257751	0.64359162680024	101.214020352827	8.25628658125879e-24	2.32565832516425e-22
ENSG00000164938.13	ENSG00000164938	TP53INP1	TP53INP1	protein_coding	2.21044190322954	6.3324312666633	101.171907632987	8.43369876750035e-24	2.37167958185563e-22
ENSG00000260834.1	ENSG00000260834		AC009055.2	lincRNA	-6.96028436349461	1.7356731691531	101.153618862769	8.51192831977144e-24	2.38970266665211e-22
ENSG00000101104.12	ENSG00000101104	PABPC1L	PABPC1L	protein_coding	-1.99571576854081	3.42843651974859	101.057813677218	8.9337474293006e-24	2.50396791546616e-22
ENSG00000076321.10	ENSG00000076321	KLHL20	KLHL20	protein_coding	1.19459461983227	4.81670962607368	101.032372331095	9.04923423461544e-24	2.53213754634496e-22
ENSG00000188501.11	ENSG00000188501	LCTL	LCTL	protein_coding	-2.30946380364912	1.75397918166418	101.013155466476	9.13745487856839e-24	2.55251752531798e-22
ENSG00000100031.18	ENSG00000100031	GGT1	GGT1	protein_coding	-2.27742423633439	2.26377121043601	101.009945937772	9.15227276695282e-24	2.55251752531798e-22
ENSG00000105538.9	ENSG00000105538	RASIP1	RASIP1	protein_coding	-2.8827776656339	0.851563589571451	100.962897520589	9.37226682668892e-24	2.60956641907528e-22
ENSG00000164647.8	ENSG00000164647	STEAP1	STEAP1	protein_coding	-2.76631423244174	0.153069987039052	100.920262349414	9.57618965044862e-24	2.66196021845777e-22
ENSG00000198818.9	ENSG00000198818	SFT2D1	SFT2D1	protein_coding	-1.44732104615003	3.88452797702081	100.821616489989	1.00651848703146e-23	2.79329539397679e-22
ENSG00000198876.12	ENSG00000198876	DCAF12	DCAF12	protein_coding	1.45572733249318	6.23049255482704	100.812481221294	1.01117135561676e-23	2.80160771824245e-22
ENSG00000139044.10	ENSG00000139044	B4GALNT3	B4GALNT3	protein_coding	-2.84891109458616	3.65869911062561	100.651254936588	1.09692156627271e-23	3.03421790369478e-22
ENSG00000163710.7	ENSG00000163710	PCOLCE2	PCOLCE2	protein_coding	-2.70783983430921	1.98445266456069	100.625496497059	1.11127993980643e-23	3.06891213442296e-22
ENSG00000258410.1	ENSG00000258410		AC087386.1	lincRNA	3.01294049345832	2.37286744467306	100.608507404158	1.12085279603339e-23	3.09029903846008e-22
ENSG00000251637.6	ENSG00000251637		AP003716.1	lincRNA	-3.08603220720045	2.32054871395761	100.547136656915	1.15612569798349e-23	3.1823583748565e-22
ENSG00000168291.12	ENSG00000168291	PDHB	PDHB	protein_coding	-1.11229777953723	5.99481488784478	100.503549676019	1.18184960467588e-23	3.24787645018325e-22
ENSG00000086570.12	ENSG00000086570	FAT2	FAT2	protein_coding	-3.46659952580393	1.90471251445102	100.346551807455	1.2793426992591e-23	3.5100926883406e-22
ENSG00000173825.6	ENSG00000173825	TIGD3	TIGD3	protein_coding	2.58037510339829	2.46776449656856	100.322245138619	1.2951397317022e-23	3.54767530072914e-22
ENSG00000138685.13	ENSG00000138685	FGF2	FGF2	protein_coding	-2.31385124702013	5.198369463173	100.281636892322	1.32196768174773e-23	3.61530352576348e-22
ENSG00000173258.12	ENSG00000173258	ZNF483	ZNF483	protein_coding	-1.97646150870755	5.21847878217121	100.243518196492	1.34765645046616e-23	3.67960285449573e-22
ENSG00000225697.12	ENSG00000225697	SLC26A6	SLC26A6	protein_coding	-1.80737815561186	5.06613560624225	100.223308649604	1.36147788405056e-23	3.71134479328041e-22
ENSG00000080298.15	ENSG00000080298	RFX3	RFX3	protein_coding	1.95156325872638	6.82506467784768	100.010625518526	1.51581659112078e-23	4.12541323776688e-22
ENSG00000132801.6	ENSG00000132801	ZSWIM3	ZSWIM3	protein_coding	1.79979787415768	3.92720331271933	99.943055920019	1.56842287839712e-23	4.26172267970896e-22
ENSG00000111679.16	ENSG00000111679	PTPN6	PTPN6	protein_coding	-3.1297521794776	0.99013169004547	99.8600157469432	1.63558140889728e-23	4.4370724545382e-22
ENSG00000113319.12	ENSG00000113319	RASGRF2	RASGRF2	protein_coding	-3.25312181700914	3.46839347519578	99.5435613822085	1.91895771939703e-23	5.19748468197584e-22
ENSG00000137642.12	ENSG00000137642	SORL1	SORL1	protein_coding	-2.40961414061207	6.99833640874733	99.539336633616	1.92305558797921e-23	5.20024999878985e-22
ENSG00000104728.15	ENSG00000104728	ARHGEF10	ARHGEF10	protein_coding	-1.81818877094655	5.19180762800266	99.5150708945628	1.94676264851248e-23	5.25594816653505e-22
ENSG00000138175.8	ENSG00000138175	ARL3	ARL3	protein_coding	1.46812994700583	5.85334946589187	99.3480505323668	2.11806252635638e-23	5.70931016873193e-22
ENSG00000089006.16	ENSG00000089006	SNX5	SNX5	protein_coding	-1.29186787881045	6.38373671074568	99.263499638479	2.21044699122228e-23	5.9488478660267e-22
ENSG00000253507.5	ENSG00000253507		AC104257.1	lincRNA	-7.28749004553002	1.39422804437538	99.070460526355	2.43675906886164e-23	6.54748251555336e-22
ENSG00000167703.14	ENSG00000167703	SLC43A2	SLC43A2	protein_coding	2.46950642418629	6.96751016936047	99.0580554100905	2.45207074818869e-23	6.57816630399001e-22
ENSG00000085433.15	ENSG00000085433	WDR47	WDR47	protein_coding	2.36394920274055	7.16842539573085	98.9492064735266	2.59061805534759e-23	6.93883292447379e-22
ENSG00000166311.9	ENSG00000166311	SMPD1	SMPD1	protein_coding	2.71077560632018	4.87255169682582	98.8994510705802	2.65653015262565e-23	7.1041164730263e-22
ENSG00000272512.1	ENSG00000272512		AL645608.8	lincRNA	5.16895733858447	2.95118957126823	98.8902055592012	2.66896142249211e-23	7.12608483436638e-22
ENSG00000109472.13	ENSG00000109472	CPE	CPE	protein_coding	2.86159404147859	8.56299497902587	98.7899284214386	2.80758722097643e-23	7.48438984569757e-22
ENSG00000196542.8	ENSG00000196542	SPTSSB	SPTSSB	protein_coding	-3.98796082218489	1.72204838112161	98.7434856390513	2.87420881780524e-23	7.64992176846084e-22
ENSG00000159753.13	ENSG00000159753	CARMIL2	CARMIL2	protein_coding	-2.68344641447617	3.0363989132874	98.6446595858879	3.02128268323414e-23	8.0287261995818e-22
ENSG00000101198.14	ENSG00000101198	NKAIN4	NKAIN4	protein_coding	4.0295516738471	5.18276925115261	98.5744797228954	3.1302734751055e-23	8.30529858756012e-22
ENSG00000198768.10	ENSG00000198768	APCDD1L	APCDD1L	protein_coding	-4.20630464975261	-0.551440419469669	98.5299546945974	3.20145186619154e-23	8.48083667562747e-22
ENSG00000166847.9	ENSG00000166847	DCTN5	DCTN5	protein_coding	1.17160677662216	7.8390462341898	98.5186368025022	3.21980142168497e-23	8.51609762564908e-22
ENSG00000127603.24	ENSG00000127603	MACF1	MACF1	protein_coding	-1.74506958944653	9.15380748634231	98.3198145120923	3.55986049239897e-23	9.40081284094297e-22
ENSG00000135917.13	ENSG00000135917	SLC19A3	SLC19A3	protein_coding	-3.44615388483874	1.64758304804294	98.2939986984789	3.60657302445174e-23	9.50931211954117e-22
ENSG00000226137.5	ENSG00000226137	BAIAP2-AS1	BAIAP2-AS1	lincRNA	1.55489996667216	5.71939138674707	98.2464745233172	3.6941748857157e-23	9.72511678247369e-22
ENSG00000106688.11	ENSG00000106688	SLC1A1	SLC1A1	protein_coding	-3.73670875226704	4.73931390374516	98.2165856339733	3.75035631484898e-23	9.85766284249808e-22
ENSG00000242715.7	ENSG00000242715	CCDC169	CCDC169	protein_coding	-2.52099246669263	2.91316161747802	98.1865327038327	3.80770774282232e-23	9.99286778904348e-22
ENSG00000225968.7	ENSG00000225968	ELFN1	ELFN1	protein_coding	4.57900016176591	5.1245644316714	98.17853890876	3.82310982687748e-23	1.00177332068304e-21
ENSG00000116833.13	ENSG00000116833	NR5A2	NR5A2	protein_coding	-3.06407293441168	1.5629387690128	98.1579516676871	3.86306389864687e-23	1.01067558747725e-21
ENSG00000054690.13	ENSG00000054690	PLEKHH1	PLEKHH1	protein_coding	-1.61440424329344	4.90879552857072	98.102214046499	3.97334345516568e-23	1.03792083053717e-21
ENSG00000128607.13	ENSG00000128607	KLHDC10	KLHDC10	protein_coding	1.5573019258616	6.83019732652409	97.8734304550122	4.45998065846531e-23	1.16324279488769e-21
ENSG00000144560.14	ENSG00000144560	VGLL4	VGLL4	protein_coding	1.52448954565296	6.51324457914822	97.6912666121003	4.88974268803591e-23	1.27336735239592e-21
ENSG00000165732.12	ENSG00000165732	DDX21	DDX21	protein_coding	-1.82782609301929	7.0697382320897	97.6656629301345	4.95337928967257e-23	1.28795482115009e-21
ENSG00000205903.6	ENSG00000205903	ZNF316	ZNF316	protein_coding	1.96309401502596	5.13297653916361	97.6385053516842	5.02178354380454e-23	1.30373523308511e-21
ENSG00000258301.3	ENSG00000258301	VASH1-AS1	VASH1-AS1	lincRNA	-3.06185195196996	1.32073983217012	97.5317776093655	5.29988541563155e-23	1.37382459217161e-21
ENSG00000116039.11	ENSG00000116039	ATP6V1B1	ATP6V1B1	protein_coding	4.43022467769392	1.04270950433076	97.5233266400755	5.32255347788017e-23	1.37758769264399e-21
ENSG00000147471.11	ENSG00000147471	PLPBP	PLPBP	protein_coding	1.47161217724066	5.29259864571257	97.4918317204281	5.4078898494932e-23	1.39753434780252e-21
ENSG00000121570.12	ENSG00000121570	DPPA4	DPPA4	protein_coding	-4.45011201646779	6.24861629752588	97.4526583303953	5.51594332692086e-23	1.42328180409602e-21
ENSG00000123739.10	ENSG00000123739	PLA2G12A	PLA2G12A	protein_coding	-1.37657209430308	5.05447316711939	97.3775590401011	5.72916763162081e-23	1.47604667899426e-21
ENSG00000121966.6	ENSG00000121966	CXCR4	CXCR4	protein_coding	4.61560024018942	6.36143728457045	97.3070613168856	5.9368230185075e-23	1.52721835366507e-21
ENSG00000186166.8	ENSG00000186166	CCDC84	CCDC84	protein_coding	-1.65725819576168	4.2935553324973	97.2356231040693	6.15492930184297e-23	1.58091884696729e-21
ENSG00000164024.11	ENSG00000164024	METAP1	METAP1	protein_coding	-1.28007578620881	5.85606743658258	97.1839984543573	6.31751496215106e-23	1.620217304633e-21
ENSG00000086712.12	ENSG00000086712	TXLNG	TXLNG	protein_coding	-1.26488288252097	5.31138813568358	96.9383452105149	7.15200817861949e-23	1.831455912528e-21
ENSG00000140941.12	ENSG00000140941	MAP1LC3B	MAP1LC3B	protein_coding	2.31363545308308	6.1352809615651	96.9006283515055	7.28955401633035e-23	1.86385404583963e-21
ENSG00000117640.17	ENSG00000117640	MTFR1L	MTFR1L	protein_coding	1.26596641048138	5.99401829547837	96.842507679386	7.50670630444733e-23	1.91647799473511e-21
ENSG00000131409.12	ENSG00000131409	LRRC4B	LRRC4B	protein_coding	3.85684091511355	6.33467909167799	96.7234503604809	7.97194440544639e-23	2.0321845007006e-21
ENSG00000041515.15	ENSG00000041515	MYO16	MYO16	protein_coding	4.16539765615098	4.80098307907834	96.6753816763441	8.16785578200487e-23	2.07898991824796e-21
ENSG00000170921.15	ENSG00000170921	TANC2	TANC2	protein_coding	2.38189401310676	6.77526912403084	96.650198824384	8.2724072267061e-23	2.10243540659488e-21
ENSG00000172819.16	ENSG00000172819	RARG	RARG	protein_coding	-3.20635506021964	3.06940945512218	96.6135694350432	8.42687528634181e-23	2.13847776598293e-21
ENSG00000142920.16	ENSG00000142920	AZIN2	AZIN2	protein_coding	3.17500300715679	3.3854826132521	96.598483445345	8.49132941081548e-23	2.15160357379599e-21
ENSG00000185324.21	ENSG00000185324	CDK10	CDK10	protein_coding	-1.17213371870287	5.79561771505556	96.4693928063425	9.06341822178833e-23	2.2922586802355e-21
ENSG00000204822.6	ENSG00000204822	MRPL53	MRPL53	protein_coding	1.72319614374419	4.01291056553435	96.4671803008239	9.07355219855362e-23	2.2922586802355e-21
ENSG00000264112.1	ENSG00000264112		AC015813.1	lincRNA	-2.09528728319053	4.43539171890299	96.4340512285984	9.22665629312653e-23	2.32745847776316e-21
ENSG00000138449.10	ENSG00000138449	SLC40A1	SLC40A1	protein_coding	6.67323765660319	3.75304711826869	96.3366198051041	9.69206853779338e-23	2.44121684586059e-21
ENSG00000117461.14	ENSG00000117461	PIK3R3	PIK3R3	protein_coding	2.80234750017271	7.30222286192581	96.2921754351476	9.91209992195802e-23	2.49292263066983e-21
ENSG00000198642.6	ENSG00000198642	KLHL9	KLHL9	protein_coding	1.39153216171478	6.55122394057866	96.1659320190494	1.05647280660229e-22	2.65311246721921e-21
ENSG00000198597.8	ENSG00000198597	ZNF536	ZNF536	protein_coding	5.29310805406959	6.19335155676159	96.1584454729394	1.06047534667393e-22	2.65921273503502e-21
ENSG00000163945.16	ENSG00000163945	UVSSA	UVSSA	protein_coding	-1.92242762804747	4.6479004506238	96.1326971455528	1.07435734440814e-22	2.69003162634697e-21
ENSG00000167105.7	ENSG00000167105	TMEM92	TMEM92	protein_coding	-3.98566314796024	0.634637036552319	96.0923842495714	1.09645766169786e-22	2.74130635212361e-21
ENSG00000164828.17	ENSG00000164828	SUN1	SUN1	protein_coding	-1.46088869008735	6.55785101213621	96.0369382975446	1.12759891850048e-22	2.81499989978975e-21
ENSG00000101413.11	ENSG00000101413	RPRD1B	RPRD1B	protein_coding	1.31066637432941	5.15884006876103	95.8818153624437	1.21950401715973e-22	3.03994651829153e-21
ENSG00000184470.20	ENSG00000184470	TXNRD2	TXNRD2	protein_coding	-1.84783723159979	3.14549104000739	95.7701551003664	1.29026214862293e-22	3.21159360440002e-21
ENSG00000106012.17	ENSG00000106012	IQCE	IQCE	protein_coding	2.0766264319452	5.79484142890265	95.7280196608788	1.31801760201701e-22	3.2728795930665e-21
ENSG00000215252.11	ENSG00000215252	GOLGA8B	GOLGA8B	protein_coding	-1.66113947849147	6.559918245845	95.7269095386554	1.31875687999425e-22	3.2728795930665e-21
ENSG00000170464.9	ENSG00000170464	DNAJC18	DNAJC18	protein_coding	1.21224631851103	6.06845257711624	95.6261011901521	1.38764775459722e-22	3.43880274200112e-21
ENSG00000108771.12	ENSG00000108771	DHX58	DHX58	protein_coding	-2.97701809190145	0.235771947800097	95.5134674355998	1.46888626515442e-22	3.63479454866396e-21
ENSG00000170456.15	ENSG00000170456	DENND5B	DENND5B	protein_coding	1.42686452872573	6.46780972257622	95.3322103824052	1.60972574222237e-22	3.97748169141816e-21
ENSG00000135723.13	ENSG00000135723	FHOD1	FHOD1	protein_coding	-1.81197039317079	4.13871672803609	95.24028230781	1.68623899595151e-22	4.16045624387978e-21
ENSG00000165475.13	ENSG00000165475	CRYL1	CRYL1	protein_coding	2.82705267100716	3.35699920861825	95.2195365464811	1.70400307339278e-22	4.19815684306288e-21
ENSG00000122068.12	ENSG00000122068	FYTTD1	FYTTD1	protein_coding	1.65796865897753	6.54726915852142	95.2104627797863	1.71183143530975e-22	4.21130467076711e-21
ENSG00000237289.9	ENSG00000237289	CKMT1B	CKMT1B	protein_coding	-3.09482104600042	4.21053555014745	95.1699465602126	1.7472279194528e-22	4.29213649224881e-21
ENSG00000079691.17	ENSG00000079691	CARMIL1	CARMIL1	protein_coding	-2.04338015546936	5.09235879857	95.090105726714	1.81913688885509e-22	4.46229790399708e-21
ENSG00000141232.4	ENSG00000141232	TOB1	TOB1	protein_coding	2.09085111459689	4.33377464548253	94.9957240419018	1.90796948156553e-22	4.67341916057088e-21
ENSG00000177981.10	ENSG00000177981	ASB8	ASB8	protein_coding	1.20173856627485	5.48582344044931	94.9641123648382	1.93868226239642e-22	4.74177553064572e-21
ENSG00000197385.5	ENSG00000197385	ZNF860	ZNF860	protein_coding	-4.66479295958847	0.891909946471897	94.9602395161206	1.94247882738987e-22	4.74419576036362e-21
ENSG00000141384.12	ENSG00000141384	TAF4B	TAF4B	protein_coding	-2.4719685380672	3.42970373856543	94.9409654186279	1.96148416631901e-22	4.7837004177428e-21
ENSG00000175348.10	ENSG00000175348	TMEM9B	TMEM9B	protein_coding	1.58942446940862	5.09203642038773	94.9302762736284	1.97210432069942e-22	4.80267076716728e-21
ENSG00000164684.13	ENSG00000164684	ZNF704	ZNF704	protein_coding	2.10493939396177	6.98639369206656	94.8063247944366	2.09953749338011e-22	5.1056522554845e-21
ENSG00000099910.16	ENSG00000099910	KLHL22	KLHL22	protein_coding	1.68270982487038	5.49679843467605	94.7995252833805	2.10676158905013e-22	5.11585885295062e-21
ENSG00000108239.8	ENSG00000108239	TBC1D12	TBC1D12	protein_coding	1.60459793402952	5.27236144257902	94.6052538855339	2.32400681403907e-22	5.63529973659602e-21
ENSG00000158220.13	ENSG00000158220	ESYT3	ESYT3	protein_coding	-3.71375679596585	2.28550873618468	94.4850605249952	2.46949161487229e-22	5.97949538437774e-21
ENSG00000084636.17	ENSG00000084636	COL16A1	COL16A1	protein_coding	-3.16976239786481	4.46632540545844	94.4228203081286	2.54837335200174e-22	6.16166781433211e-21
ENSG00000173083.14	ENSG00000173083	HPSE	HPSE	protein_coding	-2.90685561890574	1.30357682834564	94.3894341729669	2.59171957029291e-22	6.25752177964578e-21
ENSG00000164620.8	ENSG00000164620	RELL2	RELL2	protein_coding	-2.40548420687742	3.7454026476189	94.2612758014012	2.76507128261032e-22	6.66654347323782e-21
ENSG00000116260.16	ENSG00000116260	QSOX1	QSOX1	protein_coding	-1.87723695279082	5.87464463212682	94.2437805295554	2.78961889332367e-22	6.71614656923978e-21
ENSG00000134686.18	ENSG00000134686	PHC2	PHC2	protein_coding	3.42781844038976	7.19860701903737	94.1663886267518	2.90084888347329e-22	6.9740038377784e-21
ENSG00000076043.9	ENSG00000076043	REXO2	REXO2	protein_coding	-1.45270039266588	4.16240065337742	94.0218989830803	3.12052267876572e-22	7.49147070934936e-21
ENSG00000167528.12	ENSG00000167528	ZNF641	ZNF641	protein_coding	1.24084682959216	5.5834074985411	93.8994736750907	3.31962377659755e-22	7.95815056003904e-21
ENSG00000139684.13	ENSG00000139684	ESD	ESD	protein_coding	1.45468400143087	6.5594536402452	93.8857023529657	3.34280063093544e-22	8.00236168037392e-21
ENSG00000125818.17	ENSG00000125818	PSMF1	PSMF1	protein_coding	1.26945959635626	6.36355166498648	93.8534335611068	3.39774427796357e-22	8.11908788039113e-21
ENSG00000242852.6	ENSG00000242852	ZNF709	ZNF709	protein_coding	2.96669236402673	5.49238684678411	93.8514400319318	3.40116810799179e-22	8.11908788039113e-21
ENSG00000198646.13	ENSG00000198646	NCOA6	NCOA6	protein_coding	1.59247262439035	5.5128405335488	93.608174254381	3.84595982492532e-22	9.16792200297079e-21
ENSG00000167600.13	ENSG00000167600	CYP2S1	CYP2S1	protein_coding	-7.03481904809594	3.49975832968377	93.2846521083577	4.52890470536234e-22	1.07807068204689e-20
ENSG00000080608.9	ENSG00000080608	PUM3	PUM3	protein_coding	-1.48489285174808	5.23082624285899	93.1805971560142	4.77337815938038e-22	1.13466757062852e-20
ENSG00000156453.13	ENSG00000156453	PCDH1	PCDH1	protein_coding	-2.25993040781761	6.74192182433695	93.1688044572062	4.8019044764551e-22	1.13984533085067e-20
ENSG00000170892.10	ENSG00000170892	TSEN34	TSEN34	protein_coding	1.7302677193209	5.26043595815388	93.1370263560758	4.87962681937063e-22	1.15667002628588e-20
ENSG00000184258.6	ENSG00000184258	CDR1	CDR1	protein_coding	3.30631385251849	4.48902324548748	93.0646914304589	5.06126653335212e-22	1.19804573781771e-20
ENSG00000171823.6	ENSG00000171823	FBXL14	FBXL14	protein_coding	2.70689650620987	4.34812083308061	92.888515682997	5.53246067964824e-22	1.30774990135294e-20
ENSG00000168010.10	ENSG00000168010	ATG16L2	ATG16L2	protein_coding	-1.80820839349785	3.78710899533498	92.7951327508103	5.79976136914834e-22	1.36901909078179e-20
ENSG00000182511.11	ENSG00000182511	FES	FES	protein_coding	-2.56634862272208	0.687091493398564	92.7836226557642	5.83358989704959e-22	1.37432120098093e-20
ENSG00000266976.1	ENSG00000266976		AC079466.1	lincRNA	-3.41083139324286	1.05242363857973	92.7819620909122	5.83848661206027e-22	1.37432120098093e-20
ENSG00000169184.5	ENSG00000169184	MN1	MN1	protein_coding	3.38444419349823	6.97749890941945	92.7303043178086	5.99288698974391e-22	1.40870351896609e-20
ENSG00000137478.14	ENSG00000137478	FCHSD2	FCHSD2	protein_coding	1.66610760994164	5.4917048371587	92.7141134531995	6.04211560275022e-22	1.41830271947335e-20
ENSG00000110987.8	ENSG00000110987	BCL7A	BCL7A	protein_coding	1.9234400104961	6.27237851564954	92.6626209371078	6.2013843692673e-22	1.45366986442423e-20
ENSG00000102984.14	ENSG00000102984	ZNF821	ZNF821	protein_coding	1.56438492148641	4.93491934391363	92.6208010596386	6.33382025583386e-22	1.48265784132754e-20
ENSG00000253719.3	ENSG00000253719	ATXN7L3B	ATXN7L3B	protein_coding	1.5145581428069	7.86723623686049	92.561413588765	6.52676505225747e-22	1.52571032016879e-20
ENSG00000151650.7	ENSG00000151650	VENTX	VENTX	protein_coding	-2.59018484536362	0.889313907035217	92.4299259604859	6.97513314028451e-22	1.62826968513741e-20
ENSG00000102804.14	ENSG00000102804	TSC22D1	TSC22D1	protein_coding	1.44611600211207	8.35696930053502	92.230012422145	7.71655881886628e-22	1.7988629047953e-20
ENSG00000148541.12	ENSG00000148541	FAM13C	FAM13C	protein_coding	2.32433537342713	4.09932320888662	92.227090308946	7.72796129000462e-22	1.79903958350369e-20
ENSG00000040731.10	ENSG00000040731	CDH10	CDH10	protein_coding	3.18401495817246	4.85399159534473	92.1834305161895	7.90034840435921e-22	1.83664083056499e-20
ENSG00000185551.14	ENSG00000185551	NR2F2	NR2F2	protein_coding	5.56755777502202	5.02152298049604	92.1181117419399	8.16546238459665e-22	1.89566593079764e-20
ENSG00000179431.6	ENSG00000179431	FJX1	FJX1	protein_coding	2.10634538241549	5.52692990651785	91.9439844174044	8.91650023200335e-22	2.0671847794388e-20
ENSG00000144476.5	ENSG00000144476	ACKR3	ACKR3	protein_coding	4.51291700177152	4.85622309318627	91.9367371720892	8.9492142953536e-22	2.07192699733933e-20
ENSG00000160094.14	ENSG00000160094	ZNF362	ZNF362	protein_coding	2.03602305287256	5.69281793615887	91.9267498902147	8.99449369106955e-22	2.07771733112284e-20
ENSG00000102316.16	ENSG00000102316	MAGED2	MAGED2	protein_coding	1.70191064419842	9.07295508074839	91.9258001971687	8.99881123236449e-22	2.07771733112284e-20
ENSG00000161249.20	ENSG00000161249	DMKN	DMKN	protein_coding	-4.04831984345585	3.83190022682602	91.7812768380787	9.6806069732447e-22	2.23208647278047e-20
ENSG00000008323.15	ENSG00000008323	PLEKHG6	PLEKHG6	protein_coding	-3.24544957761037	1.52200191542305	91.7395837995926	9.886731493321e-22	2.27650747913649e-20
ENSG00000112245.10	ENSG00000112245	PTP4A1	PTP4A1	protein_coding	3.23012933702508	7.50274006282242	91.7061452363555	1.0055214877821e-21	2.31215219932045e-20
ENSG00000121310.16	ENSG00000121310	ECHDC2	ECHDC2	protein_coding	-2.35123629297259	2.55207627539754	91.6748465305999	1.02155174945227e-21	2.345821483355e-20
ENSG00000091656.15	ENSG00000091656	ZFHX4	ZFHX4	protein_coding	3.57323527154675	6.85414869178858	91.5901364405944	1.06623152019466e-21	2.44509890404477e-20
ENSG00000213988.10	ENSG00000213988	ZNF90	ZNF90	protein_coding	-1.8662813238369	4.62508448623977	91.5650504822028	1.0798342886955e-21	2.47293757632013e-20
ENSG00000109738.10	ENSG00000109738	GLRB	GLRB	protein_coding	3.07238561801903	4.1097411707121	91.5169694598605	1.10639311329502e-21	2.53033153014874e-20
ENSG00000159618.15	ENSG00000159618	ADGRG5	ADGRG5	protein_coding	-6.38054257670916	0.550331409542744	91.4848896350023	1.12447566287976e-21	2.56821124031498e-20
ENSG00000185386.14	ENSG00000185386	MAPK11	MAPK11	protein_coding	2.76319133844052	5.47146282601797	91.4790567783248	1.12779510949121e-21	2.57231648387463e-20
ENSG00000141968.7	ENSG00000141968	VAV1	VAV1	protein_coding	-3.25642539962163	0.93112799287725	91.4407072843773	1.14986499829609e-21	2.61911972186013e-20
ENSG00000162105.17	ENSG00000162105	SHANK2	SHANK2	protein_coding	-1.78132597315914	5.70261413225223	91.4233120358394	1.16001776339563e-21	2.63868912774557e-20
ENSG00000176428.5	ENSG00000176428	VPS37D	VPS37D	protein_coding	2.74130076211902	4.22942995903578	91.3823733797272	1.1842669088082e-21	2.69022782604401e-20
ENSG00000100416.12	ENSG00000100416	TRMU	TRMU	protein_coding	-1.1362545969468	5.36199454730538	91.3360670788945	1.21230711937536e-21	2.7502285402098e-20
ENSG00000123104.11	ENSG00000123104	ITPR2	ITPR2	protein_coding	-3.78043821298328	4.94213308768256	91.3105595304383	1.22803555200838e-21	2.78217545100451e-20
ENSG00000197961.11	ENSG00000197961	ZNF121	ZNF121	protein_coding	-1.62337940766978	7.53079334849935	91.3048295352228	1.23159675592974e-21	2.78650826933983e-20
ENSG00000272447.1	ENSG00000272447		AL135925.1	lincRNA	2.05464226655997	3.09726960632388	91.1403658943057	1.3383345998471e-21	3.02395629305025e-20
ENSG00000136068.14	ENSG00000136068	FLNB	FLNB	protein_coding	-2.10237714774395	7.34489775127266	91.1331089153829	1.34325191853679e-21	3.0310147763939e-20
ENSG00000166965.12	ENSG00000166965	RCCD1	RCCD1	protein_coding	-1.74970151461357	3.73757371614441	91.0996400980321	1.36616524103444e-21	3.07860783182974e-20
ENSG00000125772.12	ENSG00000125772	GPCPD1	GPCPD1	protein_coding	2.90219068601214	6.9668119993953	91.016463884749	1.42481649102691e-21	3.20650113380104e-20
ENSG00000204267.13	ENSG00000204267	TAP2	TAP2	protein_coding	-2.36578700263012	3.37470119342686	90.99513441766	1.4402583451226e-21	3.23694232591982e-20
ENSG00000085465.12	ENSG00000085465	OVGP1	OVGP1	protein_coding	-2.70397421285725	1.91924262833573	90.9076764399434	1.50534521943688e-21	3.37873035241736e-20
ENSG00000100461.17	ENSG00000100461	RBM23	RBM23	protein_coding	1.20581362885003	6.7827044139407	90.8806766400273	1.52602692253887e-21	3.42060756204635e-20
ENSG00000072818.11	ENSG00000072818	ACAP1	ACAP1	protein_coding	-2.25515095756631	3.43901548431009	90.8369367636107	1.56013629742742e-21	3.49243225997626e-20
ENSG00000051382.8	ENSG00000051382	PIK3CB	PIK3CB	protein_coding	-1.50511190033798	4.06880663972072	90.8123002338162	1.57968308076922e-21	3.53151107778843e-20
ENSG00000101052.12	ENSG00000101052	IFT52	IFT52	protein_coding	1.58442808277464	5.7141776282191	90.7529932572659	1.62774813439642e-21	3.6341573605593e-20
ENSG00000126777.17	ENSG00000126777	KTN1	KTN1	protein_coding	-1.32252557411444	7.66748792766457	90.6642511401668	1.70241448914897e-21	3.79584528774496e-20
ENSG00000123500.9	ENSG00000123500	COL10A1	COL10A1	protein_coding	-3.52851629656448	0.589164577441299	90.6092100302682	1.75043681276512e-21	3.89777767754194e-20
ENSG00000099385.11	ENSG00000099385	BCL7C	BCL7C	protein_coding	1.68786075973561	5.02499923403803	90.6062285605877	1.75307643422711e-21	3.89851905458848e-20
ENSG00000180182.10	ENSG00000180182	MED14	MED14	protein_coding	-1.21381068658079	6.00468110372066	90.3618797148767	1.98351107476002e-21	4.40516697431263e-20
ENSG00000205560.12	ENSG00000205560	CPT1B	CPT1B	protein_coding	-1.35731979956329	4.91219822457387	90.213115226739	2.13839877438126e-21	4.74292358081597e-20
ENSG00000184545.10	ENSG00000184545	DUSP8	DUSP8	protein_coding	2.84051954454073	4.71592682936606	90.1904184846874	2.16307073407066e-21	4.79135759849648e-20
ENSG00000176953.12	ENSG00000176953	NFATC2IP	NFATC2IP	protein_coding	-1.19713935397622	5.08283191962592	90.129002423389	2.23126861042476e-21	4.93595167340168e-20
ENSG00000159314.11	ENSG00000159314	ARHGAP27	ARHGAP27	protein_coding	-2.33197157521172	2.93630413997325	90.1066418089509	2.25662890740946e-21	4.98552747243494e-20
ENSG00000169554.18	ENSG00000169554	ZEB2	ZEB2	protein_coding	4.01215852822942	7.6261422167586	90.075762315214	2.29212556782588e-21	5.05733867125655e-20
ENSG00000144063.3	ENSG00000144063	MALL	MALL	protein_coding	-3.35367157280641	1.13607432219484	90.0571184266446	2.31382696243753e-21	5.09856447094611e-20
ENSG00000124313.13	ENSG00000124313	IQSEC2	IQSEC2	protein_coding	-2.27727592072026	3.87067403779619	90.0123772188497	2.36674757641327e-21	5.20838551939593e-20
ENSG00000197062.11	ENSG00000197062	ZSCAN26	ZSCAN26	protein_coding	1.20002469802824	5.3628931670797	89.997017266011	2.38519334572515e-21	5.24215250144353e-20
ENSG00000116885.18	ENSG00000116885	OSCP1	OSCP1	protein_coding	2.04863084601659	3.52923809431191	89.9392235572808	2.45589549851397e-21	5.3905311455045e-20
ENSG00000115816.14	ENSG00000115816	CEBPZ	CEBPZ	protein_coding	-1.30785472000915	6.56364734993893	89.8560985712142	2.56127844874579e-21	5.61454825710149e-20
ENSG00000171208.9	ENSG00000171208	NETO2	NETO2	protein_coding	2.49398605571742	6.82248600914127	89.8365773801844	2.58667551482216e-21	5.66287602020846e-20
ENSG00000172354.9	ENSG00000172354	GNB2	GNB2	protein_coding	1.89138891457054	6.83189499352558	89.8296645959909	2.59572931016499e-21	5.67534554606708e-20
ENSG00000213626.11	ENSG00000213626	LBH	LBH	protein_coding	1.64495042871676	6.33747070468932	89.792000183346	2.64561879348842e-21	5.77695132154364e-20
ENSG00000170893.3	ENSG00000170893	TRH	TRH	protein_coding	8.49987619027706	4.74372987108148	89.7893804011818	2.64912436606939e-21	5.77714205302435e-20
ENSG00000197111.15	ENSG00000197111	PCBP2	PCBP2	protein_coding	1.57866828474758	7.82803881572275	89.7679015167764	2.67804136552493e-21	5.83267746375475e-20
ENSG00000169026.12	ENSG00000169026	MFSD7	MFSD7	protein_coding	-3.96929991599538	0.138965911117466	89.7096000754975	2.75813406483387e-21	5.99938530627506e-20
ENSG00000196187.11	ENSG00000196187	TMEM63A	TMEM63A	protein_coding	-3.20261935858165	4.24056222572875	89.6787012388445	2.80154880496086e-21	6.08598667771767e-20
ENSG00000010270.13	ENSG00000010270	STARD3NL	STARD3NL	protein_coding	1.34818752079181	6.36398794016809	89.5795772122171	2.94549147504983e-21	6.39046873168386e-20
ENSG00000114378.16	ENSG00000114378	HYAL1	HYAL1	protein_coding	-2.28129400003214	1.60990597079438	89.5448900516508	2.99759054835768e-21	6.49516382792221e-20
ENSG00000085185.15	ENSG00000085185	BCORL1	BCORL1	protein_coding	2.57177142894449	3.73994273181206	89.5134641951418	3.04558661688837e-21	6.5907118325263e-20
ENSG00000272667.1	ENSG00000272667		AC012306.2	lincRNA	2.27758870435501	2.11392188876264	89.480099809963	3.09738489780965e-21	6.69423301251673e-20
ENSG00000215472.10	ENSG00000215472	RPL17-C18orf32	RPL17-C18orf32	protein_coding	3.2482505209481	3.0712861969194	89.4252841403641	3.18440643009113e-21	6.87351891123501e-20
ENSG00000104413.15	ENSG00000104413	ESRP1	ESRP1	protein_coding	-5.10375572479209	4.26509880714556	89.4137709436932	3.20299246395741e-21	6.90481832057962e-20
ENSG00000228437.5	ENSG00000228437	LINC02474	LINC02474	lincRNA	-3.79792394903277	0.55507860610013	89.3095743147716	3.37621231615976e-21	7.26896361215491e-20
ENSG00000140488.15	ENSG00000140488	CELF6	CELF6	protein_coding	4.23361095524761	4.67194926411236	89.2099789542567	3.55053461596557e-21	7.63455286824861e-20
ENSG00000271601.3	ENSG00000271601	LIX1L	LIX1L	protein_coding	2.27776607640556	5.72393999837053	89.195323738109	3.57693466787918e-21	7.68154673720788e-20
ENSG00000234177.5	ENSG00000234177	LINC01114	LINC01114	lincRNA	4.65634628155782	2.18138524535987	89.0874180776491	3.77745839416156e-21	8.10188125884829e-20
ENSG00000054392.12	ENSG00000054392	HHAT	HHAT	protein_coding	3.25936984325113	3.49348998801202	89.0706557453981	3.80960173120579e-21	8.16046626858164e-20
ENSG00000162373.12	ENSG00000162373	BEND5	BEND5	protein_coding	2.16082195194115	4.0390668127138	88.8488841642779	4.26153893239723e-21	9.11699613879058e-20
ENSG00000268573.1	ENSG00000268573		AC011815.1	lincRNA	-2.35394619088033	1.52964311709904	88.814057850708	4.33722761016532e-21	9.26719138298408e-20
ENSG00000142784.15	ENSG00000142784	WDTC1	WDTC1	protein_coding	1.57247904700672	6.08138467054178	88.7490559995071	4.48211274563402e-21	9.56467014065159e-20
ENSG00000198960.10	ENSG00000198960	ARMCX6	ARMCX6	protein_coding	1.38950837592956	5.29688019033005	88.648466280045	4.71592132930969e-21	1.00509188381668e-19
ENSG00000143553.10	ENSG00000143553	SNAPIN	SNAPIN	protein_coding	1.72239402131418	4.60455959296109	88.5564655947776	4.94043168233588e-21	1.05161506124885e-19
ENSG00000136870.10	ENSG00000136870	ZNF189	ZNF189	protein_coding	1.14246404504477	5.59353816892072	88.541828896377	4.97712263402772e-21	1.05809244827299e-19
ENSG00000260007.2	ENSG00000260007		AC107871.1	protein_coding	-1.61634548085248	2.77874758534471	88.5314469609804	5.00331294917368e-21	1.06232402203498e-19
ENSG00000164181.13	ENSG00000164181	ELOVL7	ELOVL7	protein_coding	-2.92355557340481	1.85834252319336	88.4459608544426	5.22427495157315e-21	1.10784781626773e-19
ENSG00000149599.15	ENSG00000149599	DUSP15	DUSP15	protein_coding	4.61513441764194	3.48624271462927	88.4125143411909	5.31335966529357e-21	1.12532696369833e-19
ENSG00000083168.9	ENSG00000083168	KAT6A	KAT6A	protein_coding	1.09827383878136	7.47697585374537	88.3838394370299	5.39094398840632e-21	1.14016693616512e-19
ENSG00000275764.1	ENSG00000275764		AC092747.4	lincRNA	-1.88159270219151	3.02881649534253	88.3816476574646	5.39692059009581e-21	1.14016693616512e-19
ENSG00000260528.4	ENSG00000260528	FAM157C	FAM157C	lincRNA	-2.36577287698507	2.35584732290138	88.3406839818444	5.50984885788771e-21	1.16257123030162e-19
ENSG00000140067.6	ENSG00000140067	FAM181A	FAM181A	protein_coding	6.51605136275633	3.81392282800327	88.2811288794742	5.67825914164242e-21	1.19661169267953e-19
ENSG00000169957.9	ENSG00000169957	ZNF768	ZNF768	protein_coding	1.84811685016716	5.74735841129668	88.2357191657862	5.81012034097252e-21	1.22287476815413e-19
ENSG00000254377.5	ENSG00000254377	MIR124-2HG	MIR124-2HG	lincRNA	4.0388976179284	6.18153415308012	88.1837171152362	5.96489074418621e-21	1.25388828939666e-19
ENSG00000131323.14	ENSG00000131323	TRAF3	TRAF3	protein_coding	2.06385494374051	5.48503108634206	88.1758679724167	5.98860717809075e-21	1.25730993685605e-19
ENSG00000148484.17	ENSG00000148484	RSU1	RSU1	protein_coding	-1.3103794536703	5.05956077709167	88.0533688298003	6.37120483840897e-21	1.33597683590509e-19
ENSG00000165929.12	ENSG00000165929	TC2N	TC2N	protein_coding	-4.41688357363373	3.11034433749556	88.0046356361174	6.53012466519943e-21	1.3676039277142e-19
ENSG00000118096.7	ENSG00000118096	IFT46	IFT46	protein_coding	1.37744730354318	5.04070333702284	88.0017401631896	6.53969067813132e-21	1.36791227909774e-19
ENSG00000111540.15	ENSG00000111540	RAB5B	RAB5B	protein_coding	1.19744545796547	7.18945341643123	87.9733066329532	6.63437675021436e-21	1.38600249017766e-19
ENSG00000176920.11	ENSG00000176920	FUT2	FUT2	protein_coding	-2.24901508936118	1.96375886969172	87.9511565875835	6.70908747252381e-21	1.39988009102623e-19
ENSG00000136485.14	ENSG00000136485	DCAF7	DCAF7	protein_coding	1.26012143261007	7.84692651920928	87.9035593693749	6.87248930477674e-21	1.43220643329262e-19
ENSG00000106261.16	ENSG00000106261	ZKSCAN1	ZKSCAN1	protein_coding	1.10296495783613	7.61898217732119	87.8399771286262	7.09699527327454e-21	1.47717139302479e-19
ENSG00000156968.8	ENSG00000156968	MPV17L	MPV17L	protein_coding	-2.3713190094886	3.85866120127353	87.7863412224389	7.29207582225203e-21	1.51590865279067e-19
ENSG00000120658.13	ENSG00000120658	ENOX1	ENOX1	protein_coding	2.97655351361937	4.43689949072577	87.7029034904697	7.6062654712363e-21	1.57819363892167e-19
ENSG00000153898.12	ENSG00000153898	MCOLN2	MCOLN2	protein_coding	-3.03060034498782	0.971876356364253	87.7018376939437	7.61036516017493e-21	1.57819363892167e-19
ENSG00000188060.7	ENSG00000188060	RAB42	RAB42	protein_coding	-2.02787239610552	1.37394170698447	87.6625966682274	7.76285827712441e-21	1.60784396742255e-19
ENSG00000144451.18	ENSG00000144451	SPAG16	SPAG16	protein_coding	1.32723595992695	4.78267022149177	87.6041327327567	7.99574022788796e-21	1.65405147602857e-19
ENSG00000151320.10	ENSG00000151320	AKAP6	AKAP6	protein_coding	2.84633426744795	7.69861179676249	87.5605836326729	8.17374116022517e-21	1.68880683800691e-19
ENSG00000125652.7	ENSG00000125652	ALKBH7	ALKBH7	protein_coding	2.63506411464732	4.44428570686611	87.553775490659	8.20192453771578e-21	1.69256076449248e-19
ENSG00000095002.13	ENSG00000095002	MSH2	MSH2	protein_coding	-1.46926518792425	7.07279642403211	87.5449532211156	8.23859035188421e-21	1.69805384801457e-19
ENSG00000075673.11	ENSG00000075673	ATP12A	ATP12A	protein_coding	-5.68592084291187	-0.338949308420924	87.2736520050715	9.44984305047373e-21	1.94533248959874e-19
ENSG00000196659.9	ENSG00000196659	TTC30B	TTC30B	protein_coding	1.97790187157079	4.03314186986725	87.2101284183333	9.75827934001153e-21	2.00552282077992e-19
ENSG00000073849.14	ENSG00000073849	ST6GAL1	ST6GAL1	protein_coding	-1.95426280885127	5.65165332492505	87.2065585988927	9.77590827903562e-21	2.00552282077992e-19
ENSG00000106479.10	ENSG00000106479	ZNF862	ZNF862	protein_coding	1.57340376020801	4.94694606676938	87.2061701361163	9.77782855643247e-21	2.00552282077992e-19
ENSG00000132424.14	ENSG00000132424	PNISR	PNISR	protein_coding	-1.33680872711984	7.13354854952714	87.1993949501642	9.81138088713259e-21	2.00996543482943e-19
ENSG00000283122.1	ENSG00000283122	HYMAI	HYMAI	non_coding	4.31038637389968	0.646857702369899	87.1705645286329	9.95544846934203e-21	2.03701010387832e-19
ENSG00000146151.12	ENSG00000146151	HMGCLL1	HMGCLL1	protein_coding	3.6594373251492	3.6784380264686	87.1523282046762	1.00476671901981e-20	2.05339326700772e-19
ENSG00000162490.6	ENSG00000162490	DRAXIN	DRAXIN	protein_coding	2.27197961354745	7.89384561139481	87.1205902600292	1.02102040498738e-20	2.08409008027678e-19
ENSG00000134516.15	ENSG00000134516	DOCK2	DOCK2	protein_coding	-5.0753146408998	0.707986173768956	87.0781546888352	1.04316422385876e-20	2.12672117580662e-19
ENSG00000198286.9	ENSG00000198286	CARD11	CARD11	protein_coding	-5.81726721533024	1.12080663066989	87.0671598303465	1.04897952332425e-20	2.13600035225338e-19
ENSG00000152620.12	ENSG00000152620	NADK2	NADK2	protein_coding	1.73352356440757	6.36993053280984	87.0625573217774	1.05142345745497e-20	2.1384004638323e-19
ENSG00000167779.7	ENSG00000167779	IGFBP6	IGFBP6	protein_coding	-3.2739677169426	0.42576960687555	87.0488646873848	1.05872798042085e-20	2.15066846118903e-19
ENSG00000280623.1	ENSG00000280623	PCAT14	PCAT14	lincRNA	-2.55898847431733	3.59368867660992	87.0143695718636	1.07735567534039e-20	2.18588094464922e-19
ENSG00000109906.13	ENSG00000109906	ZBTB16	ZBTB16	protein_coding	4.01224700859165	4.40239207527861	86.9408845756283	1.11813858632015e-20	2.26590650448403e-19
ENSG00000115266.11	ENSG00000115266	APC2	APC2	protein_coding	3.66015817227126	7.14595672284206	86.9360869720287	1.12085425122539e-20	2.26868954490543e-19
ENSG00000128536.15	ENSG00000128536	CDHR3	CDHR3	protein_coding	-2.4311424629414	3.194091232354	86.9058144853898	1.13814268056522e-20	2.30092696701349e-19
ENSG00000101311.15	ENSG00000101311	FERMT1	FERMT1	protein_coding	-3.31316403933864	1.35985372641444	86.8027272619185	1.19904070924022e-20	2.4211454034491e-19
ENSG00000144395.17	ENSG00000144395	CCDC150	CCDC150	protein_coding	-1.8447185887489	3.70407681499835	86.7778077924362	1.21424440199989e-20	2.44891940789979e-19
ENSG00000188162.10	ENSG00000188162	OTOG	OTOG	protein_coding	-5.10813158761443	0.486858737881634	86.7654482976216	1.2218564759177e-20	2.46133448146425e-19
ENSG00000258947.6	ENSG00000258947	TUBB3	TUBB3	protein_coding	3.61604282038995	9.69129911858536	86.6488477805268	1.29606060476383e-20	2.60770479537066e-19
ENSG00000100167.19	ENSG00000100167	2003-09-01	2003-09-01	protein_coding	1.96795192602643	8.93353857094495	86.4460535025055	1.43601576300135e-20	2.88586235558691e-19
ENSG00000164430.15	ENSG00000164430	CGAS	CGAS	protein_coding	-2.66708393365823	0.904992196980787	86.4090688460636	1.46312425805561e-20	2.93684834743442e-19
ENSG00000165698.15	ENSG00000165698	SPACA9	SPACA9	protein_coding	1.89241357893157	3.33014252530542	86.3619281506001	1.49842007692999e-20	3.00412784343936e-19
ENSG00000101144.12	ENSG00000101144	BMP7	BMP7	protein_coding	2.80951092846168	6.18458575744147	86.2442154680076	1.59031900111082e-20	3.18459495708222e-19
ENSG00000189007.15	ENSG00000189007	ADAT2	ADAT2	protein_coding	-1.44655973174824	3.63769228588134	86.1725664037272	1.64899430565131e-20	3.29818375855772e-19
ENSG00000160216.18	ENSG00000160216	AGPAT3	AGPAT3	protein_coding	1.85051593067777	5.62539565855893	86.1242601607635	1.68977083279047e-20	3.37574667198485e-19
ENSG00000100124.14	ENSG00000100124	ANKRD54	ANKRD54	protein_coding	1.44750311688154	5.05620217144505	86.0562017291509	1.74893794772713e-20	3.48982293441987e-19
ENSG00000111678.10	ENSG00000111678	C12orf57	C12orf57	protein_coding	2.38351979313785	6.22776982293539	85.971457083304	1.8255162460064e-20	3.63833137662196e-19
ENSG00000198937.8	ENSG00000198937	CCDC167	CCDC167	protein_coding	2.52931285943565	4.59728998795338	85.9170281433869	1.87645990181743e-20	3.73545922268745e-19
ENSG00000165102.14	ENSG00000165102	HGSNAT	HGSNAT	protein_coding	1.58157334907556	5.19541036770072	85.8921817367561	1.90018567329543e-20	3.77823977227835e-19
ENSG00000130813.17	ENSG00000130813	C19orf66	C19orf66	protein_coding	-2.27696127068889	3.72026615337709	85.8095048827839	1.98131532711869e-20	3.93492483473947e-19
ENSG00000251322.7	ENSG00000251322	SHANK3	SHANK3	protein_coding	2.33935874166166	4.7431294608464	85.7617360244245	2.029760158931e-20	4.02640568616112e-19
ENSG00000176890.15	ENSG00000176890	TYMS	TYMS	protein_coding	2.43706643414168	5.28943070924776	85.7410292945081	2.05112633744042e-20	4.06401948758271e-19
ENSG00000139438.5	ENSG00000139438	FAM222A	FAM222A	protein_coding	4.34506483316318	4.15993227912844	85.6525740700993	2.14496103105398e-20	4.24496327703083e-19
ENSG00000128594.7	ENSG00000128594	LRRC4	LRRC4	protein_coding	2.1888380695914	5.67794402070262	85.6319014557187	2.16750279025623e-20	4.28455726995563e-19
ENSG00000128833.12	ENSG00000128833	MYO5C	MYO5C	protein_coding	-2.58051777855811	3.45975687435043	85.435033255091	2.39440600219101e-20	4.72755325269045e-19
ENSG00000026025.15	ENSG00000026025	VIM	VIM	protein_coding	3.78514505825733	11.2395072019595	85.4288856911283	2.40186170905492e-20	4.73674034360995e-19
ENSG00000170160.17	ENSG00000170160	CCDC144A	CCDC144A	protein_coding	-2.29533167388882	3.94601605848996	85.3547375760832	2.49363815503097e-20	4.91200215130285e-19
ENSG00000260238.6	ENSG00000260238	PMF1-BGLAP	PMF1-BGLAP	protein_coding	2.71950421203937	2.70852625098621	85.3216407265642	2.53572804217763e-20	4.98909658217045e-19
ENSG00000217236.1	ENSG00000217236	SP9	SP9	protein_coding	6.32997298300792	3.4369862118715	85.3049831967031	2.55717981759178e-20	5.02545303454868e-19
ENSG00000203778.7	ENSG00000203778	FAM229B	FAM229B	protein_coding	1.92315250729822	4.99722446263801	85.2769816542112	2.59365039027624e-20	5.08540600781143e-19
ENSG00000148798.10	ENSG00000148798	INA	INA	protein_coding	2.85116058598679	8.05167919650095	85.2769404014042	2.59370450194275e-20	5.08540600781143e-19
ENSG00000119906.11	ENSG00000119906	SLF2	SLF2	protein_coding	1.21605490330959	6.61634551023214	85.223233239903	2.66511911167648e-20	5.21937173886954e-19
ENSG00000133706.17	ENSG00000133706	LARS	LARS	protein_coding	-1.11967930316316	7.90313371347688	85.1546559408364	2.75917290785554e-20	5.39731265227621e-19
ENSG00000115145.9	ENSG00000115145	STAM2	STAM2	protein_coding	1.18220720272856	5.61814314148915	85.1229379175566	2.80379009979362e-20	5.47824930365456e-19
ENSG00000135454.13	ENSG00000135454	B4GALNT1	B4GALNT1	protein_coding	2.66164042570104	6.17013031641645	85.1139839839304	2.81651555941313e-20	5.49675859926574e-19
ENSG00000183196.8	ENSG00000183196	CHST6	CHST6	protein_coding	-2.93444440057734	3.87537158310612	85.103172805678	2.83195757502739e-20	5.52052075842421e-19
ENSG00000134198.9	ENSG00000134198	TSPAN2	TSPAN2	protein_coding	-3.07557894570532	3.10110040261804	85.0610980313733	2.89286495385597e-20	5.63275467570505e-19
ENSG00000215866.7	ENSG00000215866	LINC01356	LINC01356	lincRNA	-4.20960050009794	1.79149364347155	84.9497527693026	3.06044500595698e-20	5.95219574748894e-19
ENSG00000198468.7	ENSG00000198468	FLVCR1-AS1	FLVCR1-AS1	lincRNA	-1.92585389409893	2.24117969153208	84.9162488142586	3.11274556378067e-20	6.04695549120197e-19
ENSG00000171608.15	ENSG00000171608	PIK3CD	PIK3CD	protein_coding	-2.45066932790677	3.75419378946908	84.9092297096999	3.12381533200502e-20	6.06149287327403e-19
ENSG00000265241.6	ENSG00000265241	RBM8A	RBM8A	protein_coding	1.46848334157395	8.0092439572319	84.8743699397625	3.17937852943734e-20	6.16223354656198e-19
ENSG00000145103.12	ENSG00000145103	ILDR1	ILDR1	protein_coding	-2.94884080907052	-0.34892139242868	84.7956333341465	3.308542502182e-20	6.40523216831362e-19
ENSG00000183287.13	ENSG00000183287	CCBE1	CCBE1	protein_coding	-2.91961886055155	2.70034913655854	84.7048012024762	3.46408230080166e-20	6.69867905787744e-19
ENSG00000155592.15	ENSG00000155592	ZKSCAN2	ZKSCAN2	protein_coding	1.20308578815128	6.0769938285224	84.7004335223634	3.47174307921469e-20	6.70582054649228e-19
ENSG00000043143.20	ENSG00000043143	JADE2	JADE2	protein_coding	-2.32108316481658	3.62370552042332	84.6956782855899	3.48010288989516e-20	6.71429439978516e-19
ENSG00000128039.10	ENSG00000128039	SRD5A3	SRD5A3	protein_coding	-1.47488418712833	3.76612138848891	84.6912402192387	3.48792327263894e-20	6.72170937638207e-19
ENSG00000147162.13	ENSG00000147162	OGT	OGT	protein_coding	-1.17882223200403	8.28692650336998	84.5797485387909	3.69025768540219e-20	7.10353589305038e-19
ENSG00000110427.14	ENSG00000110427	KIAA1549L	KIAA1549L	protein_coding	2.45567142072951	6.94193180812069	84.5375362003246	3.76989247605128e-20	7.24857255264422e-19
ENSG00000106477.18	ENSG00000106477	CEP41	CEP41	protein_coding	1.49488112546878	5.09284022855105	84.5143549013289	3.81435349790543e-20	7.31871822227185e-19
ENSG00000137955.15	ENSG00000137955	RABGGTB	RABGGTB	protein_coding	-1.21823051367764	6.15870261624296	84.5140016527898	3.81503505935832e-20	7.31871822227185e-19
ENSG00000164362.18	ENSG00000164362	TERT	TERT	protein_coding	-4.53910691746311	1.5094523913763	84.4054338119714	4.03038580678773e-20	7.72307829030833e-19
ENSG00000055147.18	ENSG00000055147	FAM114A2	FAM114A2	protein_coding	1.35282590694682	5.12450669314955	84.3896473991415	4.06269578722383e-20	7.77617457529672e-19
ENSG00000078967.12	ENSG00000078967	UBE2D4	UBE2D4	protein_coding	1.50516548175085	4.61189951750748	84.2634525917424	4.33046799197304e-20	8.27932573895207e-19
ENSG00000197462.3	ENSG00000197462		AC003975.1	lincRNA	-6.27784469131386	2.40410097914119	84.2556655412792	4.34755802766467e-20	8.30260770910289e-19
ENSG00000138741.10	ENSG00000138741	TRPC3	TRPC3	protein_coding	2.93663314111177	3.00809521398635	84.2240783948914	4.41757614943241e-20	8.42680073381007e-19
ENSG00000138356.13	ENSG00000138356	AOX1	AOX1	protein_coding	-3.1425284328947	1.22985578952265	84.1963535798553	4.47996167418484e-20	8.5361704910257e-19
ENSG00000162441.11	ENSG00000162441	LZIC	LZIC	protein_coding	1.36213641922416	5.43414896563977	84.0659724632657	4.78536597463455e-20	9.10782323618226e-19
ENSG00000243279.3	ENSG00000243279	PRAF2	PRAF2	protein_coding	1.94755112267076	3.8678921870332	84.0348029772781	4.86140990454467e-20	9.24214722122717e-19
ENSG00000172020.12	ENSG00000172020	GAP43	GAP43	protein_coding	3.51454158572904	8.00706371990195	83.9309513166855	5.12360710456122e-20	9.7296723229426e-19
ENSG00000162374.16	ENSG00000162374	ELAVL4	ELAVL4	protein_coding	4.66278716513927	6.25464112677169	83.8909437113947	5.22834889381243e-20	9.91743262113624e-19
ENSG00000128917.6	ENSG00000128917	DLL4	DLL4	protein_coding	3.79333623228098	2.20272496235929	83.8168360008024	5.42805736102753e-20	1.02847082352832e-18
ENSG00000121578.12	ENSG00000121578	B4GALT4	B4GALT4	protein_coding	-1.59339529230083	4.51160070184245	83.6808161556764	5.81467546943055e-20	1.10049081868808e-18
ENSG00000108950.11	ENSG00000108950	FAM20A	FAM20A	protein_coding	-2.61658360941372	2.33053868831262	83.5585940762352	6.18551530981002e-20	1.16936682607493e-18
ENSG00000110719.9	ENSG00000110719	TCIRG1	TCIRG1	protein_coding	-2.54929254546809	1.82751000802464	83.5385060958199	6.24868978120206e-20	1.17999001108487e-18
ENSG00000168939.11	ENSG00000168939	SPRY3	SPRY3	protein_coding	-2.25016935763486	1.9923940131184	83.4296568702461	6.60240237332218e-20	1.24539288517319e-18
ENSG00000111913.17	ENSG00000111913	RIPOR2	RIPOR2	protein_coding	-2.77516126255771	5.20342398808481	83.1903337473333	7.45212259947166e-20	1.40410617674103e-18
ENSG00000168939.11_PAR_Y	ENSG00000168939	SPRY3	SPRY3	protein_coding	-2.25060921953168	1.99179191692718	83.1637066468055	7.55318162459227e-20	1.42156261288679e-18
ENSG00000164342.12	ENSG00000164342	TLR3	TLR3	protein_coding	-2.6438592765031	0.87421263142033	83.1272720600597	7.69368834879756e-20	1.44639629347083e-18
ENSG00000114784.3	ENSG00000114784	EIF1B	EIF1B	protein_coding	1.61556674140078	4.93266933464393	83.0911115823451	7.83572291660955e-20	1.47146170015131e-18
ENSG00000082482.13	ENSG00000082482	KCNK2	KCNK2	protein_coding	3.52248784635987	3.63613827707319	83.0862080412726	7.85518439754259e-20	1.47347915097522e-18
ENSG00000186777.11	ENSG00000186777	ZNF732	ZNF732	protein_coding	-2.45948106831284	3.3073084817474	83.0837280397598	7.86504558550631e-20	1.47369329756809e-18
ENSG00000142910.15	ENSG00000142910	TINAGL1	TINAGL1	protein_coding	-2.51082850641749	1.44319344844602	83.0295491505421	8.08359350592745e-20	1.51296582329657e-18
ENSG00000140043.11	ENSG00000140043	PTGR2	PTGR2	protein_coding	-1.319958417271	4.08508306450037	83.0146607985201	8.14470738049753e-20	1.52271791413483e-18
ENSG00000277531.2	ENSG00000277531	PNMA8C	PNMA8C	protein_coding	1.95655217012978	4.45184197952696	82.8896158610081	8.67657908701863e-20	1.62036312872599e-18
ENSG00000057252.12	ENSG00000057252	SOAT1	SOAT1	protein_coding	1.95954164087065	5.03616731103106	82.8127026179006	9.02084076078956e-20	1.6827950297804e-18
ENSG00000166313.18	ENSG00000166313	APBB1	APBB1	protein_coding	1.84894386155757	7.56162060714326	82.8018283367846	9.07060389426166e-20	1.69021252940371e-18
ENSG00000152104.11	ENSG00000152104	PTPN14	PTPN14	protein_coding	-2.15230220253276	5.19747845687785	82.6544548902981	9.7727308381452e-20	1.81904101206489e-18
ENSG00000053254.15	ENSG00000053254	FOXN3	FOXN3	protein_coding	-1.38877626594464	6.71418717404916	82.5866001303724	1.01140401600063e-19	1.88049937012394e-18
ENSG00000132639.12	ENSG00000132639	SNAP25	SNAP25	protein_coding	3.97282090524431	6.60057556469854	82.5451074211321	1.03285969469722e-19	1.91828150550304e-18
ENSG00000076356.6	ENSG00000076356	PLXNA2	PLXNA2	protein_coding	3.97874581722533	7.279083631129	82.5410884312056	1.03496192698422e-19	1.92007590866743e-18
ENSG00000183044.11	ENSG00000183044	ABAT	ABAT	protein_coding	3.37839183382762	8.15963518121845	82.5093523436187	1.05171331730764e-19	1.94901390085707e-18
ENSG00000281881.1	ENSG00000281881		SPRY4-IT1	lincRNA	-3.20103466830068	0.662896537211532	82.4515862714474	1.08290339586457e-19	2.00461668055938e-18
ENSG00000165072.9	ENSG00000165072	MAMDC2	MAMDC2	protein_coding	-5.40599654422692	2.19451040916666	82.4433323583645	1.08743490980822e-19	2.0108027801607e-18
ENSG00000176894.9	ENSG00000176894	PXMP2	PXMP2	protein_coding	2.59739019602409	3.7470039540355	82.3978331098117	1.11275725401351e-19	2.05537818033686e-18
ENSG00000110693.17	ENSG00000110693	SOX6	SOX6	protein_coding	3.36716240414607	5.17687053551126	82.3543802646422	1.13749112654475e-19	2.09877047267826e-18
ENSG00000197279.3	ENSG00000197279	ZNF165	ZNF165	protein_coding	-2.00341613488676	1.30429087862898	82.2632715162417	1.1911511644889e-19	2.19538122475756e-18
ENSG00000100038.19	ENSG00000100038	TOP3B	TOP3B	protein_coding	-1.25700929952782	5.11831214150362	82.0999939125857	1.29373007618472e-19	2.38184444636144e-18
ENSG00000168502.17	ENSG00000168502	MTCL1	MTCL1	protein_coding	-1.51326083253879	5.43268572706162	82.0863138362973	1.30271561485304e-19	2.39577765034071e-18
ENSG00000132698.14	ENSG00000132698	RAB25	RAB25	protein_coding	-2.82418841294988	1.7803012789133	82.0724840437907	1.3118629483761e-19	2.40997779244613e-18
ENSG00000080845.17	ENSG00000080845	DLGAP4	DLGAP4	protein_coding	1.30048421662426	6.320359502015	82.0504274261156	1.32658481662642e-19	2.43437676284508e-18
ENSG00000261175.5	ENSG00000261175	LINC02188	LINC02188	lincRNA	-2.7958150913413	0.292248787974942	82.0457059159848	1.32975763795255e-19	2.43755247711888e-18
ENSG00000176095.11	ENSG00000176095	IP6K1	IP6K1	protein_coding	1.23304416986658	6.37236027182356	81.9825737896622	1.37291852936581e-19	2.51394323562421e-18
ENSG00000229321.1	ENSG00000229321		AC008269.1	lincRNA	3.73867510621745	0.19150106794495	81.9657191501241	1.38467650794901e-19	2.53272918407427e-18
ENSG00000099250.17	ENSG00000099250	NRP1	NRP1	protein_coding	3.37781553083477	5.77368233587308	81.9335868495817	1.40737212880979e-19	2.5714590647583e-18
ENSG00000164344.15	ENSG00000164344	KLKB1	KLKB1	protein_coding	-5.98639837666668	0.9232660838387	81.8820035973282	1.44458702052106e-19	2.63660531682791e-18
ENSG00000140832.9	ENSG00000140832	MARVELD3	MARVELD3	protein_coding	-3.56627936468663	2.77505957346431	81.8538833355562	1.46528739035628e-19	2.67150185376608e-18
ENSG00000204632.11	ENSG00000204632	HLA-G	HLA-G	protein_coding	-5.92531112732976	-1.20865053305386	81.8152156480539	1.49423750005693e-19	2.72134784358428e-18
ENSG00000144550.12	ENSG00000144550	CPNE9	CPNE9	protein_coding	-3.43518659504851	0.949468360488379	81.7723581781106	1.52699341978971e-19	2.77801031085746e-18
ENSG00000136710.9	ENSG00000136710	CCDC115	CCDC115	protein_coding	1.27548998337451	5.17885336634722	81.5590921576766	1.70098802698048e-19	3.09122566064484e-18
ENSG00000203721.6	ENSG00000203721	LINC00862	LINC00862	lincRNA	-3.81111409366774	0.20047051879083	81.5195461367112	1.73536743445425e-19	3.15031632757371e-18
ENSG00000052344.15	ENSG00000052344	PRSS8	PRSS8	protein_coding	-3.69384325369316	3.74596144246309	81.4946928281136	1.75732849232088e-19	3.18676060608533e-18
ENSG00000138768.14	ENSG00000138768	USO1	USO1	protein_coding	-1.80731048674562	6.82382603596954	81.4459306369029	1.80122714622054e-19	3.26286602339478e-18
ENSG00000164683.16	ENSG00000164683	HEY1	HEY1	protein_coding	4.22046971916646	4.03905738712284	81.4094905492414	1.83474736401995e-19	3.32002839392946e-18
ENSG00000136868.10	ENSG00000136868	SLC31A1	SLC31A1	protein_coding	-1.50231455604501	5.58045435573485	81.376335932342	1.86578719424891e-19	3.37258495935837e-18
ENSG00000103647.12	ENSG00000103647	CORO2B	CORO2B	protein_coding	2.44176761542276	6.32343542507417	81.3388362703905	1.90152842963995e-19	3.43351837493e-18
ENSG00000136161.12	ENSG00000136161	RCBTB2	RCBTB2	protein_coding	1.79805826471798	5.03887473128437	81.3170316018381	1.92262468742615e-19	3.46790606640228e-18
ENSG00000155093.17	ENSG00000155093	PTPRN2	PTPRN2	protein_coding	3.85453635102637	6.43336896146333	81.2805153934251	1.95848016998043e-19	3.52881379028136e-18
ENSG00000111344.11	ENSG00000111344	RASAL1	RASAL1	protein_coding	-3.66685712424323	1.66697996052406	81.1553257467371	2.0865591485147e-19	3.75558425655451e-18
ENSG00000080709.14	ENSG00000080709	KCNN2	KCNN2	protein_coding	-2.53907300553096	3.00479390676282	81.1012544690232	2.14443797740775e-19	3.8556538570392e-18
ENSG00000135423.12	ENSG00000135423	GLS2	GLS2	protein_coding	-3.58402853588898	2.17877000713043	81.0424622270905	2.20919407873167e-19	3.96786281877194e-18
ENSG00000155886.11	ENSG00000155886	SLC24A2	SLC24A2	protein_coding	-3.73643680905904	3.94870212108153	81.0223042995882	2.23184417591378e-19	4.00428857931198e-18
ENSG00000118432.12	ENSG00000118432	CNR1	CNR1	protein_coding	3.87801962015686	7.91945178106674	81.0075583105316	2.24856022503558e-19	4.03000173524139e-18
ENSG00000179532.12	ENSG00000179532	DNHD1	DNHD1	protein_coding	-1.90703096327483	4.72883077645217	81.0033650519792	2.25333653091768e-19	4.03428397341522e-18
ENSG00000275464.4	ENSG00000275464		FP565260.1	protein_coding	-1.3702706312573	5.16626834118474	80.971952962874	2.28944053214081e-19	4.09458565436104e-18
ENSG00000137877.9	ENSG00000137877	SPTBN5	SPTBN5	protein_coding	-2.61382760238733	1.74884354921958	80.9467365068755	2.31884174413646e-19	4.14278481159094e-18
ENSG00000174500.12	ENSG00000174500	GCSAM	GCSAM	protein_coding	-4.07907363929397	-0.623781081688748	80.87951034838	2.39908311290578e-19	4.28161601808031e-18
ENSG00000235884.3	ENSG00000235884	LINC00941	LINC00941	lincRNA	-2.80412031414581	-0.114716101587877	80.8607433121938	2.42197535931537e-19	4.3137448992474e-18
ENSG00000197993.7	ENSG00000197993	KEL	KEL	protein_coding	-2.69834260662746	0.891203454661999	80.8605679059295	2.42219034932003e-19	4.3137448992474e-18
ENSG00000141622.13	ENSG00000141622	RNF165	RNF165	protein_coding	1.84715635720002	6.12350213544567	80.8114461638166	2.48315480405749e-19	4.41766308877637e-18
ENSG00000111962.7	ENSG00000111962	UST	UST	protein_coding	-1.88691254803102	5.16091485872854	80.7855186121906	2.51594964779264e-19	4.47130021002559e-18
ENSG00000254995.4	ENSG00000254995	STX16-NPEPL1	STX16-NPEPL1	protein_coding	-2.24450779133075	3.85804390137417	80.7329978639142	2.58371496818139e-19	4.58690826441531e-18
ENSG00000181577.15	ENSG00000181577	C6orf223	C6orf223	protein_coding	-4.78247781611918	0.762926129642402	80.7092140783305	2.61499986092453e-19	4.63757740288409e-18
ENSG00000101850.12	ENSG00000101850	GPR143	GPR143	protein_coding	-2.74207040461838	1.88036481634682	80.6701443019608	2.66721637402038e-19	4.72522263493904e-18
ENSG00000145626.11	ENSG00000145626	UGT3A1	UGT3A1	protein_coding	-6.26999160326233	0.226910537571381	80.5668886228415	2.81029265508323e-19	4.9734823207918e-18
ENSG00000155380.11	ENSG00000155380	SLC16A1	SLC16A1	protein_coding	-2.20935317840331	7.86852914106682	80.4715829800784	2.94915710901388e-19	5.2137766003602e-18
ENSG00000165650.11	ENSG00000165650	PDZD8	PDZD8	protein_coding	-1.16638787087205	6.61448087089324	80.4188548860295	3.02891204615517e-19	5.34917894378981e-18
ENSG00000117758.13	ENSG00000117758	STX12	STX12	protein_coding	1.49209028903547	6.53711319567203	80.3995697794804	3.05861791946381e-19	5.39600223975551e-18
ENSG00000141506.13	ENSG00000141506	PIK3R5	PIK3R5	protein_coding	-5.56448833849622	0.410321168225412	80.334578581258	3.16088990836029e-19	5.5706152597703e-18
ENSG00000119729.11	ENSG00000119729	RHOQ	RHOQ	protein_coding	-1.41709941510483	5.57401118319907	80.3094062545549	3.20141463435491e-19	5.63615715992004e-18
ENSG00000095383.19	ENSG00000095383	TBC1D2	TBC1D2	protein_coding	-2.80287525426653	2.19028498753105	80.2816538084823	3.24669567656661e-19	5.7099275369045e-18
ENSG00000013561.17	ENSG00000013561	RNF14	RNF14	protein_coding	1.37109255620122	5.91956683675423	80.2303177735695	3.33215117490239e-19	5.85412546850574e-18
ENSG00000155313.15	ENSG00000155313	USP25	USP25	protein_coding	-1.04502494336772	5.8928818676152	80.2107251138848	3.36535572514398e-19	5.90632161066028e-18
ENSG00000186297.11	ENSG00000186297	GABRA5	GABRA5	protein_coding	-4.63977372118537	4.19329028015696	80.1913120174077	3.39858239236938e-19	5.95844823790819e-18
ENSG00000129354.11	ENSG00000129354	AP1M2	AP1M2	protein_coding	-4.82948147268477	3.05796993737776	80.1840181693413	3.41115087958888e-19	5.97428611564059e-18
ENSG00000185829.17	ENSG00000185829	ARL17A	ARL17A	protein_coding	-1.25194774195136	5.1038751913335	80.121569519328	3.5206810695034e-19	6.15973403267877e-18
ENSG00000135605.12	ENSG00000135605	TEC	TEC	protein_coding	-3.33033243591204	0.724290690256141	80.0362547949133	3.67602486330993e-19	6.42487034279225e-18
ENSG00000101940.17	ENSG00000101940	WDR13	WDR13	protein_coding	1.34001165469958	6.34174685287149	79.9938757525466	3.75572021576309e-19	6.55737886018719e-18
ENSG00000158764.6	ENSG00000158764	ITLN2	ITLN2	protein_coding	-4.62624116732447	-0.414366221333467	79.9911358821949	3.76093172519015e-19	6.55970145381204e-18
ENSG00000102001.12	ENSG00000102001	CACNA1F	CACNA1F	protein_coding	-3.73471537116023	0.0731504849642551	79.9509823646426	3.83814284899204e-19	6.68746930833139e-18
ENSG00000083812.11	ENSG00000083812	ZNF324	ZNF324	protein_coding	1.60223318399611	5.33129259147278	79.9031033768473	3.93228453061843e-19	6.84444293017323e-18
ENSG00000054148.17	ENSG00000054148	PHPT1	PHPT1	protein_coding	2.04790364759514	6.42010601570681	79.8918936196784	3.95465725665916e-19	6.87630270522597e-18
ENSG00000117751.17	ENSG00000117751	PPP1R8	PPP1R8	protein_coding	1.26067537447554	6.14523490053534	79.7539969141563	4.24051895499263e-19	7.36577706663211e-18
ENSG00000102226.9	ENSG00000102226	USP11	USP11	protein_coding	1.4575337613057	7.73963628036564	79.7491762012955	4.25087788239441e-19	7.37618963966611e-18
ENSG00000281852.1	ENSG00000281852	LINC00891	LINC00891	lincRNA	-2.61314662878879	2.83158992647376	79.7277670611877	4.29718932938749e-19	7.44890224163877e-18
ENSG00000167720.12	ENSG00000167720	SRR	SRR	protein_coding	1.76920429501125	4.60971303236497	79.6987251390523	4.36081943297495e-19	7.55145586441696e-18
ENSG00000108061.11	ENSG00000108061	SHOC2	SHOC2	protein_coding	1.50329827096665	6.16676784187001	79.6711076104976	4.42220278764352e-19	7.64991292875773e-18
ENSG00000088876.11	ENSG00000088876	ZNF343	ZNF343	protein_coding	1.29774426798373	3.94832446119984	79.6663679970854	4.43282371692895e-19	7.66044515744542e-18
ENSG00000157483.8	ENSG00000157483	MYO1E	MYO1E	protein_coding	-2.0258518650647	4.98144021241438	79.5579475005251	4.68287316325007e-19	8.08429410950862e-18
ENSG00000084676.15	ENSG00000084676	NCOA1	NCOA1	protein_coding	1.2491072631341	6.76828942891415	79.5459279724949	4.71144834343124e-19	8.12532535227871e-18
ENSG00000110436.11	ENSG00000110436	SLC1A2	SLC1A2	protein_coding	2.83072755703391	7.92121940175913	79.5408913148985	4.72347427060277e-19	8.13776133001604e-18
ENSG00000152784.15	ENSG00000152784	PRDM8	PRDM8	protein_coding	5.26469671104429	4.36341934962989	79.4917561735923	4.8424162108297e-19	8.33418293067544e-18
ENSG00000164929.16	ENSG00000164929	BAALC	BAALC	protein_coding	5.10150891200194	5.75948455252543	79.4868677440649	4.85441231944934e-19	8.34632986887217e-18
ENSG00000281566.2	ENSG00000281566		AL157778.1	lincRNA	-2.3887033273561	2.82173489409738	79.44806493262	4.9506941860342e-19	8.50321975997602e-18
ENSG00000149084.12	ENSG00000149084	HSD17B12	HSD17B12	protein_coding	-1.71651307307912	5.81783054481685	79.4408812259782	4.96872763984002e-19	8.52552952699859e-18
ENSG00000083290.19	ENSG00000083290	ULK2	ULK2	protein_coding	1.62475032245826	6.04862052960999	79.4013212061804	5.06921995991664e-19	8.68913656618165e-18
ENSG00000115758.12	ENSG00000115758	ODC1	ODC1	protein_coding	3.45429360792366	9.5096881671751	79.3388040583789	5.23219041589827e-19	8.95939718531881e-18
ENSG00000083838.15	ENSG00000083838	ZNF446	ZNF446	protein_coding	1.56759677101866	4.71014422921262	79.3286386193291	5.25918080028813e-19	8.99649946413661e-18
ENSG00000137343.17	ENSG00000137343	ATAT1	ATAT1	protein_coding	2.03895905755249	6.35181736416022	79.2987726123087	5.33928677384449e-19	9.12429583061129e-18
ENSG00000170242.17	ENSG00000170242	USP47	USP47	protein_coding	1.22716910519096	7.03939794910672	79.2922527991108	5.35693574145816e-19	9.14520918852367e-18
ENSG00000220205.8	ENSG00000220205	VAMP2	VAMP2	protein_coding	1.93664914876454	5.91767673154781	79.2548451302102	5.45933118125792e-19	9.3106111296105e-18
ENSG00000266714.7	ENSG00000266714	MYO15B	MYO15B	protein_coding	-2.12673188615662	3.43822671913539	79.2100901452144	5.58441393788401e-19	9.50485045844941e-18
ENSG00000170836.11	ENSG00000170836	PPM1D	PPM1D	protein_coding	1.51528044769032	5.6447967600814	79.2087035219142	5.58833476989631e-19	9.50485045844941e-18
ENSG00000215788.9	ENSG00000215788	TNFRSF25	TNFRSF25	protein_coding	-1.34116943331397	4.07341633358484	79.1911063113165	5.63833271644688e-19	9.57723228549435e-18
ENSG00000206557.5	ENSG00000206557	TRIM71	TRIM71	protein_coding	-2.17056130150869	6.89976629696002	79.16774363645	5.70540379940179e-19	9.68142867607326e-18
ENSG00000121067.17	ENSG00000121067	SPOP	SPOP	protein_coding	1.14635664042335	5.75842043010785	79.1644869646399	5.71481642812117e-19	9.68767426797151e-18
ENSG00000204498.10	ENSG00000204498	NFKBIL1	NFKBIL1	protein_coding	1.82668340528163	4.07675691676151	79.1597188743234	5.72862547634593e-19	9.70135262281788e-18
ENSG00000168491.9	ENSG00000168491	CCDC110	CCDC110	protein_coding	-3.2146356069135	0.282925751220516	79.1341368428137	5.80328652522955e-19	9.81795250879926e-18
ENSG00000236714.1	ENSG00000236714	LINC01844	LINC01844	lincRNA	-4.33427503109199	-0.0112203189661407	79.1039521440529	5.89263320216331e-19	9.95913937497622e-18
ENSG00000116830.11	ENSG00000116830	TTF2	TTF2	protein_coding	-1.71057951068429	5.17118192397108	79.0602421858187	6.02445918754025e-19	1.01717667061556e-17
ENSG00000100485.11	ENSG00000100485	SOS2	SOS2	protein_coding	1.33731614850196	6.10501063608512	79.0449310196117	6.07133084502859e-19	1.02406749113601e-17
ENSG00000157765.11	ENSG00000157765	SLC34A2	SLC34A2	protein_coding	-2.20214702278581	0.563962562756373	78.9631804473159	6.3278350334193e-19	1.06626859321854e-17
ENSG00000102531.16	ENSG00000102531	FNDC3A	FNDC3A	protein_coding	1.17546197048651	7.38229643861146	78.9544650610059	6.35581236037181e-19	1.06991618229725e-17
ENSG00000167333.12	ENSG00000167333	TRIM68	TRIM68	protein_coding	1.15105127672779	4.33660808651888	78.9517974319419	6.36440044361455e-19	1.07029583977641e-17
ENSG00000198513.11	ENSG00000198513	ATL1	ATL1	protein_coding	1.84106971219374	5.61514786963611	78.9466906989039	6.38087329687893e-19	1.07199939950846e-17
ENSG00000100307.12	ENSG00000100307	CBX7	CBX7	protein_coding	-1.91520813949058	3.04378829701395	78.9156840186258	6.48181158165982e-19	1.08787584450479e-17
ENSG00000131779.10	ENSG00000131779	PEX11B	PEX11B	protein_coding	1.50010276117415	4.50838866104947	78.8209022657752	6.80037288296101e-19	1.1402093461798e-17
ENSG00000129055.12	ENSG00000129055	ANAPC13	ANAPC13	protein_coding	1.59900550743782	5.55617846846639	78.7879965631623	6.91459287478169e-19	1.1582114388175e-17
ENSG00000154237.12	ENSG00000154237	LRRK1	LRRK1	protein_coding	-5.00808079358528	6.26017567899698	78.7782093377852	6.94893444267315e-19	1.16281129718435e-17
ENSG00000151914.19	ENSG00000151914	DST	DST	protein_coding	-2.04057235531775	8.66162394518674	78.7454871800866	7.06499401803799e-19	1.18106294657626e-17
ENSG00000099617.3	ENSG00000099617	EFNA2	EFNA2	protein_coding	3.78156165390337	2.05158383107444	78.6861405340878	7.2804555769908e-19	1.21587924611385e-17
ENSG00000083307.10	ENSG00000083307	GRHL2	GRHL2	protein_coding	-3.68754327504059	2.79994765311769	78.6794205478171	7.30526348294608e-19	1.21881794792963e-17
ENSG00000164116.16	ENSG00000164116	GUCY1A3	GUCY1A3	protein_coding	5.56473609113612	4.81591470800571	78.6340919923349	7.47482443975622e-19	1.24587778951006e-17
ENSG00000215717.5	ENSG00000215717	TMEM167B	TMEM167B	protein_coding	1.0839636959625	5.92687008243037	78.5974763037383	7.61466333873568e-19	1.26793522254159e-17
ENSG00000280164.1	ENSG00000280164		CU638689.5	lincRNA	-2.35701822158069	2.93749778886788	78.5722574002381	7.71249574582923e-19	1.28222331419877e-17
ENSG00000141040.14	ENSG00000141040	ZNF287	ZNF287	protein_coding	1.3547592238986	4.55775552205174	78.5714509994206	7.71564469877608e-19	1.28222331419877e-17
ENSG00000073712.14	ENSG00000073712	FERMT2	FERMT2	protein_coding	-1.27807169131085	6.52018930855957	78.5376211639085	7.84891361172408e-19	1.30308928243368e-17
ENSG00000253305.2	ENSG00000253305	PCDHGB6	PCDHGB6	protein_coding	2.41405502080623	6.986817712206	78.5144337246049	7.94158556891923e-19	1.31610248656434e-17
ENSG00000139687.13	ENSG00000139687	RB1	RB1	protein_coding	1.73212499430223	6.24224758172214	78.5141141382567	7.94287045911857e-19	1.31610248656434e-17
ENSG00000227107.1	ENSG00000227107		AC104667.1	lincRNA	-2.8358344382774	0.303799553589476	78.4884731970744	8.04663986776279e-19	1.33199079730714e-17
ENSG00000112379.8	ENSG00000112379	ARFGEF3	ARFGEF3	protein_coding	-2.5920414964781	6.03525377857831	78.4526980567812	8.19369247876761e-19	1.35500583741342e-17
ENSG00000018189.12	ENSG00000018189	RUFY3	RUFY3	protein_coding	1.65382893610653	8.50374693707633	78.3532808791298	8.61661246925487e-19	1.42355197793623e-17
ENSG00000130511.15	ENSG00000130511	SSBP4	SSBP4	protein_coding	2.73480771140955	5.1555656191172	78.2648076134725	9.01130562398417e-19	1.48730543311481e-17
ENSG00000164576.11	ENSG00000164576	SAP30L	SAP30L	protein_coding	1.61236886162185	4.71643581544177	78.1601862423503	9.50144014104527e-19	1.56667160803713e-17
ENSG00000132510.10	ENSG00000132510	KDM6B	KDM6B	protein_coding	2.19098540565734	4.78762805581942	78.1151787758456	9.72041366188208e-19	1.60121550974141e-17
ENSG00000147202.17	ENSG00000147202	DIAPH2	DIAPH2	protein_coding	-2.20519223199287	4.541736651509	78.1073218289604	9.7591541318042e-19	1.60603178171006e-17
ENSG00000177875.4	ENSG00000177875	CCDC184	CCDC184	protein_coding	3.62038449267182	4.76459386483069	78.0016611671037	1.02953936224903e-18	1.69263081336293e-17
ENSG00000189180.15	ENSG00000189180	ZNF33A	ZNF33A	protein_coding	-1.63685113293234	6.32117347897853	77.9627368719549	1.05002836198498e-18	1.72296401416584e-17
ENSG00000070366.13	ENSG00000070366	SMG6	SMG6	protein_coding	1.07679492827104	6.43709794271737	77.9417277670624	1.06125612433566e-18	1.73969832758457e-17
ENSG00000169738.7	ENSG00000169738	DCXR	DCXR	protein_coding	1.84811612974639	5.23171605016539	77.8898583197529	1.0894933446471e-18	1.78425649398068e-17
ENSG00000114166.7	ENSG00000114166	KAT2B	KAT2B	protein_coding	2.66195137298077	5.09853351309147	77.8301276809147	1.122942406947e-18	1.83725552950738e-17
ENSG00000101210.10	ENSG00000101210	EEF1A2	EEF1A2	protein_coding	2.65453679603787	7.46430561686378	77.7539092753032	1.16712052318539e-18	1.90768897121434e-17
ENSG00000111783.12	ENSG00000111783	RFX4	RFX4	protein_coding	5.25173300991699	5.73942908154106	77.7452266018741	1.17226227046971e-18	1.91424199354672e-17
ENSG00000187994.13	ENSG00000187994	RINL	RINL	protein_coding	-2.20190662555243	1.86971998544075	77.734871761059	1.17842388313189e-18	1.92244614370773e-17
ENSG00000151967.18	ENSG00000151967	SCHIP1	SCHIP1	protein_coding	1.87898669172172	6.07307009812893	77.6518603764078	1.2290049125942e-18	2.0030291251451e-17
ENSG00000214946.14	ENSG00000214946	TBC1D26	TBC1D26	protein_coding	-3.35058593637169	1.47896903259526	77.6285258057504	1.24361037759017e-18	2.02426515560971e-17
ENSG00000148450.12	ENSG00000148450	MSRB2	MSRB2	protein_coding	1.86019865865813	4.39688862187504	77.6272241314242	1.24443020926483e-18	2.02426515560971e-17
ENSG00000078725.12	ENSG00000078725	BRINP1	BRINP1	protein_coding	-3.76708258509386	5.27083301562397	77.5818420831006	1.27335364809372e-18	2.06932211600308e-17
ENSG00000148481.13	ENSG00000148481	MINDY3	MINDY3	protein_coding	1.29712573315278	5.58468381618921	77.4948139758714	1.33071409841825e-18	2.1604609968652e-17
ENSG00000196405.12	ENSG00000196405	EVL	EVL	protein_coding	1.65149735581349	7.64352834840709	77.3763310403997	1.41298379023088e-18	2.29182716302227e-17
ENSG00000242759.6	ENSG00000242759	LINC00882	LINC00882	lincRNA	-2.92218327614283	2.57098462740041	77.3400852260142	1.43915352770737e-18	2.33203583622073e-17
ENSG00000108819.10	ENSG00000108819	PPP1R9B	PPP1R9B	protein_coding	1.68061823923041	5.91603796044493	77.3258515586314	1.44956242583358e-18	2.34665273553768e-17
ENSG00000005812.10	ENSG00000005812	FBXL3	FBXL3	protein_coding	1.49535290411976	5.65649064770207	77.3043169879518	1.46545371338697e-18	2.37010844114384e-17
ENSG00000163875.15	ENSG00000163875	MEAF6	MEAF6	protein_coding	1.62068016019999	6.19863250010123	77.2949229775307	1.47244043803792e-18	2.37913153377427e-17
ENSG00000015413.9	ENSG00000015413	DPEP1	DPEP1	protein_coding	-4.04679467865848	-0.236658418444215	77.2922644398803	1.47442374778741e-18	2.38006072219246e-17
ENSG00000164091.11	ENSG00000164091	WDR82	WDR82	protein_coding	1.28570360296878	7.76965412823461	77.2834500904956	1.48101852441351e-18	2.38842500773977e-17
ENSG00000163220.10	ENSG00000163220	S100A9	S100A9	protein_coding	8.37261236972917	-0.822657002100251	77.2503673810829	1.50603484307472e-18	2.42645327767454e-17
ENSG00000121851.12	ENSG00000121851	POLR3GL	POLR3GL	protein_coding	1.78324322464081	3.6102479976157	77.1851700799961	1.55657951299111e-18	2.50550003324408e-17
ENSG00000153885.14	ENSG00000153885	KCTD15	KCTD15	protein_coding	1.57502854430683	5.99956285694164	77.1705355136241	1.56815626621406e-18	2.5217325456978e-17
ENSG00000124785.8	ENSG00000124785	NRN1	NRN1	protein_coding	5.12397047251694	4.99012905611012	77.1642217345013	1.5731773723576e-18	2.52740216446918e-17
ENSG00000085982.13	ENSG00000085982	USP40	USP40	protein_coding	1.25778295038054	5.27166397715277	77.0829008302394	1.63930468746468e-18	2.63113851119093e-17
ENSG00000152208.12	ENSG00000152208	GRID2	GRID2	protein_coding	-3.85703803566543	5.49298774391188	77.0158256890476	1.69593531539552e-18	2.71944997775139e-17
ENSG00000176973.7	ENSG00000176973	FAM89B	FAM89B	protein_coding	2.46907189716764	5.5779469934098	76.8750316865706	1.82125154372623e-18	2.91762771000161e-17
ENSG00000164855.15	ENSG00000164855	TMEM184A	TMEM184A	protein_coding	-2.65058001216735	0.62984767609328	76.8691765389562	1.82665906672322e-18	2.92351940214859e-17
ENSG00000165923.15	ENSG00000165923	AGBL2	AGBL2	protein_coding	-2.2409077015864	0.621935869848631	76.808834879822	1.88333194455728e-18	3.00852487665053e-17
ENSG00000155846.16	ENSG00000155846	PPARGC1B	PPARGC1B	protein_coding	-2.20331616203691	3.22008987494498	76.7999662025038	1.89180836640788e-18	3.01921182253632e-17
ENSG00000151692.14	ENSG00000151692	RNF144A	RNF144A	protein_coding	1.6077132757342	6.37002846412549	76.7909901216	1.90042630060061e-18	3.03010423645763e-17
ENSG00000039068.18	ENSG00000039068	CDH1	CDH1	protein_coding	-4.30086821857547	5.95240020897166	76.7862206434287	1.9050214417009e-18	3.03456808540876e-17
ENSG00000054793.13	ENSG00000054793	ATP9A	ATP9A	protein_coding	2.37540590313146	8.20836454840815	76.771837474502	1.91894627410266e-18	3.0538710902645e-17
ENSG00000132382.14	ENSG00000132382	MYBBP1A	MYBBP1A	protein_coding	-1.34698452898823	5.87055959341034	76.7693475278386	1.92136719358154e-18	3.05484731314408e-17
ENSG00000101448.13	ENSG00000101448	EPPIN	EPPIN	protein_coding	-2.75908216627902	1.22256522765104	76.7662958431256	1.92433844559884e-18	3.05669587115282e-17
ENSG00000277200.1	ENSG00000277200		AC005696.4	lincRNA	-2.3941797258763	2.90892809133011	76.6680684827877	2.02247178690513e-18	3.20955827891865e-17
ENSG00000119888.10	ENSG00000119888	EPCAM	EPCAM	protein_coding	-4.01995954449723	4.23446699763566	76.6209519733195	2.07130429471816e-18	3.28396940760147e-17
ENSG00000148200.16	ENSG00000148200	NR6A1	NR6A1	protein_coding	-2.47952757985042	6.22138043392239	76.5940332263219	2.09973103054818e-18	3.32591885166775e-17
ENSG00000132297.11	ENSG00000132297	HHLA1	HHLA1	protein_coding	-6.00394680250683	3.65111456205796	76.5306934246633	2.16816815848919e-18	3.43110580960916e-17
ENSG00000214338.10	ENSG00000214338	SOGA3	SOGA3	protein_coding	1.89948847835719	6.0211338929109	76.5281871030226	2.17092159981076e-18	3.43224938806377e-17
ENSG00000182472.8	ENSG00000182472	CAPN12	CAPN12	protein_coding	-2.94555078890048	0.401473898802224	76.5043792894993	2.19725188079476e-18	3.4706312184404e-17
ENSG00000102893.15	ENSG00000102893	PHKB	PHKB	protein_coding	1.29792418809291	6.93408684225374	76.4927444630973	2.21023539683164e-18	3.48787940633534e-17
ENSG00000227533.5	ENSG00000227533	SLC2A1-AS1	SLC2A1-AS1	lincRNA	-2.32305183000495	1.81141956270495	76.460339513854	2.24680262797531e-18	3.54227716561666e-17
ENSG00000163530.4	ENSG00000163530	DPPA2	DPPA2	protein_coding	-2.94351946309047	-0.228751991590931	76.3565807550292	2.36800965782227e-18	3.72989107426413e-17
ENSG00000197429.10	ENSG00000197429	IPP	IPP	protein_coding	1.37642801664282	3.80984487021242	76.3075797815257	2.42750346355753e-18	3.8164870732638e-17
ENSG00000100228.12	ENSG00000100228	RAB36	RAB36	protein_coding	2.54417723912001	4.36627904259949	76.2073494865161	2.55389456781456e-18	4.01146580767972e-17
ENSG00000141738.13	ENSG00000141738	GRB7	GRB7	protein_coding	-4.91807863246058	1.90882326795331	76.197210243628	2.56704128319317e-18	4.02837184097008e-17
ENSG00000127863.15	ENSG00000127863	TNFRSF19	TNFRSF19	protein_coding	3.9001763399068	5.03623621320776	76.1366131812322	2.64703590503981e-18	4.15005137579571e-17
ENSG00000145020.15	ENSG00000145020	AMT	AMT	protein_coding	-1.7118337358045	3.60924382203683	76.1230545923662	2.66527337493308e-18	4.17169040940916e-17
ENSG00000154723.12	ENSG00000154723	ATP5J	ATP5J	protein_coding	1.37998289468458	4.83566457813304	76.1226832739536	2.66577459449849e-18	4.17169040940916e-17
ENSG00000283982.1	ENSG00000283982		AL445623.2	lincRNA	-2.4324418624553	1.53082853295356	76.078372778747	2.72626858848811e-18	4.26241123164084e-17
ENSG00000170035.15	ENSG00000170035	UBE2E3	UBE2E3	protein_coding	1.79235064047747	6.4573623982529	76.0742957164181	2.73190323429287e-18	4.26727324979517e-17
ENSG00000088881.20	ENSG00000088881	EBF4	EBF4	protein_coding	2.62329901215156	4.12407189613292	76.0590021457264	2.7531435007831e-18	4.29647999138828e-17
ENSG00000138772.12	ENSG00000138772	ANXA3	ANXA3	protein_coding	-2.65953579351539	2.4015838897065	76.0561154492576	2.75717114396246e-18	4.29879607971491e-17
ENSG00000197044.10	ENSG00000197044	ZNF441	ZNF441	protein_coding	2.22754306052606	5.69189032186701	76.0111790628391	2.82063375822502e-18	4.39368950670609e-17
ENSG00000105968.18	ENSG00000105968	H2AFV	H2AFV	protein_coding	1.64356678646735	7.38316191316017	76.0034002647698	2.83176700867083e-18	4.40697000124731e-17
ENSG00000109320.11	ENSG00000109320	NFKB1	NFKB1	protein_coding	1.59175374813453	4.1919713435015	75.9917656760735	2.84850087819091e-18	4.42893407012922e-17
ENSG00000152082.13	ENSG00000152082	MZT2B	MZT2B	protein_coding	2.79223645728629	5.23854140504732	75.9061813582053	2.97467412478685e-18	4.62086097270428e-17
ENSG00000177432.6	ENSG00000177432	NAP1L5	NAP1L5	protein_coding	3.27604283885181	4.65218123439172	75.8931435380692	2.99437990474073e-18	4.64720062167338e-17
ENSG00000059728.10	ENSG00000059728	MXD1	MXD1	protein_coding	2.67276843673352	4.87336552368096	75.8837175043461	3.00870799716763e-18	4.66515356514956e-17
ENSG00000010017.12	ENSG00000010017	RANBP9	RANBP9	protein_coding	1.00869280264487	6.27253120404077	75.8572715828008	3.04927444706282e-18	4.72167480738153e-17
ENSG00000164292.12	ENSG00000164292	RHOBTB3	RHOBTB3	protein_coding	2.50435244813225	7.18010440825065	75.8563177036296	3.05074781945485e-18	4.72167480738153e-17
ENSG00000158292.6	ENSG00000158292	GPR153	GPR153	protein_coding	2.05354090232595	5.78488506440523	75.831951382074	3.08862670882923e-18	4.77473582742566e-17
ENSG00000242866.9	ENSG00000242866	STRC	STRC	protein_coding	-2.54125188485242	2.30329605164385	75.8306380870496	3.0906816136345e-18	4.77473582742566e-17
ENSG00000138434.16	ENSG00000138434	SSFA2	SSFA2	protein_coding	2.16672422996121	6.5987385376896	75.7371813890429	3.24047949181191e-18	5.00158391699663e-17
ENSG00000152518.7	ENSG00000152518	ZFP36L2	ZFP36L2	protein_coding	1.61279090855351	4.45521309086134	75.7322811072005	3.24853134333305e-18	5.0094368826343e-17
ENSG00000022277.12	ENSG00000022277	RTFDC1	RTFDC1	protein_coding	1.21679574712929	6.29414104711635	75.7222793843269	3.2650277440557e-18	5.03028567933322e-17
ENSG00000206530.10	ENSG00000206530	CFAP44	CFAP44	protein_coding	2.28536584233119	3.63310284781023	75.513444689191	3.62927225207011e-18	5.58128574451655e-17
ENSG00000153790.11	ENSG00000153790	C7orf31	C7orf31	protein_coding	2.41782216344024	2.3651186068854	75.4190263840912	3.80703735549078e-18	5.84933984955907e-17
ENSG00000089820.15	ENSG00000089820	ARHGAP4	ARHGAP4	protein_coding	-2.23997903718961	2.42745842337605	75.4003973522949	3.84312657155895e-18	5.89942617492442e-17
ENSG00000169826.7	ENSG00000169826	CSGALNACT2	CSGALNACT2	protein_coding	1.67476748703187	4.70998272542619	75.2804385793061	4.08385702539837e-18	6.26327292071306e-17
ENSG00000130208.9	ENSG00000130208	APOC1	APOC1	protein_coding	-3.6901588834491	1.7822073237861	75.2292285192149	4.19116471968959e-18	6.42201948571838e-17
ENSG00000111817.16	ENSG00000111817	DSE	DSE	protein_coding	-1.72232379233376	5.08018583431485	75.0491199118772	4.59147586498342e-18	7.02903384004391e-17
ENSG00000066923.17	ENSG00000066923	STAG3	STAG3	protein_coding	-1.51242513938893	4.6237511870372	75.0202241075011	4.65916917297571e-18	7.12620979117307e-17
ENSG00000140451.12	ENSG00000140451	PIF1	PIF1	protein_coding	-2.89638124366981	4.42196708056362	75.0069079565086	4.69069966858289e-18	7.16794892393484e-17
ENSG00000162971.10	ENSG00000162971	TYW5	TYW5	protein_coding	-1.20448198947644	4.58694392292107	74.9511665566783	4.82501988287145e-18	7.3665457127742e-17
ENSG00000118515.11	ENSG00000118515	SGK1	SGK1	protein_coding	-2.0653850969759	3.86715400144228	74.8803090677033	5.00133390597215e-18	7.62883974231366e-17
ENSG00000133636.10	ENSG00000133636	NTS	NTS	protein_coding	-6.69911613718369	4.4205347903488	74.8153812755772	5.16854595559389e-18	7.86969326085517e-17
ENSG00000173698.17	ENSG00000173698	ADGRG2	ADGRG2	protein_coding	-3.1197969865054	2.81573243318368	74.7814112640895	5.2582474341361e-18	7.99906749633971e-17
ENSG00000010219.13	ENSG00000010219	DYRK4	DYRK4	protein_coding	2.06112056601322	4.26263567242612	74.7325436593086	5.39002605316918e-18	8.19216100041478e-17
ENSG00000163938.16	ENSG00000163938	GNL3	GNL3	protein_coding	-1.40036067512177	6.68160612449527	74.7031703039148	5.47082002127419e-18	8.30748689843262e-17
ENSG00000182050.13	ENSG00000182050	MGAT4C	MGAT4C	protein_coding	-3.12789475255453	4.54420357630077	74.6428228876263	5.64063214668286e-18	8.55765923797909e-17
ENSG00000230590.9	ENSG00000230590	FTX	FTX	lincRNA	-1.90576754736163	5.97424421563627	74.6301044857162	5.67708786596798e-18	8.60524323073766e-17
ENSG00000082014.16	ENSG00000082014	SMARCD3	SMARCD3	protein_coding	1.66277390486226	6.29375979019785	74.6202007927346	5.7056387179719e-18	8.64077060684974e-17
ENSG00000111911.6	ENSG00000111911	HINT3	HINT3	protein_coding	1.42976996567536	5.83989511227758	74.6152434519324	5.71998388065911e-18	8.65474015819335e-17
ENSG00000242259.8	ENSG00000242259	C22orf39	C22orf39	protein_coding	1.09383808869014	5.51436254700454	74.5835169872065	5.81264962623546e-18	8.78708330348887e-17
ENSG00000242265.5	ENSG00000242265	PEG10	PEG10	protein_coding	2.23196108257183	9.54117620913433	74.493054731609	6.0851974330074e-18	9.19087773147972e-17
ENSG00000143627.17	ENSG00000143627	PKLR	PKLR	protein_coding	-3.69256771820116	-0.490873129110481	74.4009101223733	6.37596039238316e-18	9.62143808854177e-17
ENSG00000133138.19	ENSG00000133138	TBC1D8B	TBC1D8B	protein_coding	-2.24541222242113	5.09498390047129	74.3969252134821	6.38884364509561e-18	9.63227889792693e-17
ENSG00000154548.8	ENSG00000154548	SRSF12	SRSF12	protein_coding	1.55065103750242	4.75859093561538	74.3462021768926	6.55512515191464e-18	9.87416846635555e-17
ENSG00000198873.11	ENSG00000198873	GRK5	GRK5	protein_coding	2.7996765812961	4.45268402717607	74.2971625629152	6.72000297750561e-18	1.01135147215336e-16
ENSG00000137364.4	ENSG00000137364	TPMT	TPMT	protein_coding	-1.34762058249174	3.7879134446652	74.2759177906865	6.79271260802631e-18	1.02138466003783e-16
ENSG00000106078.17	ENSG00000106078	COBL	COBL	protein_coding	-5.35788892958435	4.49486002417413	74.2342336179819	6.9376703584103e-18	1.0422539264666e-16
ENSG00000179178.10	ENSG00000179178	TMEM125	TMEM125	protein_coding	-4.50690619571911	0.663401554918186	74.1932292352705	7.08328297480024e-18	1.06318441880194e-16
ENSG00000275216.1	ENSG00000275216		AL161431.1	lincRNA	-4.83504611616634	3.79829483527807	74.1539861798007	7.22550310501828e-18	1.08356901488832e-16
ENSG00000180370.10	ENSG00000180370	PAK2	PAK2	protein_coding	1.16861009673166	7.31718008199212	74.1366093389535	7.28938733259511e-18	1.0916159349578e-16
ENSG00000121316.10	ENSG00000121316	PLBD1	PLBD1	protein_coding	-2.69085457341999	1.64040438660343	74.1003516633659	7.42451035085882e-18	1.11045707468907e-16
ENSG00000149557.12	ENSG00000149557	FEZ1	FEZ1	protein_coding	1.81215434097478	7.64634760282366	74.0891208851725	7.46687067482837e-18	1.11580531631542e-16
ENSG00000170396.7	ENSG00000170396	ZNF804A	ZNF804A	protein_coding	4.80997211609218	3.73948110023354	74.0544583791066	7.59914161477233e-18	1.13456795433982e-16
ENSG00000152580.8	ENSG00000152580	IGSF10	IGSF10	protein_coding	-4.4318393457406	0.773159862123763	74.020498070593	7.73100588070896e-18	1.1532368083836e-16
ENSG00000234810.2	ENSG00000234810		AL603840.1	lincRNA	-2.19744689406158	3.90962221184201	74.0049269580235	7.79222983258378e-18	1.16060425239444e-16
ENSG00000155269.11	ENSG00000155269	GPR78	GPR78	protein_coding	-6.18066883285394	0.704298182975911	74.0044457751768	7.79412949806336e-18	1.16060425239444e-16
ENSG00000128849.10	ENSG00000128849	CGNL1	CGNL1	protein_coding	-4.00700463392344	4.1134697775128	73.9194452182044	8.13707796119152e-18	1.21060523434945e-16
ENSG00000272398.5	ENSG00000272398	CD24	CD24	protein_coding	-2.07170648574292	9.35236208807244	73.9098471169578	8.1767394569316e-18	1.21543600318031e-16
ENSG00000105707.13	ENSG00000105707	HPN	HPN	protein_coding	-3.34501991242794	1.58772625924492	73.8793728684266	8.30395211478002e-18	1.23326093753864e-16
ENSG00000184986.10	ENSG00000184986	TMEM121	TMEM121	protein_coding	5.21390945053163	1.7492746222494	73.8398196150406	8.47202147387092e-18	1.25711707576727e-16
ENSG00000159388.5	ENSG00000159388	BTG2	BTG2	protein_coding	2.44226509743566	5.60144237526947	73.8150210076876	8.57912671989244e-18	1.27185502930354e-16
ENSG00000197647.11	ENSG00000197647	ZNF433	ZNF433	protein_coding	2.00772906334752	4.82125503163689	73.8133494269152	8.58639481945055e-18	1.27185502930354e-16
ENSG00000004799.7	ENSG00000004799	PDK4	PDK4	protein_coding	6.09378174026834	1.25990832981589	73.7960599850151	8.66193228521926e-18	1.281920468936e-16
ENSG00000175745.11	ENSG00000175745	NR2F1	NR2F1	protein_coding	7.09936249169196	7.12822747442467	73.7823321465373	8.72238229500034e-18	1.28973738554506e-16
ENSG00000139174.11	ENSG00000139174	PRICKLE1	PRICKLE1	protein_coding	-2.45661208442705	4.04179507390438	73.7790163331244	8.73704651759521e-18	1.2907764265199e-16
ENSG00000206418.3	ENSG00000206418	RAB12	RAB12	protein_coding	-1.39295524111014	5.42183070154123	73.6420855481281	9.36465779318644e-18	1.38228892019776e-16
ENSG00000092421.16	ENSG00000092421	SEMA6A	SEMA6A	protein_coding	-2.51327377430567	7.35226935046409	73.633049463103	9.40762592018904e-18	1.38741959578634e-16
ENSG00000154760.13	ENSG00000154760	SLFN13	SLFN13	protein_coding	-2.86197221918813	3.48004194793103	73.555423255182	9.78497142074264e-18	1.44181169993e-16
ENSG00000173404.4	ENSG00000173404	INSM1	INSM1	protein_coding	4.90100676825356	4.36501849032709	73.4913702122135	1.0107711856079e-17	1.4880700181149e-16
ENSG00000148516.21	ENSG00000148516	ZEB1	ZEB1	protein_coding	3.87661969828721	7.03781655083066	73.4212152358136	1.04734292647131e-17	1.53922980872101e-16
ENSG00000118655.4	ENSG00000118655	DCLRE1B	DCLRE1B	protein_coding	1.46664045844155	4.43557900630765	73.2063558096333	1.16779105088137e-17	1.71475556480851e-16
ENSG00000103064.13	ENSG00000103064	SLC7A6	SLC7A6	protein_coding	-2.31047026581241	4.51585990672391	73.1820673687625	1.18225054095909e-17	1.7344805896484e-16
ENSG00000148053.15	ENSG00000148053	NTRK2	NTRK2	protein_coding	5.91784253361739	8.70585888879426	73.1724515961419	1.1880244058021e-17	1.74098111702019e-16
ENSG00000070759.16	ENSG00000070759	TESK2	TESK2	protein_coding	-2.02562126125083	1.86964448186895	73.1617830863808	1.19446341021145e-17	1.74784641523669e-16
ENSG00000164916.10	ENSG00000164916	FOXK1	FOXK1	protein_coding	1.80925230201387	7.20684272121121	73.1582237424796	1.19661941801287e-17	1.74948657299615e-16
ENSG00000010803.16	ENSG00000010803	SCMH1	SCMH1	protein_coding	1.55885800879335	5.73612407933073	73.1073037300566	1.22789293773909e-17	1.79365760939743e-16
ENSG00000149179.13	ENSG00000149179	C11orf49	C11orf49	protein_coding	1.21940794083157	6.16353950409362	73.0771745529902	1.24678101972038e-17	1.81967582161435e-16
ENSG00000163814.7	ENSG00000163814	CDCP1	CDCP1	protein_coding	-4.02746668296499	2.4906726339261	73.0726709065059	1.24962923241166e-17	1.82225915936061e-16
ENSG00000163638.13	ENSG00000163638	ADAMTS9	ADAMTS9	protein_coding	3.64321508157838	4.45764808304491	73.0085946533118	1.29086481345971e-17	1.8807677769209e-16
ENSG00000133657.14	ENSG00000133657	ATP13A3	ATP13A3	protein_coding	-1.20951439093897	6.79422423609817	72.9851594961548	1.30628387333512e-17	1.90033741809565e-16
ENSG00000156603.16	ENSG00000156603	MED19	MED19	protein_coding	1.4388546615304	4.28647511134139	72.9847646661197	1.30654522207393e-17	1.90033741809565e-16
ENSG00000015153.14	ENSG00000015153	YAF2	YAF2	protein_coding	1.7988666141224	4.89294350685017	72.9761529156323	1.31225860436813e-17	1.90700624870385e-16
ENSG00000161010.14	ENSG00000161010	MRNIP	MRNIP	protein_coding	-1.13727315218544	5.24301069142106	72.9418398172874	1.33527256082491e-17	1.93878363835926e-16
ENSG00000145703.15	ENSG00000145703	IQGAP2	IQGAP2	protein_coding	-2.14200707689777	5.42518316235236	72.915845254664	1.35297565256154e-17	1.96280184583199e-16
ENSG00000187601.4	ENSG00000187601	MAGEH1	MAGEH1	protein_coding	1.35087027472584	6.08601825925518	72.8649238433299	1.38833803683929e-17	2.01237574276337e-16
ENSG00000185483.11	ENSG00000185483	ROR1	ROR1	protein_coding	-3.13631855439301	4.89671697572056	72.8126655915274	1.42559032562574e-17	2.06460172179954e-16
ENSG00000084453.16	ENSG00000084453	SLCO1A2	SLCO1A2	protein_coding	-3.19776858173544	1.96259107038854	72.8082779893641	1.42876316008053e-17	2.06742518566105e-16
ENSG00000257060.6	ENSG00000257060		AC091078.1	lincRNA	2.44454469012018	2.49951574836349	72.7798514454515	1.44949126456978e-17	2.09562462467869e-16
ENSG00000170085.17	ENSG00000170085	SIMC1	SIMC1	protein_coding	1.09401735692411	5.077257689005	72.7714504111915	1.4556745357388e-17	2.10276541269414e-16
ENSG00000132912.12	ENSG00000132912	DCTN4	DCTN4	protein_coding	1.03052094367401	7.33326137781739	72.7694745197405	1.4571326462864e-17	2.10307419768458e-16
ENSG00000189050.15	ENSG00000189050	RNFT1	RNFT1	protein_coding	1.58842967170723	3.30630641760277	72.6781100366919	1.52617525395788e-17	2.20084368320326e-16
ENSG00000104957.13	ENSG00000104957	CCDC130	CCDC130	protein_coding	1.46673640470008	5.0959075879094	72.4948114445658	1.6747168080401e-17	2.41299137022044e-16
ENSG00000181885.18	ENSG00000181885	CLDN7	CLDN7	protein_coding	-3.65997232150142	3.28381618212083	72.4902839164347	1.67856332736575e-17	2.41647349197688e-16
ENSG00000110492.15	ENSG00000110492	MDK	MDK	protein_coding	2.05011551379665	7.80879049274347	72.4339310410585	1.72718598851626e-17	2.48435492697135e-16
ENSG00000188042.7	ENSG00000188042	ARL4C	ARL4C	protein_coding	2.31672701709045	5.69075862879415	72.4163306774383	1.7426588686496e-17	2.50447938257202e-16
ENSG00000086475.14	ENSG00000086475	SEPHS1	SEPHS1	protein_coding	-1.62213160641516	6.91077432585003	72.4119100082341	1.74656691860711e-17	2.50796325330321e-16
ENSG00000165105.9	ENSG00000165105	RASEF	RASEF	protein_coding	-1.9074424942807	3.79737654694764	72.3772462859158	1.77751651048808e-17	2.55023824649907e-16
ENSG00000257261.5	ENSG00000257261		AC008014.1	lincRNA	-3.07502646288691	0.336124640779907	72.3553687433356	1.79733171726215e-17	2.57648035228563e-16
ENSG00000265972.5	ENSG00000265972	TXNIP	TXNIP	protein_coding	3.09608241407897	9.07129763681498	72.3401227560605	1.81127101259215e-17	2.59426198167966e-16
ENSG00000010810.17	ENSG00000010810	FYN	FYN	protein_coding	1.22798219461448	7.62597356770561	72.2903934774627	1.85749420952263e-17	2.65821419433887e-16
ENSG00000178662.15	ENSG00000178662	CSRNP3	CSRNP3	protein_coding	2.51865844961983	8.02331291647244	72.2582742794197	1.88797423430312e-17	2.69726564107836e-16
ENSG00000253731.2	ENSG00000253731	PCDHGA6	PCDHGA6	protein_coding	-1.98097600619005	1.67486186862404	72.1951789605836	1.94931403335408e-17	2.7825469998072e-16
ENSG00000116514.16	ENSG00000116514	RNF19B	RNF19B	protein_coding	1.3460965753014	5.21632338350457	72.1858989358642	1.95850250124482e-17	2.79330386274588e-16
ENSG00000275221.1	ENSG00000275221	HIST1H2AK	HIST1H2AK	protein_coding	3.8711482312687	4.32084531543588	72.1718656267018	1.97247972302836e-17	2.81086676213342e-16
ENSG00000056586.15	ENSG00000056586	RC3H2	RC3H2	protein_coding	1.11277091807851	7.22908628432372	72.1670382711078	1.97731081594079e-17	2.81537743051519e-16
ENSG00000126524.9	ENSG00000126524	SBDS	SBDS	protein_coding	1.30937824421707	5.77895444945281	72.1465535524023	1.99794342998005e-17	2.84236043014249e-16
ENSG00000273319.1	ENSG00000273319		AC058791.1	lincRNA	-3.3411579868382	0.278282440918896	72.1167150488409	2.02838331353358e-17	2.88323855189496e-16
ENSG00000198113.2	ENSG00000198113	TOR4A	TOR4A	protein_coding	-2.27343920688762	1.6927811198864	72.085814941449	2.06039527544003e-17	2.92628071850521e-16
ENSG00000197375.12	ENSG00000197375	SLC22A5	SLC22A5	protein_coding	-1.73422610232509	3.24130553606207	72.0782113044571	2.06834968565562e-17	2.93511150606764e-16
ENSG00000179299.16	ENSG00000179299	NSUN7	NSUN7	protein_coding	-2.41882720735586	2.67334210854339	72.0694963459584	2.07750447524871e-17	2.94562945773309e-16
ENSG00000181191.11	ENSG00000181191	PJA1	PJA1	protein_coding	1.372397337736	7.21022447132418	72.0378019654441	2.11114152532073e-17	2.99081332099293e-16
ENSG00000183486.12	ENSG00000183486	MX2	MX2	protein_coding	-2.40690063522558	2.80616072094159	72.0260262630056	2.1237773515773e-17	3.00619439020167e-16
ENSG00000029639.10	ENSG00000029639	TFB1M	TFB1M	protein_coding	-1.24378673967877	3.53275553387404	71.9554044493943	2.20116090637432e-17	3.11312305260522e-16
ENSG00000106635.7	ENSG00000106635	BCL7B	BCL7B	protein_coding	1.60846257402631	4.23639501526873	71.8863386365063	2.27956686916682e-17	3.22131769697228e-16
ENSG00000069493.14	ENSG00000069493	CLEC2D	CLEC2D	protein_coding	-1.55952181053662	3.19832025498533	71.76988908245	2.41814254500953e-17	3.41428798272399e-16
ENSG00000197951.8	ENSG00000197951	ZNF71	ZNF71	protein_coding	1.60239737273652	5.05483404980893	71.722825475936	2.47651152664517e-17	3.49378308112103e-16
ENSG00000122786.19	ENSG00000122786	CALD1	CALD1	protein_coding	-1.55951848530581	6.08206611749974	71.6403935230357	2.58216156669235e-17	3.63893959668875e-16
ENSG00000066136.20	ENSG00000066136	NFYC	NFYC	protein_coding	1.21964969695686	5.62005558093706	71.639210972483	2.58370955329655e-17	3.63893959668875e-16
ENSG00000175707.8	ENSG00000175707	KDF1	KDF1	protein_coding	-3.4171278166751	0.549068413727511	71.6287669640357	2.59742137498939e-17	3.65520555026609e-16
ENSG00000198589.10	ENSG00000198589	LRBA	LRBA	protein_coding	-1.64625472650241	6.80652241705041	71.5601498915337	2.68933615224843e-17	3.78140351989607e-16
ENSG00000148337.20	ENSG00000148337	CIZ1	CIZ1	protein_coding	1.31533409745716	6.22741394779656	71.4581778004528	2.83197613980212e-17	3.97865575551085e-16
ENSG00000116771.5	ENSG00000116771	AGMAT	AGMAT	protein_coding	-2.05508774704214	1.43367119073326	71.4508056563402	2.84257706171442e-17	3.99023213621557e-16
ENSG00000125651.13	ENSG00000125651	GTF2F1	GTF2F1	protein_coding	1.08700865016859	6.39605556517026	71.4276255006595	2.87616876435905e-17	4.03403554244251e-16
ENSG00000100647.7	ENSG00000100647	SUSD6	SUSD6	protein_coding	1.88911131089864	4.76360520851281	71.3506556213366	2.99058494739221e-17	4.19103451043746e-16
ENSG00000183379.8	ENSG00000183379	SYNDIG1L	SYNDIG1L	protein_coding	-4.33009831837527	1.79354193474714	71.310202783718	3.05253238631221e-17	4.27430404814107e-16
ENSG00000115109.13	ENSG00000115109	EPB41L5	EPB41L5	protein_coding	1.22274432570887	6.7393171323849	71.3066587309574	3.05802034543316e-17	4.27844386243095e-16
ENSG00000178385.14	ENSG00000178385	PLEKHM3	PLEKHM3	protein_coding	1.05068620797993	5.40644155967848	71.2851505576665	3.09153806544555e-17	4.32176053301036e-16
ENSG00000143951.15	ENSG00000143951	WDPCP	WDPCP	protein_coding	-1.43340425988004	5.43337811020934	71.242445922552	3.15918091854065e-17	4.41267080200458e-16
ENSG00000150961.14	ENSG00000150961	SEC24D	SEC24D	protein_coding	-2.04998582858246	4.88512105693431	71.1811155226295	3.25892467873784e-17	4.548231708947e-16
ENSG00000145990.10	ENSG00000145990	GFOD1	GFOD1	protein_coding	-1.86167665702	5.25895787340978	71.1633285789515	3.28843717565849e-17	4.58563339156799e-16
ENSG00000176658.16	ENSG00000176658	MYO1D	MYO1D	protein_coding	-1.58154824733047	4.28796078274466	71.1354420888543	3.33524616276733e-17	4.64707299232734e-16
ENSG00000215218.3	ENSG00000215218	UBE2QL1	UBE2QL1	protein_coding	3.47401354810187	5.1560084106266	71.0532829481458	3.47706539095772e-17	4.84068222179378e-16
ENSG00000141642.8	ENSG00000141642	ELAC1	ELAC1	protein_coding	1.74861197951765	3.22824369067376	71.0477758463938	3.48678442765385e-17	4.85021758121628e-16
ENSG00000181218.5	ENSG00000181218	HIST3H2A	HIST3H2A	protein_coding	3.26600066075179	4.61470738543277	70.822939184953	3.90766985702314e-17	5.43121120506152e-16
ENSG00000013619.13	ENSG00000013619	MAMLD1	MAMLD1	protein_coding	2.80418561365246	3.09981069169244	70.7840554724651	3.98545083089021e-17	5.53476618676052e-16
ENSG00000105889.14	ENSG00000105889	STEAP1B	STEAP1B	protein_coding	-3.4464215835275	-0.109842874916097	70.7088488266043	4.1403123044811e-17	5.74510823136577e-16
ENSG00000132821.11	ENSG00000132821	VSTM2L	VSTM2L	protein_coding	3.89347295885827	5.59086203861278	70.7058623115626	4.14658472749227e-17	5.74909175384306e-16
ENSG00000144306.14	ENSG00000144306	SCRN3	SCRN3	protein_coding	1.34140481917823	5.07680702887654	70.7041368173543	4.15021302546966e-17	5.74940576585761e-16
ENSG00000100626.16	ENSG00000100626	GALNT16	GALNT16	protein_coding	2.16210033638156	5.67550198319314	70.584442354273	4.40981004851378e-17	6.10402945372083e-16
ENSG00000188385.11	ENSG00000188385	JAKMIP3	JAKMIP3	protein_coding	-2.37445466861999	2.78923199413743	70.5734088613016	4.43454250015699e-17	6.13324081793398e-16
ENSG00000153391.15	ENSG00000153391	INO80C	INO80C	protein_coding	-1.52976852084709	3.8153839115821	70.5224992045801	4.55047001187436e-17	6.28842957241934e-16
ENSG00000251273.2	ENSG00000251273	LINC02228	LINC02228	lincRNA	-2.87490689905505	-0.0255794715260594	70.520691243586	4.55464224189212e-17	6.289052984495e-16
ENSG00000131969.14	ENSG00000131969	ABHD12B	ABHD12B	protein_coding	-3.05985380845385	1.29095553669017	70.5151140732207	4.56753679894787e-17	6.30170934196065e-16
ENSG00000276476.2	ENSG00000276476		LINC00540	lincRNA	-6.30976421781672	0.373524837127212	70.4560076319728	4.7064571889653e-17	6.4880777284423e-16
ENSG00000169951.9	ENSG00000169951	ZNF764	ZNF764	protein_coding	1.53172346129988	3.75989441674181	70.2861500671368	5.12965804922711e-17	7.06067355074673e-16
ENSG00000129596.4	ENSG00000129596	CDO1	CDO1	protein_coding	1.9282894549417	5.99689523864212	70.2859516513755	5.13017402539316e-17	7.06067355074673e-16
ENSG00000230487.7	ENSG00000230487	PSMG3-AS1	PSMG3-AS1	lincRNA	2.08118943741318	2.97705677787146	70.2508770663751	5.22220540943468e-17	7.18148849673357e-16
ENSG00000196417.12	ENSG00000196417	ZNF765	ZNF765	protein_coding	-1.21820659729842	4.95973808428372	70.2360492916017	5.26160664929751e-17	7.22978975445344e-16
ENSG00000249228.1	ENSG00000249228		AC068944.1	lincRNA	-2.08716835837772	2.27763823646897	70.205175738241	5.34460253198168e-17	7.33786575085479e-16
ENSG00000188483.7	ENSG00000188483	IER5L	IER5L	protein_coding	4.16648185013336	3.8754557910391	70.19568210329	5.37038613922606e-17	7.36728053076783e-16
ENSG00000104112.8	ENSG00000104112	SCG3	SCG3	protein_coding	-1.95679122190083	6.28741260766431	70.1792117889116	5.41541314221705e-17	7.42302494051991e-16
ENSG00000072062.13	ENSG00000072062	PRKACA	PRKACA	protein_coding	1.62925959609388	5.81155201546742	70.1350946960087	5.53789105456463e-17	7.58475662181497e-16
ENSG00000184012.11	ENSG00000184012	TMPRSS2	TMPRSS2	protein_coding	-3.07851559782708	1.08068189746762	70.1258158951348	5.5640014902159e-17	7.61434730252137e-16
ENSG00000124209.3	ENSG00000124209	RAB22A	RAB22A	protein_coding	1.25614994989167	6.04179951509695	70.0930331887429	5.65724177004274e-17	7.73568310319518e-16
ENSG00000173517.10	ENSG00000173517	PEAK1	PEAK1	protein_coding	-1.37083268304372	6.08032759113557	70.080373755	5.69366454152313e-17	7.77919356639309e-16
ENSG00000169814.12	ENSG00000169814	BTD	BTD	protein_coding	-1.91361519830299	2.98162548340616	70.0771587025146	5.70295194304025e-17	7.78558891674663e-16
ENSG00000120860.10	ENSG00000120860	WASHC3	WASHC3	protein_coding	1.35292511534277	4.07591560521603	70.0578338335959	5.759096358781e-17	7.85589084420966e-16
ENSG00000047056.14	ENSG00000047056	WDR37	WDR37	protein_coding	1.10304058769123	5.5658947371456	70.0349546979008	5.82628223283173e-17	7.94112871105557e-16
ENSG00000144834.13	ENSG00000144834	TAGLN3	TAGLN3	protein_coding	4.0605567692405	6.86445854583627	70.0238917253115	5.8590499481198e-17	7.97935561427661e-16
ENSG00000187122.16	ENSG00000187122	SLIT1	SLIT1	protein_coding	4.01039964734929	7.87965053523584	70.0058308500039	5.91294157673091e-17	8.04626615042907e-16
ENSG00000198824.5	ENSG00000198824	CHAMP1	CHAMP1	protein_coding	1.38012649104663	4.71849889876631	69.9988191799618	5.93399699125413e-17	8.0684218140938e-16
ENSG00000170365.9	ENSG00000170365	SMAD1	SMAD1	protein_coding	1.24377660146184	5.17748390840507	69.9874697534436	5.96823737505521e-17	8.10845497393956e-16
ENSG00000126010.5	ENSG00000126010	GRPR	GRPR	protein_coding	-5.56320282725756	2.07204972183577	69.9496222342455	6.0838555241805e-17	8.25889495696181e-16
ENSG00000123810.7	ENSG00000123810	B9D2	B9D2	protein_coding	2.18829488405641	2.33507225825234	69.9423207209143	6.10641698007252e-17	8.28286945266499e-16
ENSG00000261678.2	ENSG00000261678	SCRT1	SCRT1	protein_coding	4.47235580287717	3.59583564389275	69.8971293646416	6.24793107989524e-17	8.46802591670484e-16
ENSG00000162545.5	ENSG00000162545	CAMK2N1	CAMK2N1	protein_coding	2.62398842833256	5.47318943093861	69.8264197322631	6.47596556409749e-17	8.77005560887914e-16
ENSG00000099940.11	ENSG00000099940	SNAP29	SNAP29	protein_coding	1.17248550606282	4.68580752398176	69.7482628242475	6.73771691998451e-17	9.11722607403188e-16
ENSG00000144893.12	ENSG00000144893	MED12L	MED12L	protein_coding	-1.09591288983346	5.17366660728966	69.7342170007418	6.78586683575021e-17	9.17503483128115e-16
ENSG00000183742.12	ENSG00000183742	MACC1	MACC1	protein_coding	-3.06567529128728	3.40818676084904	69.6947713908274	6.92293745579299e-17	9.3528829688535e-16
ENSG00000276234.4	ENSG00000276234	TADA2A	TADA2A	protein_coding	1.14358259877475	5.07239471502696	69.6026382009449	7.25398097945422e-17	9.79229493081116e-16
ENSG00000180891.12	ENSG00000180891	CUEDC1	CUEDC1	protein_coding	2.38238265804595	5.32438096963582	69.5590226078859	7.41617340078869e-17	1.00032519271133e-15
ENSG00000176714.9	ENSG00000176714	CCDC121	CCDC121	protein_coding	1.50400843588869	2.75826411245093	69.52194826524	7.55689038536669e-17	1.01849285807881e-15
ENSG00000163293.11	ENSG00000163293	NIPAL1	NIPAL1	protein_coding	-2.41032508718925	1.82934443058151	69.4821075663936	7.71108601498907e-17	1.03844673099068e-15
ENSG00000137821.11	ENSG00000137821	LRRC49	LRRC49	protein_coding	1.37553384512526	6.09414978115414	69.4506161650139	7.83519138571963e-17	1.05431982173605e-15
ENSG00000228709.1	ENSG00000228709	LINC02575	LINC02575	lincRNA	-3.70769663185969	-0.0618107337607404	69.4216061333677	7.95128532138825e-17	1.06909047905157e-15
ENSG00000233922.2	ENSG00000233922	LINC01694	LINC01694	lincRNA	-2.0514845464789	2.4623313319119	69.4182712090497	7.96474100720063e-17	1.07004839239029e-15
ENSG00000160336.14	ENSG00000160336	ZNF761	ZNF761	protein_coding	-1.54751948391461	4.90443589994154	69.4018859931046	8.03118338326864e-17	1.0781177947627e-15
ENSG00000133863.7	ENSG00000133863	TEX15	TEX15	protein_coding	-2.95389233706368	3.03753742484151	69.3378357816488	8.29627160418335e-17	1.11281973319288e-15
ENSG00000114857.17	ENSG00000114857	NKTR	NKTR	protein_coding	-1.36963338955551	6.9139290645629	69.3134651051922	8.39941934456274e-17	1.12576198526927e-15
ENSG00000175087.9	ENSG00000175087	PDIK1L	PDIK1L	protein_coding	1.89585602302123	5.66934415457591	69.253187746237	8.6600849079689e-17	1.15977888296024e-15
ENSG00000182768.8	ENSG00000182768	NGRN	NGRN	protein_coding	1.34857771079255	8.28825737125908	69.2221533230191	8.79743149735864e-17	1.17723982372809e-15
ENSG00000261069.3	ENSG00000261069		AC124312.3	lincRNA	-2.02600759196275	7.60360892466254	69.1112746907015	9.30618276082315e-17	1.24433381994203e-15
ENSG00000145721.11	ENSG00000145721	LIX1	LIX1	protein_coding	3.78108463129933	5.19894871103605	69.0836070618154	9.43765557176405e-17	1.26091554797142e-15
ENSG00000131480.8	ENSG00000131480	AOC2	AOC2	protein_coding	-1.82937501676427	2.19319594058044	69.0755299435102	9.47638617838053e-17	1.26509006951666e-15
ENSG00000188848.15	ENSG00000188848	BEND4	BEND4	protein_coding	-2.96171166267522	4.48784668882221	69.0688867707612	9.50836000940602e-17	1.26835668917894e-15
ENSG00000129355.6	ENSG00000129355	CDKN2D	CDKN2D	protein_coding	3.00216388128091	4.9728827100995	69.0571472754434	9.56512672440471e-17	1.27492276631833e-15
ENSG00000136319.11	ENSG00000136319	TTC5	TTC5	protein_coding	1.05073455762691	5.26336960228467	68.9658197591286	1.00184798774168e-16	1.33429730818142e-15
ENSG00000103335.21	ENSG00000103335	PIEZO1	PIEZO1	protein_coding	-3.13505973590816	4.07422019929002	68.9604736806396	1.00456743072153e-16	1.33686568083658e-15
ENSG00000171130.17	ENSG00000171130	ATP6V0E2	ATP6V0E2	protein_coding	2.37916342443846	7.1250545709204	68.8744552538001	1.04935258953561e-16	1.3953664921905e-15
ENSG00000234127.8	ENSG00000234127	TRIM26	TRIM26	protein_coding	1.0898451757606	5.23328134915812	68.8369351850677	1.0695077413685e-16	1.4210495547853e-15
ENSG00000206077.10	ENSG00000206077	ZDHHC11B	ZDHHC11B	protein_coding	2.01295501769912	3.69748715076116	68.7900450466709	1.09524163555437e-16	1.45409889100585e-15
ENSG00000133818.13	ENSG00000133818	RRAS2	RRAS2	protein_coding	-1.58281456739997	5.27833455706844	68.7745065637005	1.10390526998535e-16	1.46445078241933e-15
ENSG00000198010.12	ENSG00000198010	DLGAP2	DLGAP2	protein_coding	-3.99253256796499	2.21190435913284	68.7685257951688	1.10725814938943e-16	1.46774666532005e-15
ENSG00000198369.9	ENSG00000198369	SPRED2	SPRED2	protein_coding	1.33595300132773	5.1072364922185	68.7346784620469	1.126426190563e-16	1.49198503500825e-15
ENSG00000112541.13	ENSG00000112541	PDE10A	PDE10A	protein_coding	2.8628952740933	6.0062227328501	68.6684041999093	1.16492453366731e-16	1.54176895407293e-15
ENSG00000244509.3	ENSG00000244509	APOBEC3C	APOBEC3C	protein_coding	-2.64394814638784	1.84534413374679	68.6063918703232	1.20213833303251e-16	1.58977621021771e-15
ENSG00000126603.8	ENSG00000126603	GLIS2	GLIS2	protein_coding	2.09270228321652	3.82713131705388	68.5151627488732	1.25905780134994e-16	1.6637479202983e-15
ENSG00000023287.12	ENSG00000023287	RB1CC1	RB1CC1	protein_coding	-1.30973308868605	7.29247372579727	68.4965839825206	1.27097579783288e-16	1.67818452806043e-15
ENSG00000186377.7	ENSG00000186377	CYP4X1	CYP4X1	protein_coding	-3.6810890719459	2.31421031741039	68.4895964478902	1.27548734312512e-16	1.6828268217141e-15
ENSG00000259345.5	ENSG00000259345		AC013652.1	lincRNA	-2.21406222808237	3.1015164778755	68.406491546539	1.33038887431867e-16	1.75294096385798e-15
ENSG00000133835.14	ENSG00000133835	HSD17B4	HSD17B4	protein_coding	-1.2769952846571	6.75945601849404	68.4060241352213	1.33070425219205e-16	1.75294096385798e-15
ENSG00000196141.13	ENSG00000196141	SPATS2L	SPATS2L	protein_coding	-2.26869686765069	5.98517404861552	68.3861797604919	1.34416312889777e-16	1.76929135837237e-15
ENSG00000266985.1	ENSG00000266985		AC010485.1	lincRNA	-2.80875573825193	0.769755937883224	68.3449388993283	1.37257072242537e-16	1.80527764822656e-15
ENSG00000119328.11	ENSG00000119328	FAM206A	FAM206A	protein_coding	1.34799380680887	3.92908444715215	68.3327017423711	1.3811149198081e-16	1.815102897331e-15
ENSG00000046604.12	ENSG00000046604	DSG2	DSG2	protein_coding	-2.42431925789062	5.93938302459783	68.2683146708631	1.4269554016589e-16	1.87243581082586e-15
ENSG00000105821.14	ENSG00000105821	DNAJC2	DNAJC2	protein_coding	-1.25849898881502	4.65528894947502	68.2606381676506	1.43252127969052e-16	1.87828100450346e-15
ENSG00000164142.15	ENSG00000164142	FAM160A1	FAM160A1	protein_coding	-4.8365224534464	3.02492440383296	68.0886862367699	1.56304925075073e-16	2.04625061091697e-15
ENSG00000125850.10	ENSG00000125850	OVOL2	OVOL2	protein_coding	-4.93165895036575	-0.555898168974871	68.0623703037293	1.58404944999428e-16	2.07213775188493e-15
ENSG00000002330.13	ENSG00000002330	BAD	BAD	protein_coding	2.74106847986783	4.84727370667787	68.0452265525028	1.59788181820891e-16	2.08861566972535e-15
ENSG00000090776.5	ENSG00000090776	EFNB1	EFNB1	protein_coding	3.22551705691982	7.02677420387939	68.0291659582729	1.61094985126649e-16	2.10406981733036e-15
ENSG00000140830.8	ENSG00000140830	TXNL4B	TXNL4B	protein_coding	1.13641048038278	4.05585414439152	67.9601809520022	1.66830782007487e-16	2.17709708141653e-15
ENSG00000163959.9	ENSG00000163959	SLC51A	SLC51A	protein_coding	-1.92695721310685	1.69158986857686	67.9588451810049	1.66943838679121e-16	2.17709708141653e-15
ENSG00000165689.16	ENSG00000165689	SDCCAG3	SDCCAG3	protein_coding	-1.16627515205291	5.019144897062	67.9338800098041	1.69070994195449e-16	2.20313714178665e-15
ENSG00000121904.17	ENSG00000121904	CSMD2	CSMD2	protein_coding	-3.05534256781252	5.32550152441935	67.9203538432336	1.70234793336616e-16	2.21659340691999e-15
ENSG00000175866.15	ENSG00000175866	BAIAP2	BAIAP2	protein_coding	1.77704512790908	5.67939494466322	67.8427224831773	1.77070930753873e-16	2.30383048550516e-15
ENSG00000173334.3	ENSG00000173334	TRIB1	TRIB1	protein_coding	-1.41503653268274	4.7268125466473	67.6447058966256	1.95777718891898e-16	2.5433045557202e-15
ENSG00000184408.9	ENSG00000184408	KCND2	KCND2	protein_coding	-3.39569589271154	4.88384359396512	67.6379879855538	1.96445918998621e-16	2.5500249439291e-15
ENSG00000107341.4	ENSG00000107341	UBE2R2	UBE2R2	protein_coding	1.38067502700067	6.58596508228338	67.6043830489075	1.99822857525425e-16	2.591869620136e-15
ENSG00000179841.8	ENSG00000179841	AKAP5	AKAP5	protein_coding	-2.14632777341989	3.7302783391755	67.4759148327659	2.13276648523058e-16	2.76213688635112e-15
ENSG00000233183.2	ENSG00000233183		AL138889.1	lincRNA	-2.40715636345115	2.59909307195779	67.4298735989409	2.18315792093924e-16	2.82523369232726e-15
ENSG00000141378.14	ENSG00000141378	PTRH2	PTRH2	protein_coding	-1.10149347380892	3.96217340608902	67.419239563482	2.19496502017902e-16	2.83834000046256e-15
ENSG00000115306.15	ENSG00000115306	SPTBN1	SPTBN1	protein_coding	-1.58077983243419	9.46433602370062	67.3589315831137	2.26314439571922e-16	2.92426631743505e-15
ENSG00000163093.11	ENSG00000163093	BBS5	BBS5	protein_coding	1.67825794459033	3.79904442603094	67.3484328775591	2.2752280808246e-16	2.93763405607461e-15
ENSG00000099284.13	ENSG00000099284	H2AFY2	H2AFY2	protein_coding	2.67462616507042	6.69154691559062	67.3130592616246	2.31641913445964e-16	2.98853433522919e-15
ENSG00000139547.7	ENSG00000139547	RDH16	RDH16	protein_coding	-1.84178515753337	2.13104643631056	67.3109511897729	2.31889731540846e-16	2.98944954444839e-15
ENSG00000100433.15	ENSG00000100433	KCNK10	KCNK10	protein_coding	3.61631771845954	5.41029039187171	67.2878585101452	2.34621860467161e-16	3.02236590225266e-15
ENSG00000103044.10	ENSG00000103044	HAS3	HAS3	protein_coding	-2.08449161054127	2.63334441124467	67.2559899038394	2.38445247042456e-16	3.06927884254726e-15
ENSG00000167525.13	ENSG00000167525	PROCA1	PROCA1	protein_coding	-1.54563685540552	2.62013924701262	67.2026985863474	2.44978563728005e-16	3.15097618384096e-15
ENSG00000147231.13	ENSG00000147231	CXorf57	CXorf57	protein_coding	2.27072050859237	4.31738623009825	67.1724944660182	2.4876067886476e-16	3.19718953117361e-15
ENSG00000160471.12	ENSG00000160471	COX6B2	COX6B2	protein_coding	-2.81938750933618	1.7211980487526	67.1677615592949	2.49358597453372e-16	3.20243894799349e-15
ENSG00000135127.11	ENSG00000135127	BICDL1	BICDL1	protein_coding	-1.71075701595632	4.73332735497873	67.0459841329868	2.65247364556343e-16	3.40390714378644e-15
ENSG00000131504.15	ENSG00000131504	DIAPH1	DIAPH1	protein_coding	-1.38374219321338	5.46892613441016	67.0252093291845	2.68057332680058e-16	3.43735734417729e-15
ENSG00000107669.17	ENSG00000107669	ATE1	ATE1	protein_coding	1.14959578670476	6.20995747174657	67.0201718874133	2.68743163420443e-16	3.44353920012806e-15
ENSG00000129159.7	ENSG00000129159	KCNC1	KCNC1	protein_coding	2.67448089557457	4.10825436371028	67.018353197672	2.68991202964429e-16	3.44410630401653e-15
ENSG00000116871.15	ENSG00000116871	MAP7D1	MAP7D1	protein_coding	1.58051631135647	6.99155628103882	66.9704505300875	2.7560744952745e-16	3.52614799732281e-15
ENSG00000165449.11	ENSG00000165449	SLC16A9	SLC16A9	protein_coding	1.99907662887253	6.33949055996877	66.9233375025484	2.8227341231599e-16	3.60870116607605e-15
ENSG00000101160.13	ENSG00000101160	CTSZ	CTSZ	protein_coding	-1.71591442166129	1.85693088556863	66.9209078294955	2.82621524144929e-16	3.61042054389528e-15
ENSG00000198830.10	ENSG00000198830	HMGN2	HMGN2	protein_coding	1.98527333804185	8.77139754869431	66.9010145417611	2.85487940214629e-16	3.64428374438628e-15
ENSG00000123080.10	ENSG00000123080	CDKN2C	CDKN2C	protein_coding	6.05261061841582	2.21559377202026	66.8464893742495	2.93494433803666e-16	3.74320471700869e-15
ENSG00000123307.3	ENSG00000123307	NEUROD4	NEUROD4	protein_coding	7.09288977676051	4.21523876033992	66.8452418650597	2.93680223344981e-16	3.74320471700869e-15
ENSG00000212747.4	ENSG00000212747	RTL8B	RTL8B	protein_coding	1.94676431718619	3.13025289702697	66.8100401457321	2.98971540458222e-16	3.80777543729044e-15
ENSG00000159479.16	ENSG00000159479	MED8	MED8	protein_coding	1.33350400115787	4.93771860259239	66.8011035558275	3.00329948726949e-16	3.82219613210404e-15
ENSG00000166326.6	ENSG00000166326	TRIM44	TRIM44	protein_coding	1.19398161975609	7.03636853495141	66.7536408308028	3.07648690864969e-16	3.9123931710375e-15
ENSG00000126709.14	ENSG00000126709	IFI6	IFI6	protein_coding	2.72745018501612	3.58688549626762	66.728199733471	3.11644880875738e-16	3.96023318171492e-15
ENSG00000144366.15	ENSG00000144366	GULP1	GULP1	protein_coding	-1.67048506182333	5.34307922700861	66.720335249028	3.12890680266818e-16	3.97307692501089e-15
ENSG00000068615.17	ENSG00000068615	REEP1	REEP1	protein_coding	2.96031336702145	7.10233626281536	66.6701315224423	3.20961626618567e-16	4.07250184045076e-15
ENSG00000123933.16	ENSG00000123933	MXD4	MXD4	protein_coding	2.06945758515844	5.99038969793994	66.5893020355527	3.34395993469217e-16	4.23702843439657e-15
ENSG00000072736.18	ENSG00000072736	NFATC3	NFATC3	protein_coding	1.54631319749362	6.49802753487258	66.5891034987699	3.34429674663335e-16	4.23702843439657e-15
ENSG00000068903.19	ENSG00000068903	SIRT2	SIRT2	protein_coding	1.48457552610581	6.45745595457813	66.5673198429074	3.38145899754661e-16	4.28090176161312e-15
ENSG00000197283.15	ENSG00000197283	SYNGAP1	SYNGAP1	protein_coding	-1.29066220682586	6.10491776693214	66.5503595642692	3.41067852016494e-16	4.31466150219369e-15
ENSG00000136014.11	ENSG00000136014	USP44	USP44	protein_coding	-3.1075296306321	5.16116064292994	66.5391586109904	3.43011411658313e-16	4.3360028933711e-15
ENSG00000198729.4	ENSG00000198729	PPP1R14C	PPP1R14C	protein_coding	4.87942382968135	3.89359845308109	66.517328377526	3.46831233604721e-16	4.38101246573497e-15
ENSG00000181284.2	ENSG00000181284	TMEM102	TMEM102	protein_coding	-2.16358691539147	1.3378296126041	66.5140578190837	3.4740716497285e-16	4.38501007857067e-15
ENSG00000108389.9	ENSG00000108389	MTMR4	MTMR4	protein_coding	1.18406615296812	7.66742538513543	66.4939421628593	3.50970545181849e-16	4.4266814806854e-15
ENSG00000170677.5	ENSG00000170677	SOCS6	SOCS6	protein_coding	1.2272582278093	5.74614873405298	66.4807015382471	3.53335982468402e-16	4.45319272162451e-15
ENSG00000179604.9	ENSG00000179604	CDC42EP4	CDC42EP4	protein_coding	2.81924195533488	6.56036681559188	66.4642566827977	3.56296073118096e-16	4.48715345139265e-15
ENSG00000197119.12	ENSG00000197119	SLC25A29	SLC25A29	protein_coding	-1.31472233003418	6.55647368390318	66.456214157886	3.5775275624611e-16	4.50214395630343e-15
ENSG00000185436.11	ENSG00000185436	IFNLR1	IFNLR1	protein_coding	-3.75495716276095	1.6736601501274	66.454134705921	3.58130360434353e-16	4.50354257567039e-15
ENSG00000169564.6	ENSG00000169564	PCBP1	PCBP1	protein_coding	1.44939234994535	6.07777828927738	66.3467208314264	3.78187505857504e-16	4.75222827992392e-15
ENSG00000126016.15	ENSG00000126016	AMOT	AMOT	protein_coding	1.78736088557587	5.31194695126998	66.3215973341269	3.83038657657578e-16	4.80961096067662e-15
ENSG00000260645.1	ENSG00000260645		AL359715.3	lincRNA	-2.35475635350239	0.519950231467243	66.2884037784876	3.89543666724698e-16	4.88765962235644e-15
ENSG00000259485.1	ENSG00000259485	LINC02253	LINC02253	lincRNA	-2.16963182880513	0.390500841724558	66.2787912875241	3.91448000546751e-16	4.9079099831162e-15
ENSG00000101187.15	ENSG00000101187	SLCO4A1	SLCO4A1	protein_coding	-2.62746236447962	2.22213289123634	66.165282749938	4.14652103455974e-16	5.1949853228387e-15
ENSG00000118922.17	ENSG00000118922	KLF12	KLF12	protein_coding	1.9187109106815	7.13771397217994	66.1092490936112	4.26609199932879e-16	5.34083117634487e-15
ENSG00000197238.4	ENSG00000197238	HIST1H4J	HIST1H4J	protein_coding	3.20523874120957	8.82615752686953	66.0921115126984	4.30334640474282e-16	5.38348316702875e-15
ENSG00000237940.3	ENSG00000237940	LINC01238	LINC01238	lincRNA	-2.49035683011498	2.66693267093998	66.0379172381479	4.42331175023183e-16	5.52946685581865e-15
ENSG00000197969.11	ENSG00000197969	VPS13A	VPS13A	protein_coding	-1.44848940313363	6.19860245510501	66.0228210588456	4.45732074786761e-16	5.56786237691873e-15
ENSG00000139505.11	ENSG00000139505	MTMR6	MTMR6	protein_coding	1.50295825756413	5.81775446472125	66.0126018543869	4.48049114683302e-16	5.59267214716579e-15
ENSG00000165246.13	ENSG00000165246	NLGN4Y	NLGN4Y	protein_coding	-1.6250027623886	5.18984287571077	65.9810657243998	4.55275667517105e-16	5.67868196066908e-15
ENSG00000155158.20	ENSG00000155158	TTC39B	TTC39B	protein_coding	-1.53497959595341	4.54113320551958	65.9451630827739	4.63644861005495e-16	5.77880663411052e-15
ENSG00000088836.12	ENSG00000088836	SLC4A11	SLC4A11	protein_coding	-2.30745512611141	1.4744272478352	65.9268630237474	4.67969794792063e-16	5.82841378171014e-15
ENSG00000166188.2	ENSG00000166188	ZNF319	ZNF319	protein_coding	1.90731905188708	3.93293666250415	65.8878298970441	4.77329995429042e-16	5.94061432455541e-15
ENSG00000173208.3	ENSG00000173208	ABCD2	ABCD2	protein_coding	4.66978002185301	3.71926928865625	65.87900592219	4.79471821529169e-16	5.96287951115857e-15
ENSG00000249731.1	ENSG00000249731		AC126768.3	lincRNA	-2.04335030049046	3.96928416134249	65.8596631100803	4.84200562584733e-16	6.0172600795916e-15
ENSG00000176771.16	ENSG00000176771	NCKAP5	NCKAP5	protein_coding	3.65917251663392	5.87381779964762	65.8190049903372	4.94292919880851e-16	6.13816652381062e-15
ENSG00000160310.17	ENSG00000160310	PRMT2	PRMT2	protein_coding	1.364510888423	7.15442785316934	65.8045064922596	4.9794248520578e-16	6.17441375088987e-15
ENSG00000185513.14	ENSG00000185513	L3MBTL1	L3MBTL1	protein_coding	-1.62090754741827	5.67848344797976	65.7699760738084	5.06743417843692e-16	6.27893732036381e-15
ENSG00000152492.13	ENSG00000152492	CCDC50	CCDC50	protein_coding	1.48872717302147	6.95917706973665	65.740157747019	5.14468471651258e-16	6.3699865489948e-15
ENSG00000205189.11	ENSG00000205189	ZBTB10	ZBTB10	protein_coding	1.80624650494689	6.89559077481525	65.7098273187819	5.22447074292397e-16	6.4640395333937e-15
ENSG00000106789.12	ENSG00000106789	CORO2A	CORO2A	protein_coding	-2.71444374816531	4.08308946593079	65.7036922337799	5.24075935959018e-16	6.47944944670327e-15
ENSG00000021355.12	ENSG00000021355	SERPINB1	SERPINB1	protein_coding	-1.9627040128693	1.58351036425454	65.6511332677222	5.38240159605553e-16	6.64970536366481e-15
ENSG00000237515.8	ENSG00000237515	SHISA9	SHISA9	protein_coding	-2.36286125124853	5.40338502393846	65.6254213733309	5.45308180377965e-16	6.7321063232783e-15
ENSG00000162517.12	ENSG00000162517	PEF1	PEF1	protein_coding	1.42440964549952	5.55712538167003	65.546275023433	5.67653116986462e-16	7.00285060597678e-15
ENSG00000111481.9	ENSG00000111481	COPZ1	COPZ1	protein_coding	1.33984112029178	7.08319363060358	65.5426489789054	5.68698501772478e-16	7.01062974358618e-15
ENSG00000213123.10	ENSG00000213123	TCTEX1D2	TCTEX1D2	protein_coding	1.67757973941333	3.5171965312686	65.4676092509444	5.90770003181087e-16	7.27740803481308e-15
ENSG00000150551.10	ENSG00000150551	LYPD1	LYPD1	protein_coding	3.51699543074505	5.57860130126021	65.4593862938796	5.93240139245144e-16	7.30251390632351e-15
ENSG00000173821.19	ENSG00000173821	RNF213	RNF213	protein_coding	-1.66330949543706	6.50629611933836	65.3847524805605	6.16137618860394e-16	7.57602088555142e-15
ENSG00000101844.17	ENSG00000101844	ATG4A	ATG4A	protein_coding	2.17532720107644	3.43717022059038	65.3840548756025	6.16355761057524e-16	7.57602088555142e-15
ENSG00000167614.13	ENSG00000167614	TTYH1	TTYH1	protein_coding	2.94817251952544	8.14899245257236	65.3802330214587	6.17552232942936e-16	7.58521096582018e-15
ENSG00000184486.9	ENSG00000184486	POU3F2	POU3F2	protein_coding	5.86141883288226	6.85129214000812	65.3699920761934	6.20769736668438e-16	7.61919340554341e-15
ENSG00000166548.15	ENSG00000166548	TK2	TK2	protein_coding	1.15215335168425	4.80826649941989	65.3466194413532	6.28175914346785e-16	7.70450009316039e-15
ENSG00000267696.6	ENSG00000267696	ERVK-28	ERVK-28	lincRNA	-3.12698658720527	0.378639791808691	65.3383154275195	6.30828467932805e-16	7.72931901239693e-15
ENSG00000172361.5	ENSG00000172361	CFAP53	CFAP53	protein_coding	2.51909192786274	1.4373164429391	65.3374231655999	6.31114149287484e-16	7.72931901239693e-15
ENSG00000129991.12	ENSG00000129991	TNNI3	TNNI3	protein_coding	-2.83815336750447	2.10109231019707	65.271366850731	6.52627316969718e-16	7.98122596534385e-15
ENSG00000184166.2	ENSG00000184166	OR1D2	OR1D2	protein_coding	-2.26292374939794	1.98962992729432	65.2623183419975	6.55630808147349e-16	8.01215928307907e-15
ENSG00000143147.14	ENSG00000143147	GPR161	GPR161	protein_coding	1.53524882838204	6.82509707220267	65.2289245644931	6.66835462126801e-16	8.14319808194007e-15
ENSG00000100246.12	ENSG00000100246	DNAL4	DNAL4	protein_coding	1.80989233176065	4.69427467522034	65.2244969684966	6.68335371864915e-16	8.15562174721222e-15
ENSG00000269086.2	ENSG00000269086		AC008555.2	lincRNA	-2.08912112442329	0.943482124549856	65.1761398458596	6.84938400551857e-16	8.35219618162116e-15
ENSG00000146374.13	ENSG00000146374	RSPO3	RSPO3	protein_coding	6.64750567721916	2.37319734006079	65.1265675112068	7.02387076915605e-16	8.55879162721748e-15
ENSG00000272933.1	ENSG00000272933		AL391121.1	lincRNA	2.78456455757263	1.81920158283506	65.112992334055	7.07242414462167e-16	8.61174643143018e-15
ENSG00000146909.7	ENSG00000146909	NOM1	NOM1	protein_coding	-1.10519526005901	4.55713698358755	64.9999327355312	7.49006269594888e-16	9.11371847546667e-15
ENSG00000260455.1	ENSG00000260455	NBAT1	NBAT1	lincRNA	-2.4223963754713	0.526303532555635	64.9427752792486	7.71050095938798e-16	9.37519256939685e-15
ENSG00000123836.14	ENSG00000123836	PFKFB2	PFKFB2	protein_coding	-1.45386441868966	4.54874505486268	64.9204982307279	7.79816391021408e-16	9.47496536639311e-15
ENSG00000185215.8	ENSG00000185215	TNFAIP2	TNFAIP2	protein_coding	-2.40631503546395	2.54341047915882	64.8817591889246	7.95298808876104e-16	9.65613877070045e-15
ENSG00000113396.12	ENSG00000113396	SLC27A6	SLC27A6	protein_coding	-2.8644770032134	0.522531358106135	64.8447942323014	8.10358831500816e-16	9.83192721550272e-15
ENSG00000249471.7	ENSG00000249471	ZNF324B	ZNF324B	protein_coding	1.75610325045914	3.93500102320333	64.8120493450068	8.23937679232849e-16	9.98950553566312e-15
ENSG00000134398.14	ENSG00000134398	ERN2	ERN2	protein_coding	-1.992952822487	0.679864856597635	64.8016477144131	8.28298549755922e-16	1.00351783436737e-14
ENSG00000127824.13	ENSG00000127824	TUBA4A	TUBA4A	protein_coding	-3.13541890720211	3.70968400595373	64.779986174205	8.37454379797089e-16	1.0134003083011e-14
ENSG00000136099.13	ENSG00000136099	PCDH8	PCDH8	protein_coding	5.5065016264873	6.07812114960045	64.7795148639109	8.37654713151081e-16	1.0134003083011e-14
ENSG00000137841.11	ENSG00000137841	PLCB2	PLCB2	protein_coding	-2.44926498289018	1.34129283043941	64.7369668384136	8.55938959924825e-16	1.03477999725962e-14
ENSG00000275963.1	ENSG00000275963		AC008115.4	lincRNA	-2.57455179564389	1.03433294406325	64.6335379133466	9.02068091561939e-16	1.08976789245807e-14
ENSG00000129646.14	ENSG00000129646	QRICH2	QRICH2	protein_coding	1.74548152824219	3.99617889383847	64.6302988566182	9.03552188916585e-16	1.09078111034851e-14
ENSG00000163879.10	ENSG00000163879	DNALI1	DNALI1	protein_coding	1.5880092615315	5.15019204394453	64.5982151397222	9.1838514581984e-16	1.107896313312e-14
ENSG00000122417.15	ENSG00000122417	ODF2L	ODF2L	protein_coding	-1.30101777520031	5.8732855013877	64.5681244324463	9.32518000010493e-16	1.12414313253761e-14
ENSG00000070371.15	ENSG00000070371	CLTCL1	CLTCL1	protein_coding	-1.47949530164778	4.22656944520839	64.5311662569531	9.50174419686843e-16	1.14461139466339e-14
ENSG00000138942.15	ENSG00000138942	RNF185	RNF185	protein_coding	1.15332508730886	6.15209653938027	64.5217911231095	9.54706234493075e-16	1.14925142942788e-14
ENSG00000119125.16	ENSG00000119125	GDA	GDA	protein_coding	-3.67493876553727	2.80964099310971	64.4670907602484	9.81582145241497e-16	1.18076297770296e-14
ENSG00000138795.9	ENSG00000138795	LEF1	LEF1	protein_coding	4.95399963669952	4.41522031509309	64.4522705899041	9.88993172324916e-16	1.18883169313395e-14
ENSG00000184922.13	ENSG00000184922	FMNL1	FMNL1	protein_coding	-2.25500796779174	2.86522559642315	64.3314048547662	1.05156172922892e-15	1.26314461874186e-14
ENSG00000268089.2	ENSG00000268089	GABRQ	GABRQ	protein_coding	-3.27981603508444	2.99109782288817	64.2884210254757	1.07475514275794e-15	1.29008783151647e-14
ENSG00000164610.8	ENSG00000164610	RP9	RP9	protein_coding	1.19141818248872	3.88514810581121	64.2127638237617	1.11682873723971e-15	1.33963963719576e-14
ENSG00000163029.15	ENSG00000163029	SMC6	SMC6	protein_coding	-1.29417614989235	5.6361641609901	64.2039980145994	1.1218087885116e-15	1.34465888898117e-14
ENSG00000180011.6	ENSG00000180011	ZADH2	ZADH2	protein_coding	1.6875168673221	5.20591685049733	64.1858164928623	1.1322090571513e-15	1.35616337880327e-14
ENSG00000224141.5	ENSG00000224141	MIR548XHG	MIR548XHG	lincRNA	-3.03438562304992	0.343797888358608	64.0934613117999	1.1865468843668e-15	1.42024283942516e-14
ENSG00000117868.15	ENSG00000117868	ESYT2	ESYT2	protein_coding	-1.17958024889981	6.11909823007083	64.0839460519227	1.19229142384351e-15	1.42610880073455e-14
ENSG00000160145.15	ENSG00000160145	KALRN	KALRN	protein_coding	1.9865592423383	7.05776803086481	64.0665018383413	1.20289517976191e-15	1.4377745002232e-14
ENSG00000166165.12	ENSG00000166165	CKB	CKB	protein_coding	2.61766290991587	7.90777034990156	63.9967022807015	1.24627648111329e-15	1.48857376730006e-14
ENSG00000182107.6	ENSG00000182107	TMEM30B	TMEM30B	protein_coding	-3.60580634140869	1.14319092056678	63.989007322582	1.251153775833e-15	1.49334392410688e-14
ENSG00000136932.13	ENSG00000136932	TRMO	TRMO	protein_coding	1.50774963780513	3.09095416402361	63.9440515948659	1.28003215098703e-15	1.52673418375665e-14
ENSG00000115705.20	ENSG00000115705	TPO	TPO	protein_coding	-3.7758926383441	0.539419791451535	63.9353074501951	1.28572615191913e-15	1.53244412507653e-14
ENSG00000009950.15	ENSG00000009950	MLXIPL	MLXIPL	protein_coding	-2.60280149597451	1.79271319758414	63.9059208802682	1.30504839401492e-15	1.55437793567626e-14
ENSG00000062370.16	ENSG00000062370	ZNF112	ZNF112	protein_coding	1.46246501843781	4.40003488543115	63.8547645062085	1.33938032673924e-15	1.59414555649436e-14
ENSG00000235106.9	ENSG00000235106	BRD3OS	BRD3OS	protein_coding	1.45772468464981	5.58608481235705	63.7963243390029	1.37970764324195e-15	1.64098795766588e-14
ENSG00000160796.16	ENSG00000160796	NBEAL2	NBEAL2	protein_coding	-2.29777099004377	4.73982474309346	63.7937590359021	1.38150542939488e-15	1.64197069354451e-14
ENSG00000106113.18	ENSG00000106113	CRHR2	CRHR2	protein_coding	-2.93601256664043	0.577667482120583	63.7752882535236	1.39451928450436e-15	1.65627339616361e-14
ENSG00000169635.9	ENSG00000169635	HIC2	HIC2	protein_coding	1.64615998547705	5.86946675451256	63.7660748660314	1.40105648365255e-15	1.66269453266645e-14
ENSG00000112977.15	ENSG00000112977	DAP	DAP	protein_coding	1.8563012270058	4.49733360231541	63.7648987121447	1.40189320694023e-15	1.66269453266645e-14
ENSG00000078043.15	ENSG00000078043	PIAS2	PIAS2	protein_coding	-1.12176112445533	5.84162705474666	63.73455169692	1.42365598085068e-15	1.68638648807109e-14
ENSG00000167103.11	ENSG00000167103	PIP5KL1	PIP5KL1	protein_coding	-1.78135112226409	2.60635473314568	63.7342630744873	1.42386457515972e-15	1.68638648807109e-14
ENSG00000168066.20	ENSG00000168066	SF1	SF1	protein_coding	1.19709940647208	7.40082354181292	63.7244570260267	1.43096983670073e-15	1.6936149306778e-14
ENSG00000144857.14	ENSG00000144857	BOC	BOC	protein_coding	3.92846542265767	7.20681540173346	63.6729168683178	1.46890210812055e-15	1.73729282920542e-14
ENSG00000095380.10	ENSG00000095380	NANS	NANS	protein_coding	-1.19521747061233	4.34764824316317	63.6347943966224	1.49760505046622e-15	1.77000160544962e-14
ENSG00000121236.20	ENSG00000121236	TRIM6	TRIM6	protein_coding	-2.4344103092466	1.67117801134364	63.6288636058337	1.50212058873081e-15	1.77409783858416e-14
ENSG00000164265.8	ENSG00000164265	SCGB3A2	SCGB3A2	protein_coding	-6.37147891853465	2.78129420085718	63.6217328016973	1.50756782152657e-15	1.77928797148188e-14
ENSG00000111684.10	ENSG00000111684	LPCAT3	LPCAT3	protein_coding	-1.84033027388371	3.97272419151349	63.6017034898502	1.52297419128673e-15	1.79621680439197e-14
ENSG00000178531.5	ENSG00000178531	CTXN1	CTXN1	protein_coding	3.74509206480563	3.47335748442354	63.5873006106379	1.53415002439135e-15	1.80813595273627e-14
ENSG00000116035.2	ENSG00000116035	VAX2	VAX2	protein_coding	5.15903805893784	1.4689335976204	63.5718673392226	1.54621646251089e-15	1.82108741692658e-14
ENSG00000204711.8	ENSG00000204711	C9orf135	C9orf135	protein_coding	-5.45128431911998	0.0412011354052997	63.4783549900968	1.62138645885257e-15	1.90829056692669e-14
ENSG00000152503.9	ENSG00000152503	TRIM36	TRIM36	protein_coding	1.86116254204522	6.15386496208586	63.4671746149727	1.63061509586444e-15	1.91781668303444e-14
ENSG00000178690.2	ENSG00000178690	DYNAP	DYNAP	protein_coding	-2.20422760002532	0.593400979553726	63.4346032419963	1.65780118669634e-15	1.94843517777155e-14
ENSG00000008853.16	ENSG00000008853	RHOBTB2	RHOBTB2	protein_coding	1.7653632632527	5.89918748010094	63.3453386950086	1.73465381163577e-15	2.03734427174817e-14
ENSG00000146966.12	ENSG00000146966	DENND2A	DENND2A	protein_coding	1.76107404505116	5.67367713253499	63.30192623929	1.77330814908115e-15	2.08129729358475e-14
ENSG00000100417.11	ENSG00000100417	PMM1	PMM1	protein_coding	1.78827226361444	4.28632269001633	63.2996850976556	1.77532688482745e-15	2.082220657909e-14
ENSG00000181722.16	ENSG00000181722	ZBTB20	ZBTB20	protein_coding	2.27178894580686	7.23649848738126	63.2951009185631	1.77946330433142e-15	2.08562477853712e-14
ENSG00000197857.13	ENSG00000197857	ZNF44	ZNF44	protein_coding	1.4295217226023	5.17008664419797	63.2914035186028	1.78280658445136e-15	2.08809522410343e-14
ENSG00000134376.15	ENSG00000134376	CRB1	CRB1	protein_coding	3.18441138912139	4.92918128035872	63.2290940024178	1.84010315775789e-15	2.15371076656967e-14
ENSG00000113391.18	ENSG00000113391	FAM172A	FAM172A	protein_coding	1.48442355144478	5.76369981607506	63.1835759496996	1.88312033035429e-15	2.20253402791127e-14
ENSG00000100218.11	ENSG00000100218	RSPH14	RSPH14	protein_coding	3.17424617866313	0.632676228094919	63.1598226741744	1.90596656935716e-15	2.22771376132126e-14
ENSG00000112164.5	ENSG00000112164	GLP1R	GLP1R	protein_coding	-3.11683417191527	0.100761005948583	63.1405637357069	1.92469349913372e-15	2.24804732749544e-14
ENSG00000267924.1	ENSG00000267924		AC139769.2	lincRNA	-2.58862215267021	0.818086475683219	63.062151966617	2.0028589657929e-15	2.33772923901006e-14
ENSG00000242498.7	ENSG00000242498	ARPIN	ARPIN	protein_coding	1.24932218726853	5.38630688274833	63.0203182194944	2.04585242443326e-15	2.38626306593144e-14
ENSG00000113068.9	ENSG00000113068	PFDN1	PFDN1	protein_coding	1.21481906722069	5.86974221654046	63.0005789049065	2.06645837303627e-15	2.40863537673697e-14
ENSG00000106804.7	ENSG00000106804	C5	C5	protein_coding	2.52296505920655	3.66284103693006	62.9868471030564	2.08091539679218e-15	2.42381468788316e-14
ENSG00000280511.1	ENSG00000280511		AL591030.1	lincRNA	-5.0745061386896	1.8398161590168	62.9628480404823	2.10642531535296e-15	2.45183844729892e-14
ENSG00000250497.1	ENSG00000250497		AC007126.1	lincRNA	-1.9794715620745	3.09376497297696	62.9588462293177	2.11070939175502e-15	2.45513416586728e-14
ENSG00000171302.16	ENSG00000171302	CANT1	CANT1	protein_coding	1.37382120989862	5.62729242933646	62.9534301825886	2.11652134153716e-15	2.46020132003573e-14
ENSG00000133401.15	ENSG00000133401	PDZD2	PDZD2	protein_coding	-2.28593677738861	4.06638299057638	62.9349968317913	2.13642237996908e-15	2.48162712328917e-14
ENSG00000131016.16	ENSG00000131016	AKAP12	AKAP12	protein_coding	-1.42026389198754	7.47480463177377	62.9185185160596	2.15437114885871e-15	2.50075733426244e-14
ENSG00000106829.18	ENSG00000106829	TLE4	TLE4	protein_coding	1.81789776878809	6.96656552628344	62.8737358366131	2.20391583407006e-15	2.55651211473013e-14
ENSG00000184988.8	ENSG00000184988	TMEM106A	TMEM106A	protein_coding	-2.0489338573025	1.60762093858764	62.7827438369445	2.30812251661993e-15	2.67555409145359e-14
ENSG00000102678.6	ENSG00000102678	FGF9	FGF9	protein_coding	2.32805500871498	2.98775437884237	62.781329720411	2.3097803142209e-15	2.67564065048988e-14
ENSG00000185947.14	ENSG00000185947	ZNF267	ZNF267	protein_coding	-1.57625989817605	4.26900361431168	62.7453155014632	2.35240437517371e-15	2.72314974964458e-14
ENSG00000081913.13	ENSG00000081913	PHLPP1	PHLPP1	protein_coding	-1.08066212485821	6.52802338856396	62.7302967198071	2.37041130445468e-15	2.7421164583565e-14
ENSG00000169744.12	ENSG00000169744	LDB2	LDB2	protein_coding	-2.07149990924652	4.60580411979162	62.7118150285886	2.39275949977918e-15	2.76607580750807e-14
ENSG00000167642.12	ENSG00000167642	SPINT2	SPINT2	protein_coding	-2.23906440521295	6.05874890525538	62.6773263124058	2.43502875940169e-15	2.81142395163009e-14
ENSG00000171812.12	ENSG00000171812	COL8A2	COL8A2	protein_coding	-2.53323338989935	1.64165465646607	62.6770953899755	2.43531428033043e-15	2.81142395163009e-14
ENSG00000152977.9	ENSG00000152977	ZIC1	ZIC1	protein_coding	6.94897654853923	6.66239031134086	62.6589716393738	2.45782793864227e-15	2.83547781508485e-14
ENSG00000113448.18	ENSG00000113448	PDE4D	PDE4D	protein_coding	2.26600152788312	5.90129584876251	62.6532636528324	2.46496153188519e-15	2.84176772512903e-14
ENSG00000141569.10	ENSG00000141569	TRIM65	TRIM65	protein_coding	-1.70681697752062	3.97023240895724	62.6334500122676	2.48988489064793e-15	2.86854427653993e-14
ENSG00000106153.12	ENSG00000106153	CHCHD2	CHCHD2	protein_coding	1.95106194787362	6.81295813229843	62.6279121614747	2.4968958636578e-15	2.8746619204142e-14
ENSG00000101935.9	ENSG00000101935	AMMECR1	AMMECR1	protein_coding	-1.74391915204605	4.6288102276409	62.5745336145516	2.56549456365946e-15	2.95162856503802e-14
ENSG00000278535.4	ENSG00000278535	DHRS11	DHRS11	protein_coding	-1.42694212871883	3.81140737190202	62.5623639696682	2.58139631446455e-15	2.9679033408684e-14
ENSG00000155465.18	ENSG00000155465	SLC7A7	SLC7A7	protein_coding	-2.46639052580829	1.90944092309224	62.5327220198622	2.62054249742973e-15	3.01086259340992e-14
ENSG00000105325.13	ENSG00000105325	FZR1	FZR1	protein_coding	1.37116525682978	6.34099280121859	62.4636862635965	2.7140313988747e-15	3.11615792611286e-14
ENSG00000136193.16	ENSG00000136193	SCRN1	SCRN1	protein_coding	1.2718794445808	8.45150714427663	62.4203905251909	2.77435803124364e-15	3.18326035886278e-14
ENSG00000153989.7	ENSG00000153989	NUS1	NUS1	protein_coding	-1.30651566962165	5.21532284151215	62.3241236112251	2.91334406175844e-15	3.34046322847893e-14
ENSG00000171132.13	ENSG00000171132	PRKCE	PRKCE	protein_coding	3.00715666705875	5.52932307873145	62.2926138366999	2.96033308888218e-15	3.39203996848798e-14
ENSG00000274286.1	ENSG00000274286	ADRA2B	ADRA2B	protein_coding	-4.00059408874824	0.580091781149727	62.2855122280986	2.97102764974353e-15	3.40198769026528e-14
ENSG00000168404.12	ENSG00000168404	MLKL	MLKL	protein_coding	-2.39220733601212	0.984789577029288	62.2508060722442	3.0238515221099e-15	3.46012962594309e-14
ENSG00000134504.12	ENSG00000134504	KCTD1	KCTD1	protein_coding	1.28014261356341	4.77411543566495	62.2258294086185	3.06244727385899e-15	3.49955519780195e-14
ENSG00000273759.1	ENSG00000273759		AL117379.1	lincRNA	-2.62837989617989	0.280458720575115	62.2083392932128	3.08976730159724e-15	3.5283889975875e-14
ENSG00000163558.12	ENSG00000163558	PRKCI	PRKCI	protein_coding	-1.21728462760375	6.34054176726246	62.177061313492	3.13923370627811e-15	3.58245704725229e-14
ENSG00000078053.16	ENSG00000078053	AMPH	AMPH	protein_coding	2.33264004726676	5.57840766622761	62.1579964435822	3.16977282043122e-15	3.61486710108692e-14
ENSG00000100336.17	ENSG00000100336	APOL4	APOL4	protein_coding	-2.20853651824326	2.65297982212621	62.0914659177807	3.27869227898917e-15	3.7365595554414e-14
ENSG00000136449.13	ENSG00000136449	MYCBPAP	MYCBPAP	protein_coding	-2.51675761413806	1.77217583026445	62.0876143760437	3.28511121708013e-15	3.74135206737677e-14
ENSG00000171703.16	ENSG00000171703	TCEA2	TCEA2	protein_coding	1.45473094070497	5.04921871407858	62.0767204981236	3.30333499095369e-15	3.75957337926655e-14
ENSG00000185909.14	ENSG00000185909	KLHDC8B	KLHDC8B	protein_coding	2.7890352743611	5.49790569945966	61.9779528771277	3.47324292291645e-15	3.94763138131882e-14
ENSG00000143355.15	ENSG00000143355	LHX9	LHX9	protein_coding	5.83105991163894	2.52341285907019	61.9548877285086	3.51416459819123e-15	3.9914580560504e-14
ENSG00000133985.2	ENSG00000133985	TTC9	TTC9	protein_coding	-1.74813117256196	5.61126531745067	61.9406798548158	3.5396116149861e-15	4.01766124277233e-14
ENSG00000140836.15	ENSG00000140836	ZFHX3	ZFHX3	protein_coding	3.01266077934187	6.31727834294813	61.9320193810813	3.55521331159568e-15	4.03266175699857e-14
ENSG00000130052.13	ENSG00000130052	STARD8	STARD8	protein_coding	-2.05185033909785	2.50442464958021	61.8900922919483	3.63172255874772e-15	4.11668296213248e-14
ENSG00000281657.2	ENSG00000281657		LINC00976	lincRNA	-2.23515206238877	3.57074759058376	61.8784032839708	3.6533449955138e-15	4.13841714270635e-14
ENSG00000171236.9	ENSG00000171236	LRG1	LRG1	protein_coding	-1.98848453197454	1.07989255125586	61.8730921381517	3.66321211291672e-15	4.14681499801779e-14
ENSG00000115657.12	ENSG00000115657	ABCB6	ABCB6	protein_coding	-1.84015890827879	5.49749721168921	61.8531469433197	3.70050522058894e-15	4.1862274921803e-14
ENSG00000047634.14	ENSG00000047634	SCML1	SCML1	protein_coding	2.71590756604199	3.89417479815743	61.8434143702437	3.71884064065173e-15	4.20415556305384e-14
ENSG00000158089.14	ENSG00000158089	GALNT14	GALNT14	protein_coding	-2.77281710512714	2.59624985448255	61.8221353030031	3.75924599730549e-15	4.24699308826605e-14
ENSG00000204264.8	ENSG00000204264	PSMB8	PSMB8	protein_coding	-3.86991009473571	1.16520305885511	61.8112775275392	3.78003201531521e-15	4.26762331936155e-14
ENSG00000180264.11	ENSG00000180264	ADGRD2	ADGRD2	protein_coding	-2.11381934732414	1.18488255161382	61.7870479023501	3.82683251968971e-15	4.31757652972469e-14
ENSG00000111186.12	ENSG00000111186	WNT5B	WNT5B	protein_coding	3.81831338854389	3.5371504508883	61.7553556755695	3.88892349062503e-15	4.38470286291219e-14
ENSG00000256525.6	ENSG00000256525	POLG2	POLG2	protein_coding	-1.34803004621233	3.48261125695687	61.7531829453086	3.89321700784948e-15	4.38661737664428e-14
ENSG00000165572.7	ENSG00000165572	KBTBD6	KBTBD6	protein_coding	1.28625176615585	6.21314573803006	61.7476192882881	3.90423294471598e-15	4.39609866746468e-14
ENSG00000168916.15	ENSG00000168916	ZNF608	ZNF608	protein_coding	1.26866693002099	7.52869335690545	61.7018528403745	3.99604110968832e-15	4.49647741643424e-14
ENSG00000154114.12	ENSG00000154114	TBCEL	TBCEL	protein_coding	1.11532168969385	5.61742836738081	61.6816140554152	4.03732619837739e-15	4.53991018488199e-14
ENSG00000163923.9	ENSG00000163923	RPL39L	RPL39L	protein_coding	-1.8935731129228	3.07643739514414	61.656176427733	4.08982219177234e-15	4.59588330207077e-14
ENSG00000132677.12	ENSG00000132677	RHBG	RHBG	protein_coding	-2.29435993515966	0.497245004499543	61.6141035048319	4.17815178729377e-15	4.68890726142443e-14
ENSG00000172831.11	ENSG00000172831	CES2	CES2	protein_coding	1.24796154658036	5.94573008206422	61.5843679518057	4.24172855932842e-15	4.7570971719449e-14
ENSG00000271614.1	ENSG00000271614	ATP2B1-AS1	ATP2B1-AS1	lincRNA	2.02755036153674	2.49122714321031	61.574305030402	4.26346228087583e-15	4.77830079635825e-14
ENSG00000257698.1	ENSG00000257698		AC084033.3	lincRNA	2.41802772471943	3.34013238826538	61.5679907826216	4.27715653418872e-15	4.79047200691343e-14
ENSG00000163516.13	ENSG00000163516	ANKZF1	ANKZF1	protein_coding	-1.35435745994138	5.82917804543737	61.5600455535271	4.29445058056422e-15	4.80665624252423e-14
ENSG00000179630.10	ENSG00000179630	LACC1	LACC1	protein_coding	-2.56204688841466	1.10606523003666	61.55283384132	4.31020857368531e-15	4.821100933412e-14
ENSG00000156574.9	ENSG00000156574	NODAL	NODAL	protein_coding	-3.24004734341135	0.305872319533841	61.5145825767108	4.39476199710757e-15	4.91242543076157e-14
ENSG00000196092.12	ENSG00000196092	PAX5	PAX5	protein_coding	6.14384724842585	4.64809590903679	61.5125007143848	4.39941122544926e-15	4.91350733965542e-14
ENSG00000126838.9	ENSG00000126838	PZP	PZP	protein_coding	-2.43067853468537	0.669003041784209	61.5115462645737	4.40154435372955e-15	4.91350733965542e-14
ENSG00000034053.14	ENSG00000034053	APBA2	APBA2	protein_coding	1.86910153388927	7.19577794192241	61.4885455174648	4.4532635155898e-15	4.96468381774296e-14
ENSG00000197183.14	ENSG00000197183	NOL4L	NOL4L	protein_coding	1.48393594350829	6.71594990876133	61.4411406105532	4.56178341775073e-15	5.08231387893243e-14
ENSG00000232774.7	ENSG00000232774		FLJ22447	lincRNA	-2.28251567446493	4.56892995489246	61.4132598011361	4.62684006426478e-15	5.15139815060204e-14
ENSG00000277363.4	ENSG00000277363	SRCIN1	SRCIN1	protein_coding	2.2085914610003	6.0096284142606	61.3731709761995	4.72201298136786e-15	5.25390002620791e-14
ENSG00000176956.12	ENSG00000176956	LY6H	LY6H	protein_coding	4.68651596886766	4.88540189479989	61.3678270944469	4.7348467046312e-15	5.26471343124816e-14
ENSG00000188921.13	ENSG00000188921	HACD4	HACD4	protein_coding	-1.8546290812671	2.23005780135855	61.3518524931788	4.7734193354529e-15	5.30411309589016e-14
ENSG00000112796.9	ENSG00000112796	ENPP5	ENPP5	protein_coding	-3.07048245766413	3.03598410369072	61.3206179903411	4.8497495377367e-15	5.38538876066281e-14
ENSG00000196150.13	ENSG00000196150	ZNF250	ZNF250	protein_coding	1.3610984608919	5.75352499707098	61.3146893527328	4.86437511627428e-15	5.39808298359498e-14
ENSG00000281344.1	ENSG00000281344	HELLPAR	HELLPAR	macro_lncRNA	-2.16053759121892	8.25841823035274	61.2203917244818	5.10302421326534e-15	5.65920027745391e-14
ENSG00000175203.15	ENSG00000175203	DCTN2	DCTN2	protein_coding	1.1458170212808	7.16168123085603	61.2134592168554	5.12102445858583e-15	5.67543831964323e-14
ENSG00000196376.10	ENSG00000196376	SLC35F1	SLC35F1	protein_coding	1.54676437253442	7.13450073704893	61.2083521761482	5.13432550522849e-15	5.68645054809088e-14
ENSG00000143195.12	ENSG00000143195	ILDR2	ILDR2	protein_coding	4.3764087782214	6.74697335450158	61.0398997322438	5.59297235086657e-15	6.19036186653543e-14
ENSG00000025156.12	ENSG00000025156	HSF2	HSF2	protein_coding	1.31321304174082	5.72895085209428	61.0380012179552	5.59836846016462e-15	6.19227914563104e-14
ENSG00000213145.9	ENSG00000213145	CRIP1	CRIP1	protein_coding	4.53568374335926	1.89684662165595	60.9914641302177	5.73228097935595e-15	6.33625119895977e-14
ENSG00000160271.14	ENSG00000160271	RALGDS	RALGDS	protein_coding	1.70757171403639	7.37440106955138	60.9896896797555	5.7374499860006e-15	6.33781975250955e-14
ENSG00000204576.11	ENSG00000204576	PRR3	PRR3	protein_coding	1.31369163331564	5.08363410485021	60.9879582395561	5.74249819811939e-15	6.33925290962873e-14
ENSG00000105479.15	ENSG00000105479	CCDC114	CCDC114	protein_coding	-2.01085872119634	0.462406595973306	60.9723993477231	5.7880617880779e-15	6.38538069714781e-14
ENSG00000174405.13	ENSG00000174405	LIG4	LIG4	protein_coding	1.48377568725953	4.72164526117405	60.9440796369103	5.87192527258387e-15	6.4736731266758e-14
ENSG00000110047.17	ENSG00000110047	EHD1	EHD1	protein_coding	1.54548888099527	5.4994548305097	60.8814587415389	6.06170671162355e-15	6.67854661884939e-14
ENSG00000156218.12	ENSG00000156218	ADAMTSL3	ADAMTSL3	protein_coding	-2.0326736381393	3.89584016227514	60.8677009160489	6.10421716189731e-15	6.72100158001475e-14
ENSG00000176695.7	ENSG00000176695	OR4F17	OR4F17	protein_coding	-2.18937165925285	4.03611940436851	60.8538227251941	6.14740173377343e-15	6.76414301448599e-14
ENSG00000197122.11	ENSG00000197122	SRC	SRC	protein_coding	1.43182631992722	6.0511085686978	60.8146175799073	6.27105434356809e-15	6.89571174109592e-14
ENSG00000198833.6	ENSG00000198833	UBE2J1	UBE2J1	protein_coding	1.40388071921908	5.99223211313848	60.8066481252893	6.29649264204157e-15	6.91747179195686e-14
ENSG00000172830.12	ENSG00000172830	SSH3	SSH3	protein_coding	-2.76943154283213	1.46154208667195	60.8058552550769	6.29902910349779e-15	6.91747179195686e-14
ENSG00000115107.19	ENSG00000115107	STEAP3	STEAP3	protein_coding	-4.48222960591289	2.72879961279611	60.7825545840557	6.37402820789046e-15	6.99528900919199e-14
ENSG00000164300.16	ENSG00000164300	SERINC5	SERINC5	protein_coding	-2.42043022390955	6.02635492676138	60.6442199890199	6.83805556884569e-15	7.4996740538002e-14
ENSG00000183496.5	ENSG00000183496	MEX3B	MEX3B	protein_coding	2.61099265002543	5.94405031087939	60.61482021067	6.9409479195106e-15	7.60758500568409e-14
ENSG00000175556.16	ENSG00000175556	LONRF3	LONRF3	protein_coding	4.23825466350475	1.38940557984842	60.5949719133771	7.01128678208119e-15	7.6796991512608e-14
ENSG00000196096.3	ENSG00000196096		AC079610.1	lincRNA	-2.203862110894	2.78308781165038	60.5868531450421	7.04026337330751e-15	7.70644373525067e-14
ENSG00000256188.3	ENSG00000256188	TAS2R30	TAS2R30	protein_coding	-2.46400485472005	1.57569928111749	60.5152523948835	7.30105684794088e-15	7.9867418632394e-14
ENSG00000167470.12	ENSG00000167470	MIDN	MIDN	protein_coding	1.54815304378153	5.88893446191483	60.5069702578487	7.33184009037469e-15	8.0152282902602e-14
ENSG00000108175.16	ENSG00000108175	ZMIZ1	ZMIZ1	protein_coding	1.40531569048067	7.48813552779805	60.4527051277895	7.53677195437111e-15	8.23393553980777e-14
ENSG00000213121.2	ENSG00000213121		AL590867.1	lincRNA	-2.12695855533562	4.59433971582859	60.3925838414246	7.77051830077168e-15	8.48381975460866e-14
ENSG00000179023.8	ENSG00000179023	KLHDC7A	KLHDC7A	protein_coding	-8.29141119750892	1.89413285958502	60.370439910884	7.85842791414933e-15	8.57426017927939e-14
ENSG00000269404.6	ENSG00000269404	SPIB	SPIB	protein_coding	-1.82329474033952	1.90552524932192	60.3543211003551	7.92304341396551e-15	8.63750943613128e-14
ENSG00000156642.16	ENSG00000156642	NPTN	NPTN	protein_coding	-1.24644378516632	6.31065702128338	60.3534332290199	7.92661803173754e-15	8.63750943613128e-14
ENSG00000135926.14	ENSG00000135926	TMBIM1	TMBIM1	protein_coding	-2.45488146282168	3.35832405898305	60.2711875454473	8.26483862148469e-15	9.00026015088355e-14
ENSG00000117479.12	ENSG00000117479	SLC19A2	SLC19A2	protein_coding	-1.24136712845601	4.85748962371579	60.2023302607269	8.55908107957998e-15	9.30868914581604e-14
ENSG00000213190.3	ENSG00000213190	MLLT11	MLLT11	protein_coding	1.9804227677957	7.47255135077188	60.157348836473	8.75693337888926e-15	9.51774476119661e-14
ENSG00000086544.2	ENSG00000086544	ITPKC	ITPKC	protein_coding	1.18656234613132	4.66637132286165	60.127443755837	8.89099777101255e-15	9.65724635783311e-14
ENSG00000071246.10	ENSG00000071246	VASH1	VASH1	protein_coding	2.34312573460445	6.07526009477779	60.1103767315176	8.96842758172087e-15	9.73509277833426e-14
ENSG00000143774.16	ENSG00000143774	GUK1	GUK1	protein_coding	1.85569166694522	6.76146212798516	60.1060883450941	8.98798899511376e-15	9.75006431363399e-14
ENSG00000118816.9	ENSG00000118816	CCNI	CCNI	protein_coding	1.58166025679477	8.88429227106073	60.0992707194941	9.01917541195691e-15	9.77761921985142e-14
ENSG00000261568.1	ENSG00000261568		AL359694.2	lincRNA	-3.73151459633732	0.02933109480614	60.0565002908022	9.21730887390043e-15	9.98600879985841e-14
ENSG00000125520.13	ENSG00000125520	SLC2A4RG	SLC2A4RG	protein_coding	1.80312118283569	4.98592839518375	60.0004775264774	9.48343642212486e-15	1.02677488129617e-13
ENSG00000079841.18	ENSG00000079841	RIMS1	RIMS1	protein_coding	2.06198594425993	6.75047787310613	59.9939101367495	9.51513300776479e-15	1.02954713805527e-13
ENSG00000162188.5	ENSG00000162188	GNG3	GNG3	protein_coding	2.48299246510155	5.56377470737119	59.9646896980158	9.65745126124251e-15	1.04427756728253e-13
ENSG00000083750.12	ENSG00000083750	RRAGB	RRAGB	protein_coding	1.46888783397299	5.04870669769734	59.9482593016365	9.73840898909793e-15	1.05235837803545e-13
ENSG00000128268.11	ENSG00000128268	MGAT3	MGAT3	protein_coding	1.70064174781317	5.81507900129868	59.8476091703025	1.02493781953879e-14	1.10686735386741e-13
ENSG00000141524.15	ENSG00000141524	TMC6	TMC6	protein_coding	-2.02182542621106	3.41705521684217	59.7218632572064	1.09256047931808e-14	1.17914206008652e-13
ENSG00000032742.17	ENSG00000032742	IFT88	IFT88	protein_coding	1.34330284296995	4.45066570682119	59.6933562843218	1.10850117983448e-14	1.19558254246219e-13
ENSG00000102290.22	ENSG00000102290	PCDH11X	PCDH11X	protein_coding	-3.01059343669046	5.21579797431913	59.6864305464335	1.11240896132885e-14	1.19903213363641e-13
ENSG00000243709.1	ENSG00000243709	LEFTY1	LEFTY1	protein_coding	-3.90584302031783	0.364247760473092	59.6797162644153	1.11621058868841e-14	1.20236298020541e-13
ENSG00000282012.1	ENSG00000282012		AP000357.2	lincRNA	-6.5629093352712	0.15157619310048	59.6396442181377	1.13917121227629e-14	1.22631418208163e-13
ENSG00000213297.8	ENSG00000213297	ZNF625-ZNF20	ZNF625-ZNF20	protein_coding	2.06753968760047	3.78427867810698	59.6096209503937	1.15668317913905e-14	1.24437316426665e-13
ENSG00000136883.13	ENSG00000136883	KIF12	KIF12	protein_coding	-3.29027513611614	0.906693389038964	59.607753687689	1.15778117003225e-14	1.24476205818798e-13
ENSG00000163624.5	ENSG00000163624	CDS1	CDS1	protein_coding	-2.14850388557008	3.64878695314315	59.6055200856451	1.1590959462378e-14	1.24538338126923e-13
ENSG00000165973.18	ENSG00000165973	NELL1	NELL1	protein_coding	3.89123669100234	4.89624611973717	59.527105642335	1.2062125579988e-14	1.29518414502781e-13
ENSG00000149256.15	ENSG00000149256	TENM4	TENM4	protein_coding	2.52143212422542	6.9528528704087	59.491682425284	1.22812094727775e-14	1.31787124634547e-13
ENSG00000143344.15	ENSG00000143344	RGL1	RGL1	protein_coding	1.89985639700781	5.49066936646226	59.4547420308415	1.2513918556697e-14	1.34199072034731e-13
ENSG00000281392.1	ENSG00000281392		LINC00506	lincRNA	-2.09246395366924	5.99053091802392	59.4240992365184	1.27102995028925e-14	1.36218625173359e-13
ENSG00000108604.15	ENSG00000108604	SMARCD2	SMARCD2	protein_coding	-1.60807160812812	4.89779096692923	59.4176496590079	1.27520241878612e-14	1.36579189353005e-13
ENSG00000104714.13	ENSG00000104714	ERICH1	ERICH1	protein_coding	-1.13488583920408	3.36775061192576	59.3792350346558	1.30033969181158e-14	1.39183287722023e-13
ENSG00000160097.16	ENSG00000160097	FNDC5	FNDC5	protein_coding	2.94909184021256	4.86846846444313	59.3754948872963	1.30281345093077e-14	1.39359810975829e-13
ENSG00000162390.17	ENSG00000162390	ACOT11	ACOT11	protein_coding	-1.85539972592297	3.68370568515268	59.3692703435057	1.3069408499948e-14	1.39712886184453e-13
ENSG00000160360.12	ENSG00000160360	GPSM1	GPSM1	protein_coding	2.25810230200913	6.65762942590794	59.3364777404297	1.32890211099738e-14	1.41970762186895e-13
ENSG00000170667.14	ENSG00000170667	RASA4B	RASA4B	protein_coding	1.94922433499852	4.95524912931579	59.2242749273833	1.4068756226313e-14	1.50205969034059e-13
ENSG00000005187.11	ENSG00000005187	ACSM3	ACSM3	protein_coding	-1.96756006344679	1.41566190239422	59.2206029735268	1.4095033177782e-14	1.50391512460666e-13
ENSG00000123144.10	ENSG00000123144	TRIR	TRIR	protein_coding	1.417098349673	6.17908087152373	59.2183720570252	1.41110218632153e-14	1.50467117041137e-13
ENSG00000147488.11	ENSG00000147488	ST18	ST18	protein_coding	3.57078981526457	5.41741644393899	59.2108394989762	1.41651409087649e-14	1.50948957439492e-13
ENSG00000139352.3	ENSG00000139352	ASCL1	ASCL1	protein_coding	4.73811681923533	4.76339090676679	59.2007373326796	1.42380479325164e-14	1.51630276060151e-13
ENSG00000143761.15	ENSG00000143761	ARF1	ARF1	protein_coding	1.16134695066158	7.5130955590761	59.1677620653306	1.44786525056427e-14	1.54095532744249e-13
ENSG00000130222.10	ENSG00000130222	GADD45G	GADD45G	protein_coding	3.22786657036131	3.35306944373918	59.1408500175757	1.46780284104839e-14	1.56119168134417e-13
ENSG00000086848.14	ENSG00000086848	ALG9	ALG9	protein_coding	1.09705627807257	5.85957615825571	59.1390599271009	1.46913871818019e-14	1.56162977836248e-13
ENSG00000090487.10	ENSG00000090487	SPG21	SPG21	protein_coding	1.03615150543317	5.93503874533056	59.0947611495637	1.50258756203903e-14	1.59618053966195e-13
ENSG00000122870.11	ENSG00000122870	BICC1	BICC1	protein_coding	2.26613113526189	3.37354955939379	59.0632164480846	1.52686960387293e-14	1.62095622958897e-13
ENSG00000055163.19	ENSG00000055163	CYFIP2	CYFIP2	protein_coding	1.05580877202445	7.99614572616298	59.0607812861476	1.52876035240072e-14	1.6213429162274e-13
ENSG00000146918.19	ENSG00000146918	NCAPG2	NCAPG2	protein_coding	-1.41844986343325	5.24498275216593	59.06027662689	1.5291524811943e-14	1.6213429162274e-13
ENSG00000170899.10	ENSG00000170899	GSTA4	GSTA4	protein_coding	1.66775187660981	6.58893631099579	59.0190416768248	1.56153513863715e-14	1.65463983561796e-13
ENSG00000120875.8	ENSG00000120875	DUSP4	DUSP4	protein_coding	2.37086499269582	6.39732314488071	59.0164750024571	1.56357333548071e-14	1.65576146259145e-13
ENSG00000141391.13	ENSG00000141391	PRELID3A	PRELID3A	protein_coding	-1.77604188499625	2.48427967720789	58.9530418358533	1.61480020799785e-14	1.70893790327938e-13
ENSG00000198914.3	ENSG00000198914	POU3F3	POU3F3	protein_coding	5.78806663610285	6.56960884201689	58.9354048031461	1.62933942282643e-14	1.72235657557465e-13
ENSG00000230453.9	ENSG00000230453	ANKRD18B	ANKRD18B	protein_coding	-3.3096234861098	2.04749570751042	58.9351893056911	1.62951787725216e-14	1.72235657557465e-13
ENSG00000148840.10	ENSG00000148840	PPRC1	PPRC1	protein_coding	-1.07394017240412	5.65069902788945	58.9083294470136	1.65191446380192e-14	1.74493789704477e-13
ENSG00000125611.15	ENSG00000125611	CHCHD5	CHCHD5	protein_coding	1.62596182875214	3.32131553958949	58.8471235052598	1.7041071698413e-14	1.79894536399049e-13
ENSG00000205517.12	ENSG00000205517	RGL3	RGL3	protein_coding	-3.95480118022622	1.93050335614343	58.8184057724177	1.72916145005539e-14	1.82425453604158e-13
ENSG00000105402.7	ENSG00000105402	NAPA	NAPA	protein_coding	1.08003688364313	6.0094332354751	58.7981489611061	1.74705550082832e-14	1.84198284588269e-13
ENSG00000142149.8	ENSG00000142149	HUNK	HUNK	protein_coding	1.73514304077867	5.48560509264455	58.7501831663024	1.79016879869247e-14	1.88626202410856e-13
ENSG00000170153.10	ENSG00000170153	RNF150	RNF150	protein_coding	1.56602170748449	6.54011863928332	58.713962560608	1.82342913792976e-14	1.92011064549226e-13
ENSG00000145632.14	ENSG00000145632	PLK2	PLK2	protein_coding	1.97789086745827	6.61138727958545	58.6856217542341	1.84988426404223e-14	1.94675553839213e-13
ENSG00000119969.14	ENSG00000119969	HELLS	HELLS	protein_coding	-2.02787335618513	6.37913976520546	58.6585396588999	1.87552317482097e-14	1.97250884739572e-13
ENSG00000107223.12	ENSG00000107223	EDF1	EDF1	protein_coding	1.24546034194256	6.98505672827709	58.6512224560443	1.88251125279888e-14	1.97862703255932e-13
ENSG00000105612.8	ENSG00000105612	DNASE2	DNASE2	protein_coding	-2.08180120236028	4.18487228778694	58.6414557158661	1.89187929781401e-14	1.98723753961184e-13
ENSG00000125812.15	ENSG00000125812	GZF1	GZF1	protein_coding	1.1827185275928	5.28714570980165	58.6243343475939	1.90841443692155e-14	2.0016956170335e-13
ENSG00000188010.12	ENSG00000188010	MORN2	MORN2	protein_coding	1.70913471837781	3.81193167702895	58.6235280367267	1.90919669525945e-14	2.0016956170335e-13
ENSG00000196724.12	ENSG00000196724	ZNF418	ZNF418	protein_coding	1.20486443941545	5.59447482100126	58.6110364706274	1.92135669971122e-14	2.01319588231985e-13
ENSG00000168646.12	ENSG00000168646	AXIN2	AXIN2	protein_coding	1.94455063440283	5.471890261994	58.5773905425217	1.954496410627e-14	2.04665079529163e-13
ENSG00000258609.2	ENSG00000258609	LINC-ROR	LINC-ROR	lincRNA	-4.92634453166989	-0.364011496595351	58.5717606953665	1.96009714218642e-14	2.05124469350419e-13
ENSG00000078804.12	ENSG00000078804	TP53INP2	TP53INP2	protein_coding	2.05117187493095	4.33394692188229	58.5699266943748	1.96192512369929e-14	2.0518871606214e-13
ENSG00000123411.14	ENSG00000123411	IKZF4	IKZF4	protein_coding	1.3612127387461	3.90876178607967	58.5644175674836	1.96742643242245e-14	2.05636822104959e-13
ENSG00000238266.1	ENSG00000238266	LINC00707	LINC00707	lincRNA	-2.63874301089412	-0.18330888764494	58.4726597210251	2.06135695840012e-14	2.15321347057604e-13
ENSG00000120251.18	ENSG00000120251	GRIA2	GRIA2	protein_coding	3.79257711345767	7.56626087559786	58.4676310783625	2.06663245225288e-14	2.15739067792006e-13
ENSG00000146409.10	ENSG00000146409	SLC18B1	SLC18B1	protein_coding	-1.13377273992248	4.38006312812258	58.410681119874	2.12732916719236e-14	2.21938211448877e-13
ENSG00000177359.18	ENSG00000177359		AC024940.1	protein_coding	-2.07671318984407	1.39603317002937	58.4033351757926	2.13528718276867e-14	2.22631022060292e-13
ENSG00000237412.6	ENSG00000237412	PRSS56	PRSS56	protein_coding	7.82251407828681	0.431552023561837	58.3875023563594	2.15254063638607e-14	2.24291549294457e-13
ENSG00000166816.13	ENSG00000166816	LDHD	LDHD	protein_coding	-2.89000708742534	1.84273469553172	58.3618480979089	2.18079338516536e-14	2.27095434397287e-13
ENSG00000148357.16	ENSG00000148357	HMCN2	HMCN2	protein_coding	-4.62240150555989	2.9439313712091	58.336295733757	2.20930273128092e-14	2.29922570574993e-13
ENSG00000268416.1	ENSG00000268416		AC010329.1	lincRNA	-2.35890167971813	3.05666253016836	58.3320120067401	2.21411854768272e-14	2.30202487078067e-13
ENSG00000261652.2	ENSG00000261652	C15orf65	C15orf65	protein_coding	2.32268250518038	1.01784749124457	58.331480727888	2.21471654925115e-14	2.30202487078067e-13
ENSG00000108848.15	ENSG00000108848	LUC7L3	LUC7L3	protein_coding	-1.44553932261442	7.1388812816878	58.3300597735702	2.21631675384616e-14	2.30227224688101e-13
ENSG00000198795.10	ENSG00000198795	ZNF521	ZNF521	protein_coding	2.93297093415623	7.07987158107354	58.3211273547091	2.22640250425409e-14	2.31132854572471e-13
ENSG00000069188.16	ENSG00000069188	SDK2	SDK2	protein_coding	2.82007759747377	7.44219063314148	58.3181636030939	2.2297590638613e-14	2.31339213863228e-13
ENSG00000116809.11	ENSG00000116809	ZBTB17	ZBTB17	protein_coding	1.55269265280845	5.28457835788044	58.277048870193	2.27684874457877e-14	2.36079881178686e-13
ENSG00000110660.14	ENSG00000110660	SLC35F2	SLC35F2	protein_coding	-2.61443057862649	3.54210592433288	58.266359234007	2.28925397700932e-14	2.37220609843253e-13
ENSG00000166145.14	ENSG00000166145	SPINT1	SPINT1	protein_coding	-3.67112494171449	4.39940246309007	58.2587820581324	2.29808816048288e-14	2.37905190843786e-13
ENSG00000164296.6	ENSG00000164296	TIGD6	TIGD6	protein_coding	1.35475384109088	3.45368135167572	58.2582791703866	2.29867567982902e-14	2.37905190843786e-13
ENSG00000198221.8	ENSG00000198221	AFDN-DT	AFDN-DT	lincRNA	1.52539307816332	2.73549479057128	58.0980712296811	2.49370685114152e-14	2.57932310227312e-13
ENSG00000183023.18	ENSG00000183023	SLC8A1	SLC8A1	protein_coding	1.96253205874416	7.0710611651169	58.084690904788	2.51072602953745e-14	2.59375187195675e-13
ENSG00000134709.10	ENSG00000134709	HOOK1	HOOK1	protein_coding	-2.30923893735155	4.0048366802401	58.0832417245855	2.51257628334619e-14	2.59407768874979e-13
ENSG00000116329.10	ENSG00000116329	OPRD1	OPRD1	protein_coding	-1.83987457782512	2.9724172842765	58.0763063285072	2.52145001754209e-14	2.60164998452252e-13
ENSG00000206052.10	ENSG00000206052	DOK6	DOK6	protein_coding	2.99874879099262	5.91311058968461	58.0274247547202	2.58488895676116e-14	2.66547945443687e-13
ENSG00000185933.6	ENSG00000185933	CALHM1	CALHM1	protein_coding	-2.81062124232056	-0.115326702085382	57.9997261602742	2.62154273317179e-14	2.70162766666685e-13
ENSG00000163155.11	ENSG00000163155	LYSMD1	LYSMD1	protein_coding	1.11083985441721	4.91360592109523	57.9831867529926	2.64367696796515e-14	2.72277784494692e-13
ENSG00000128524.4	ENSG00000128524	ATP6V1F	ATP6V1F	protein_coding	1.48362899842703	5.66527385671729	57.9737837832162	2.65634397399138e-14	2.73415770428918e-13
ENSG00000130038.9	ENSG00000130038	CRACR2A	CRACR2A	protein_coding	-2.23119005988782	1.35378146777121	57.9335357379279	2.71125312048412e-14	2.78728035214733e-13
ENSG00000169302.14	ENSG00000169302	STK32A	STK32A	protein_coding	3.29123096030286	4.68990769068828	57.9116454261834	2.74159269839533e-14	2.81675733711729e-13
ENSG00000267325.1	ENSG00000267325	LINC01415	LINC01415	lincRNA	-4.39418725450496	-0.10792119774437	57.8989522612546	2.75934054676281e-14	2.83326941560378e-13
ENSG00000167524.14	ENSG00000167524		SGK494	protein_coding	-1.48606166657761	4.2459926484768	57.8648171412176	2.80764131768077e-14	2.88111389861097e-13
ENSG00000079134.11	ENSG00000079134	THOC1	THOC1	protein_coding	-1.00891622752976	5.58478562373606	57.8594091476737	2.81537081048566e-14	2.88729260121469e-13
ENSG00000105583.9	ENSG00000105583	WDR83OS	WDR83OS	protein_coding	1.13227789849836	6.19308095264218	57.8563937446369	2.81968988275833e-14	2.88996838741653e-13
ENSG00000103222.18	ENSG00000103222	ABCC1	ABCC1	protein_coding	-1.49663998839541	5.74713318672481	57.8491162960523	2.8301409659046e-14	2.89892196756083e-13
ENSG00000147853.16	ENSG00000147853	AK3	AK3	protein_coding	1.18288866583833	5.70621250843253	57.8339038006616	2.85211285907892e-14	2.91965835440902e-13
ENSG00000276966.2	ENSG00000276966	HIST1H4E	HIST1H4E	protein_coding	2.17516608748306	7.47508479185466	57.8221330393814	2.86923079758413e-14	2.93362793163759e-13
ENSG00000138380.17	ENSG00000138380	CARF	CARF	protein_coding	1.29277237704004	4.76288591217636	57.767358496982	2.95025021473964e-14	3.01464201205047e-13
ENSG00000180573.9	ENSG00000180573	HIST1H2AC	HIST1H2AC	protein_coding	2.17668264596396	7.37153737575716	57.7599488365416	2.96138452401581e-14	3.02419092691185e-13
ENSG00000171368.11	ENSG00000171368	TPPP	TPPP	protein_coding	2.03879346515588	5.81871636594745	57.7456535452622	2.98298463931552e-14	3.04440962494393e-13
ENSG00000172667.10	ENSG00000172667	ZMAT3	ZMAT3	protein_coding	2.10625361278474	6.190476595316	57.7282262986043	3.00953046146653e-14	3.0696484205942e-13
ENSG00000107874.10	ENSG00000107874	CUEDC2	CUEDC2	protein_coding	1.19522164915005	5.71631206955027	57.7137438898253	3.03177033558131e-14	3.09046745727743e-13
ENSG00000038219.12	ENSG00000038219	BOD1L1	BOD1L1	protein_coding	-1.10682726282202	6.56952972906901	57.6825032480618	3.08030649395861e-14	3.13805063619014e-13
ENSG00000131711.14	ENSG00000131711	MAP1B	MAP1B	protein_coding	1.86791848334246	10.7462410780984	57.650169152226	3.13136036811733e-14	3.18661499625733e-13
ENSG00000113648.16	ENSG00000113648	H2AFY	H2AFY	protein_coding	1.296187433985	7.61445079276181	57.6499255956755	3.13174812660992e-14	3.18661499625733e-13
ENSG00000229520.1	ENSG00000229520	LINC00404	LINC00404	lincRNA	4.15793412810982	1.32968529805538	57.6291828999683	3.16494879267628e-14	3.2184596597486e-13
ENSG00000184281.14	ENSG00000184281	TSSC4	TSSC4	protein_coding	1.69268816316399	5.19436148919315	57.5976584176635	3.21608229222742e-14	3.26849108965337e-13
ENSG00000171777.15	ENSG00000171777	RASGRP4	RASGRP4	protein_coding	-2.14197317537884	1.1393238036293	57.4960803355574	3.38653490171496e-14	3.43965302727671e-13
ENSG00000170801.9	ENSG00000170801	HTRA3	HTRA3	protein_coding	-2.68529151912351	-0.0294584615664601	57.4715124531264	3.42910063420124e-14	3.48079458370181e-13
ENSG00000172817.3	ENSG00000172817	CYP7B1	CYP7B1	protein_coding	2.53891596954907	2.27301378172779	57.4694372135724	3.43272057012778e-14	3.48237757237272e-13
ENSG00000196358.10	ENSG00000196358	NTNG2	NTNG2	protein_coding	2.49141884008913	4.11111642018185	57.4505602580827	3.4658245866908e-14	3.51385131011765e-13
ENSG00000197982.13	ENSG00000197982	C1orf122	C1orf122	protein_coding	1.58322378919874	4.98436150692725	57.4246514836782	3.51178080398036e-14	3.55830979424892e-13
ENSG00000136010.13	ENSG00000136010	ALDH1L2	ALDH1L2	protein_coding	-1.66146912341497	3.61464062487222	57.3244852239978	3.69526117115239e-14	3.73973706908063e-13
ENSG00000079819.18	ENSG00000079819	EPB41L2	EPB41L2	protein_coding	-1.44948283419814	4.88690706644227	57.2971641144188	3.7469511214154e-14	3.7875132119044e-13
ENSG00000162734.12	ENSG00000162734	PEA15	PEA15	protein_coding	1.89426127337517	8.78933973218069	57.2874461982441	3.76551076005949e-14	3.80399864648927e-13
ENSG00000103184.11	ENSG00000103184	SEC14L5	SEC14L5	protein_coding	-2.01060055607111	1.89749514314259	57.2847165177732	3.77074053312294e-14	3.80700631722287e-13
ENSG00000184731.5	ENSG00000184731	FAM110C	FAM110C	protein_coding	-3.15486581874408	2.07325875016158	57.2587963845368	3.82076428881111e-14	3.85520819374308e-13
ENSG00000105711.11	ENSG00000105711	SCN1B	SCN1B	protein_coding	-1.882565304381	2.38899034875444	57.2222868848009	3.89235301591582e-14	3.92509894522633e-13
ENSG00000075975.15	ENSG00000075975	MKRN2	MKRN2	protein_coding	1.06910150413558	5.70247445906519	57.1886540868657	3.95948809433049e-14	3.99041790592007e-13
ENSG00000154864.11	ENSG00000154864	PIEZO2	PIEZO2	protein_coding	-2.3831260154692	3.94239070273728	57.1781592701927	3.98067323917935e-14	4.00937773631527e-13
ENSG00000248360.7	ENSG00000248360	LINC00504	LINC00504	lincRNA	-2.05042716794126	6.1333092164098	57.1439237740235	4.05057363930942e-14	4.07735229767532e-13
ENSG00000108733.9	ENSG00000108733	PEX12	PEX12	protein_coding	1.04827097562566	3.83189590920511	57.1370762766333	4.0647012336347e-14	4.08913783033691e-13
ENSG00000181004.9	ENSG00000181004	BBS12	BBS12	protein_coding	1.44058022522082	3.30002246692449	57.1015736613395	4.13874371488476e-14	4.16114857378152e-13
ENSG00000260126.1	ENSG00000260126		AC092326.1	lincRNA	-2.28221378225218	2.30700741680219	57.0859388329355	4.17177750291113e-14	4.19186751347806e-13
ENSG00000233907.1	ENSG00000233907	LINC01761	LINC01761	lincRNA	-2.01827991607241	3.13069800707284	57.0570342552967	4.23354431351184e-14	4.25140418554151e-13
ENSG00000205710.3	ENSG00000205710	C17orf107	C17orf107	protein_coding	-2.72536765581405	0.457358212499421	57.0416565933472	4.26677720991274e-14	4.2822328755781e-13
ENSG00000077080.9	ENSG00000077080	ACTL6B	ACTL6B	protein_coding	2.78870383295653	5.44740449963613	57.0200920414446	4.31382082215175e-14	4.32687749051554e-13
ENSG00000277013.1	ENSG00000277013		AC008556.1	lincRNA	-2.53618190502696	0.0526026729292246	57.0154245453429	4.32407120682719e-14	4.33458644523051e-13
ENSG00000214967.5	ENSG00000214967	NPIPA7	NPIPA7	protein_coding	-2.38613500644246	2.71592404542984	56.986689645988	4.38771556064772e-14	4.39577834561393e-13
ENSG00000214022.11	ENSG00000214022	REPIN1	REPIN1	protein_coding	1.55640516615537	6.60808730601765	56.9435526011891	4.48502294116237e-14	4.48794391525075e-13
ENSG00000198765.11	ENSG00000198765	SYCP1	SYCP1	protein_coding	-2.5272207443096	0.547103736655622	56.9292075691663	4.51785814987042e-14	4.51812547875502e-13
ENSG00000235750.9	ENSG00000235750	KIAA0040	KIAA0040	protein_coding	-3.85282588285101	1.12396476174341	56.9115576225337	4.55858839113361e-14	4.55616217614129e-13
ENSG00000066044.14	ENSG00000066044	ELAVL1	ELAVL1	protein_coding	1.01801497377899	6.51771274503977	56.9014657386399	4.58204200672104e-14	4.57689668768276e-13
ENSG00000175318.11	ENSG00000175318	GRAMD2A	GRAMD2A	protein_coding	-2.46210564682201	0.80837454131678	56.8804418783891	4.63129009044455e-14	4.62335698869482e-13
ENSG00000168806.7	ENSG00000168806	LCMT2	LCMT2	protein_coding	1.2246577241522	4.86378435626542	56.8555543735248	4.69027371618175e-14	4.67947556535937e-13
ENSG00000013573.16	ENSG00000013573	DDX11	DDX11	protein_coding	-1.77944582539246	5.83439681593453	56.835271552835	4.73889966031605e-14	4.72520018637177e-13
ENSG00000174718.11	ENSG00000174718	KIAA1551	KIAA1551	protein_coding	-1.40760626959677	6.46875844002096	56.8286837824503	4.75480142014586e-14	4.73826054256398e-13
ENSG00000176108.9	ENSG00000176108	CHMP6	CHMP6	protein_coding	1.72470508044946	4.08734782668577	56.7979146307117	4.8297828728086e-14	4.8101449813399e-13
ENSG00000005108.15	ENSG00000005108	THSD7A	THSD7A	protein_coding	3.30612949482275	6.77041539833763	56.7620655633713	4.91863710211318e-14	4.89575298367578e-13
ENSG00000185565.11	ENSG00000185565	LSAMP	LSAMP	protein_coding	2.51206764184366	7.32872592868218	56.7422741785324	4.96839015614345e-14	4.9423638628005e-13
ENSG00000186281.12	ENSG00000186281	GPAT2	GPAT2	protein_coding	-2.36440534636879	0.756455712082556	56.6963038222034	5.08590570624514e-14	5.05628778477936e-13
ENSG00000153246.12	ENSG00000153246	PLA2R1	PLA2R1	protein_coding	-2.30132474794775	1.47328316221324	56.6536697122498	5.19737700633471e-14	5.16407223892199e-13
ENSG00000126856.13	ENSG00000126856	PRDM7	PRDM7	protein_coding	-2.58486429132617	0.97455289040407	56.6429467876676	5.22579585916212e-14	5.18925827354283e-13
ENSG00000065621.14	ENSG00000065621	GSTO2	GSTO2	protein_coding	-1.98097152731549	3.59147954330716	56.6386594982947	5.23720187893783e-14	5.19753076664288e-13
ENSG00000135298.13	ENSG00000135298	ADGRB3	ADGRB3	protein_coding	1.62633845016432	6.9085404251847	56.6314066807537	5.25655421105412e-14	5.21089926438241e-13
ENSG00000251292.1	ENSG00000251292	ERVH-1	ERVH-1	lincRNA	-6.09781898652381	1.17149626979874	56.6000902132489	5.34093920721794e-14	5.29116140335231e-13
ENSG00000174871.10	ENSG00000174871	CNIH2	CNIH2	protein_coding	2.03761983890139	5.37404874319657	56.5486979382576	5.48236764791325e-14	5.42808996001065e-13
ENSG00000269486.2	ENSG00000269486	ERVK9-11	ERVK9-11	lincRNA	-1.60326179955582	2.91242298892616	56.5461349464866	5.48951813227638e-14	5.43198746800955e-13
ENSG00000135924.15	ENSG00000135924	DNAJB2	DNAJB2	protein_coding	1.43774545654785	6.85500489150605	56.5247916502026	5.54942730820735e-14	5.48805564283279e-13
ENSG00000030419.16	ENSG00000030419	IKZF2	IKZF2	protein_coding	1.69835871382203	4.63298479736315	56.5011020316285	5.61668877030011e-14	5.55132496531241e-13
ENSG00000147437.9	ENSG00000147437	GNRH1	GNRH1	protein_coding	-2.31847083652018	0.552072896289637	56.4952512101502	5.63342611981563e-14	5.56461337527785e-13
ENSG00000132669.12	ENSG00000132669	RIN2	RIN2	protein_coding	2.41530453004681	3.98236354261464	56.4829497339043	5.66877969725259e-14	5.59626434948984e-13
ENSG00000011405.13	ENSG00000011405	PIK3C2A	PIK3C2A	protein_coding	-1.17683195761919	7.14862094997828	56.4747868776369	5.69236161444517e-14	5.61612985534516e-13
ENSG00000140093.9	ENSG00000140093	SERPINA10	SERPINA10	protein_coding	-2.36332497083004	1.97495777720546	56.4736863259255	5.69554853089261e-14	5.61612985534516e-13
ENSG00000174004.5	ENSG00000174004	NRROS	NRROS	protein_coding	-3.12812458559198	-0.866007632772014	56.4709209457134	5.70356424604932e-14	5.62075447944488e-13
ENSG00000146278.10	ENSG00000146278	PNRC1	PNRC1	protein_coding	1.88419273164834	6.21419900884115	56.4510367492631	5.7615338035135e-14	5.67457359051175e-13
ENSG00000171219.8	ENSG00000171219	CDC42BPG	CDC42BPG	protein_coding	-3.01117622102181	1.43474652387572	56.4383205868107	5.79891465155509e-14	5.70806386289648e-13
ENSG00000075043.18	ENSG00000075043	KCNQ2	KCNQ2	protein_coding	2.05865141845425	7.51087818174119	56.4278103399382	5.82999402222487e-14	5.73531600521668e-13
ENSG00000109220.10	ENSG00000109220	CHIC2	CHIC2	protein_coding	1.42384279918954	3.23679448216899	56.3395524440306	6.09764115394123e-14	5.99512700074233e-13
ENSG00000242950.6	ENSG00000242950	ERVW-1	ERVW-1	protein_coding	-2.02440367194182	3.85962359831424	56.3165083006054	6.16952552196758e-14	6.06227621202175e-13
ENSG00000140548.9	ENSG00000140548	ZNF710	ZNF710	protein_coding	1.72854623928858	5.34796123435518	56.2750591140657	6.30096386914251e-14	6.18783209485053e-13
ENSG00000120784.15	ENSG00000120784	ZFP30	ZFP30	protein_coding	1.3367911982441	5.75072503137203	56.2575222598671	6.35741456179584e-14	6.23602225820728e-13
ENSG00000205334.2	ENSG00000205334	LINC01460	LINC01460	lincRNA	-2.53547551529031	-0.0370482523112027	56.2250250893711	6.46336325074428e-14	6.33627043508289e-13
ENSG00000152465.17	ENSG00000152465	NMT2	NMT2	protein_coding	1.10222144754448	5.22015894817769	56.1941030533981	6.56581650763079e-14	6.4329776693025e-13
ENSG00000197181.11	ENSG00000197181	PIWIL2	PIWIL2	protein_coding	-3.65370301763465	2.25428905401697	56.1486124447492	6.7195005236436e-14	6.57973802723641e-13
ENSG00000103522.15	ENSG00000103522	IL21R	IL21R	protein_coding	-2.33626432160565	1.11501703501729	56.1162032025555	6.83118158814922e-14	6.68522293117024e-13
ENSG00000151023.16	ENSG00000151023	ENKUR	ENKUR	protein_coding	2.17472240630075	2.90491359883936	56.0877348587941	6.93081367541302e-14	6.77880103750899e-13
ENSG00000124172.9	ENSG00000124172	ATP5E	ATP5E	protein_coding	1.41104539463442	7.05074045791161	55.9990311672084	7.25067408782841e-14	7.08344755828832e-13
ENSG00000111305.18	ENSG00000111305	GSG1	GSG1	protein_coding	-2.13170033518905	1.88426611240731	55.9414704676552	7.4660948216146e-14	7.28968622646495e-13
ENSG00000124164.15	ENSG00000124164	VAPB	VAPB	protein_coding	1.20063072627981	5.82695313469828	55.9204196529891	7.54646678344869e-14	7.36390502927635e-13
ENSG00000173809.17	ENSG00000173809	TDRD12	TDRD12	protein_coding	-2.40868723121268	1.36033109062368	55.9017720270205	7.6183861815122e-14	7.42979485595716e-13
ENSG00000150477.14	ENSG00000150477	KIAA1328	KIAA1328	protein_coding	-1.3825329561657	5.82701520693837	55.8679206055879	7.75069997799613e-14	7.5544740673652e-13
ENSG00000203879.11	ENSG00000203879	GDI1	GDI1	protein_coding	1.36564844228282	8.37983195767981	55.8389906484167	7.86559811078637e-14	7.66204459195392e-13
ENSG00000169122.11	ENSG00000169122	FAM110B	FAM110B	protein_coding	1.76501061703717	5.26507685815532	55.8145231491918	7.96410237364481e-14	7.75353077286699e-13
ENSG00000112852.6	ENSG00000112852	PCDHB2	PCDHB2	protein_coding	1.28735355571185	6.34891240005897	55.7830616934109	8.09257993956368e-14	7.8740756222548e-13
ENSG00000053524.12	ENSG00000053524	MCF2L2	MCF2L2	protein_coding	-2.14417017077763	4.55212311138353	55.757303025227	8.1993118599778e-14	7.97333542839384e-13
ENSG00000277991.4	ENSG00000277991		FP236241.1	lincRNA	-2.77238695953443	4.01880039097919	55.7536701338116	8.2144777765021e-14	7.98348987352858e-13
ENSG00000253686.1	ENSG00000253686	LINC01484	LINC01484	lincRNA	-2.61462052289487	0.411098426331187	55.6839340810387	8.5111010382185e-14	8.267018313042e-13
ENSG00000101493.10	ENSG00000101493	ZNF516	ZNF516	protein_coding	1.79125093882519	6.08584518397409	55.6789716801148	8.53261264674098e-14	8.28315257567888e-13
ENSG00000003400.14	ENSG00000003400	CASP10	CASP10	protein_coding	-2.24668806165977	1.80088480848059	55.6480456691779	8.66790580591806e-14	8.40965993259594e-13
ENSG00000255837.1	ENSG00000255837	TAS2R20	TAS2R20	protein_coding	-2.72636875776164	0.217074159536156	55.6215277145512	8.7856229569793e-14	8.51897955226088e-13
ENSG00000184009.9	ENSG00000184009	ACTG1	ACTG1	protein_coding	1.24914746876915	11.4118277391251	55.6041666722885	8.86355631316573e-14	8.58961956701915e-13
ENSG00000145687.16	ENSG00000145687	SSBP2	SSBP2	protein_coding	1.51512897957654	7.34809265611789	55.5579868331371	9.074240306679e-14	8.78371909640217e-13
ENSG00000166979.12	ENSG00000166979	EVA1C	EVA1C	protein_coding	-2.41841783068208	2.02724993058407	55.5513558361532	9.10490122857609e-14	8.808353501097e-13
ENSG00000181785.2	ENSG00000181785	OR5AS1	OR5AS1	protein_coding	-2.183511796497	4.46838118870173	55.5389503393751	9.16254138129046e-14	8.85904530235642e-13
ENSG00000100271.16	ENSG00000100271	TTLL1	TTLL1	protein_coding	1.71220736544541	4.46045169797826	55.5351504710069	9.18026980058486e-14	8.87111148654572e-13
ENSG00000198121.13	ENSG00000198121	LPAR1	LPAR1	protein_coding	3.07249183896888	4.50296405883118	55.5321701826229	9.19419845386705e-14	8.8794941753604e-13
ENSG00000138696.10	ENSG00000138696	BMPR1B	BMPR1B	protein_coding	3.84388208301422	5.31332694270312	55.5295916944329	9.20626631707261e-14	8.8860712178666e-13
ENSG00000155561.14	ENSG00000155561	NUP205	NUP205	protein_coding	-1.07491261095647	7.51328066953674	55.5202918925468	9.2499231471085e-14	8.92311364779e-13
ENSG00000078699.21	ENSG00000078699	CBFA2T2	CBFA2T2	protein_coding	1.03909415489994	6.11221612683801	55.5130407425459	9.28410649494662e-14	8.95098025505378e-13
ENSG00000181588.16	ENSG00000181588	MEX3D	MEX3D	protein_coding	1.865224578726	5.11404995620435	55.4843281189309	9.42070918963947e-14	9.07750319350608e-13
ENSG00000169740.13	ENSG00000169740	ZNF32	ZNF32	protein_coding	1.34990788366903	4.90859310621983	55.4561628307133	9.55666168507067e-14	9.20325579141763e-13
ENSG00000107021.15	ENSG00000107021	TBC1D13	TBC1D13	protein_coding	1.14195189028677	4.98774545833806	55.4401472567659	9.63484180683163e-14	9.27302035834024e-13
ENSG00000259959.1	ENSG00000259959		AC107068.1	lincRNA	-1.5736524531864	2.81341189875127	55.4359708814279	9.6553337947518e-14	9.28241163055177e-13
ENSG00000227471.8	ENSG00000227471	AKR1B15	AKR1B15	protein_coding	-1.81297025087476	2.42301606562987	55.3775353959023	9.94667225349528e-14	9.5570612709678e-13
ENSG00000022267.16	ENSG00000022267	FHL1	FHL1	protein_coding	1.48188913185738	7.02153762712076	55.3201682631827	1.02412391081903e-13	9.82891437635008e-13
ENSG00000102230.13	ENSG00000102230	PCYT1B	PCYT1B	protein_coding	-2.49912763172551	4.9845304418827	55.2794043681983	1.04558421069225e-13	1.00291820345685e-12
ENSG00000179859.9	ENSG00000179859	LINC02581	LINC02581	protein_coding	1.42841800285181	2.9309688658604	55.2530118264384	1.05971804876316e-13	1.0158987375012e-12
ENSG00000059804.15	ENSG00000059804	SLC2A3	SLC2A3	protein_coding	-3.615903807562	8.48491514712146	55.2194430319792	1.07797148809644e-13	1.0328115714466e-12
ENSG00000160803.7	ENSG00000160803	UBQLN4	UBQLN4	protein_coding	1.03434954320437	6.33229478727832	55.1887353795978	1.09494453538746e-13	1.04847918371578e-12
ENSG00000111412.5	ENSG00000111412	C12orf49	C12orf49	protein_coding	1.0571056539657	6.80935704784305	55.1522106963208	1.11548136634103e-13	1.06753967001868e-12
ENSG00000164128.6	ENSG00000164128	NPY1R	NPY1R	protein_coding	-2.67150157406523	2.76345065964491	55.1406431684726	1.12206549185587e-13	1.07323310004844e-12
ENSG00000145220.13	ENSG00000145220	LYAR	LYAR	protein_coding	-1.25512164562001	3.4947950089398	55.1071158309841	1.14136944147349e-13	1.09107946438594e-12
ENSG00000181481.13	ENSG00000181481	RNF135	RNF135	protein_coding	-2.10313427253373	1.40326778341193	55.0409480667953	1.18044719137716e-13	1.12779751167131e-12
ENSG00000067646.11	ENSG00000067646	ZFY	ZFY	protein_coding	1.49077511475085	4.14855379841647	55.00538005727	1.20200350629017e-13	1.14774357400057e-12
ENSG00000064393.15	ENSG00000064393	HIPK2	HIPK2	protein_coding	2.05970894150847	7.42539345284045	54.9952647293769	1.20820561871598e-13	1.15301429485707e-12
ENSG00000233927.4	ENSG00000233927	RPS28	RPS28	protein_coding	1.65417650875117	7.13252528863446	54.9849199062578	1.21458156407328e-13	1.15844486537261e-12
ENSG00000070761.7	ENSG00000070761	CFAP20	CFAP20	protein_coding	1.17452832942593	5.76554683512198	54.9480356120083	1.23759015294587e-13	1.17972426254586e-12
ENSG00000171033.12	ENSG00000171033	PKIA	PKIA	protein_coding	2.07631239695741	7.6291702105817	54.9323348823417	1.24751620058533e-13	1.18851585716419e-12
ENSG00000188677.14	ENSG00000188677	PARVB	PARVB	protein_coding	-1.72982223602267	2.55328726898888	54.9291561551166	1.2495354771053e-13	1.18976896329897e-12
ENSG00000159733.13	ENSG00000159733	ZFYVE28	ZFYVE28	protein_coding	-2.4316995928176	1.78272230812077	54.924934360241	1.25222241623473e-13	1.19165602797203e-12
ENSG00000050438.16	ENSG00000050438	SLC4A8	SLC4A8	protein_coding	1.60801555667383	6.51842240902892	54.8803063829475	1.28098166552497e-13	1.21833827400324e-12
ENSG00000059588.9	ENSG00000059588	TARBP1	TARBP1	protein_coding	-1.24298691925063	5.82201099715168	54.8730467763791	1.2857220174526e-13	1.22215904482376e-12
ENSG00000143469.18	ENSG00000143469	SYT14	SYT14	protein_coding	-1.63818244661392	5.46926810930956	54.8622252248206	1.29282083883732e-13	1.22821613250082e-12
ENSG00000196247.11	ENSG00000196247	ZNF107	ZNF107	protein_coding	-1.80087879419012	5.43658297964209	54.85759045511	1.29587318063339e-13	1.23042430482499e-12
ENSG00000063177.12	ENSG00000063177	RPL18	RPL18	protein_coding	1.68505349053601	9.08677259019685	54.8551572119263	1.29747853840363e-13	1.2311584763621e-12
ENSG00000261826.1	ENSG00000261826		AC121333.1	lincRNA	-2.29729871614015	2.51152720749725	54.8542110583276	1.29810331038238e-13	1.2311584763621e-12
ENSG00000148082.9	ENSG00000148082	SHC3	SHC3	protein_coding	2.42738708666236	6.53817330323047	54.8364494829468	1.30988780749696e-13	1.24163846519945e-12
ENSG00000135253.13	ENSG00000135253	KCP	KCP	protein_coding	-2.08512154744436	1.22810488377736	54.8321092403777	1.31278372118266e-13	1.24368596814508e-12
ENSG00000221813.4	ENSG00000221813	OR6B1	OR6B1	protein_coding	-2.94081928731929	0.0508520784524698	54.7965984021701	1.33671930703178e-13	1.26565226936381e-12
ENSG00000133639.4	ENSG00000133639	BTG1	BTG1	protein_coding	2.11202142286997	6.74594137787991	54.7890457165754	1.34186613640762e-13	1.26981408574609e-12
ENSG00000121716.20	ENSG00000121716	PILRB	PILRB	protein_coding	-1.2934658919304	4.6218577630602	54.7710411220096	1.35421561039695e-13	1.28078332575931e-12
ENSG00000197943.9	ENSG00000197943	PLCG2	PLCG2	protein_coding	-3.52119196218157	1.7566623839177	54.7679577131323	1.35634191831407e-13	1.28207688822294e-12
ENSG00000179833.4	ENSG00000179833	SERTAD2	SERTAD2	protein_coding	1.8343809421207	4.76471361204066	54.7356351922041	1.37883347274528e-13	1.30260841379921e-12
ENSG00000149527.17	ENSG00000149527	PLCH2	PLCH2	protein_coding	2.60644464213493	4.09664904391434	54.7277755960971	1.38435872709845e-13	1.30709758920061e-12
ENSG00000196436.8	ENSG00000196436	NPIPB15	NPIPB15	protein_coding	-2.2398675581762	1.57924578663938	54.7101347733258	1.39684093233471e-13	1.31747281032071e-12
ENSG00000186603.5	ENSG00000186603	HPDL	HPDL	protein_coding	-2.39952989446074	1.03959793658827	54.7100428576699	1.39690626359075e-13	1.31747281032071e-12
ENSG00000119280.16	ENSG00000119280	C1orf198	C1orf198	protein_coding	1.61407280406813	6.72334283250871	54.7031187864651	1.4018365136021e-13	1.32138532718288e-12
ENSG00000169016.16	ENSG00000169016	E2F6	E2F6	protein_coding	1.27249281855259	5.07115912214409	54.6906378763273	1.41076750280858e-13	1.32906251755673e-12
ENSG00000157570.11	ENSG00000157570	TSPAN18	TSPAN18	protein_coding	2.71137995937668	6.31613545813194	54.6132238403398	1.46744871801113e-13	1.38169085142652e-12
ENSG00000104341.16	ENSG00000104341	LAPTM4B	LAPTM4B	protein_coding	-1.29389862118556	7.91618586494267	54.561034089284	1.50694157061003e-13	1.41808571742095e-12
ENSG00000183323.12	ENSG00000183323	CCDC125	CCDC125	protein_coding	-1.56930104346336	4.70075079059149	54.5376228185037	1.52500111348119e-13	1.43428179292963e-12
ENSG00000204427.11	ENSG00000204427	ABHD16A	ABHD16A	protein_coding	1.050616015385	6.03368752595454	54.5083103526241	1.54791849276899e-13	1.45502616497713e-12
ENSG00000259104.2	ENSG00000259104	PTCSC3	PTCSC3	lincRNA	-2.42538364553131	2.65143088178617	54.4905738897866	1.56195241409455e-13	1.46740176490339e-12
ENSG00000154721.14	ENSG00000154721	JAM2	JAM2	protein_coding	2.61528080211184	5.68142724778724	54.4754456392547	1.57402315849234e-13	1.47709968915486e-12
ENSG00000175984.14	ENSG00000175984	DENND2C	DENND2C	protein_coding	-1.91471362486283	2.67314987340797	54.444513869189	1.59899475143474e-13	1.49970090421745e-12
ENSG00000185880.12	ENSG00000185880	TRIM69	TRIM69	protein_coding	1.27401361164477	5.2456163751595	54.4234611328868	1.61621722087595e-13	1.51501315862587e-12
ENSG00000119801.12	ENSG00000119801	YPEL5	YPEL5	protein_coding	1.17135236055924	5.89333673515915	54.4185859346441	1.62023183672517e-13	1.51793449404059e-12
ENSG00000103549.21	ENSG00000103549	RNF40	RNF40	protein_coding	1.1700891342025	7.54446146100907	54.4116045737715	1.62599821176169e-13	1.52249284083015e-12
ENSG00000187021.14	ENSG00000187021	PNLIPRP1	PNLIPRP1	protein_coding	-2.67053918722258	0.612474510191721	54.4017314134726	1.63418819103704e-13	1.52931420912054e-12
ENSG00000165861.13	ENSG00000165861	ZFYVE1	ZFYVE1	protein_coding	1.05416877598797	5.10282961296962	54.3928328270411	1.64160510314055e-13	1.53540497222902e-12
ENSG00000100852.12	ENSG00000100852	ARHGAP5	ARHGAP5	protein_coding	1.45426679931167	8.84282089532487	54.3506600198309	1.67721654544604e-13	1.56784495766502e-12
ENSG00000162039.14	ENSG00000162039	MEIOB	MEIOB	protein_coding	-2.83437410344039	0.448892361544937	54.3444631775311	1.68251400445568e-13	1.57192753948621e-12
ENSG00000005469.11	ENSG00000005469	CROT	CROT	protein_coding	2.11370402747764	4.47341044777876	54.3375818352221	1.68841623867275e-13	1.57657032319382e-12
ENSG00000196549.10	ENSG00000196549	MME	MME	protein_coding	-3.62190008441801	3.15820474923859	54.3191225859674	1.70435155339706e-13	1.59057126471362e-12
ENSG00000140931.19	ENSG00000140931	CMTM3	CMTM3	protein_coding	1.6648483903837	4.85409965381067	54.316503522766	1.70662466992294e-13	1.59181366149932e-12
ENSG00000243232.4	ENSG00000243232	PCDHAC2	PCDHAC2	protein_coding	-2.24859017634201	4.51607078382271	54.3083708701609	1.71370245002194e-13	1.59753365183788e-12
ENSG00000132661.3	ENSG00000132661	NXT1	NXT1	protein_coding	1.49703347658673	3.79835860092061	54.3054561273893	1.71624626985199e-13	1.59902305439738e-12
ENSG00000273079.5	ENSG00000273079	GRIN2B	GRIN2B	protein_coding	-2.9665252471859	6.53011647040274	54.2775001799293	1.74083734005126e-13	1.62104087516288e-12
ENSG00000196459.13	ENSG00000196459	TRAPPC2	TRAPPC2	protein_coding	1.1666234231301	5.46265614112713	54.2494455584668	1.76586965209068e-13	1.64254061584945e-12
ENSG00000113811.10	ENSG00000113811	SELENOK	SELENOK	protein_coding	1.13217153231718	5.13128499777197	54.224520882345	1.78841118674554e-13	1.66259281997725e-12
ENSG00000142528.15	ENSG00000142528	ZNF473	ZNF473	protein_coding	1.23031049000656	5.21703955713322	54.2158086393979	1.79635814261814e-13	1.66906261508462e-12
ENSG00000147400.8	ENSG00000147400	CETN2	CETN2	protein_coding	1.64101627786055	5.7124863141857	54.1722735847542	1.836601646581e-13	1.70551672686074e-12
ENSG00000181965.5	ENSG00000181965	NEUROG1	NEUROG1	protein_coding	9.2969250085109	2.09913122765792	54.1182238646297	1.8878223673111e-13	1.75211893629462e-12
ENSG00000019582.14	ENSG00000019582	CD74	CD74	protein_coding	-2.14124888108562	2.8067319492595	54.1030295572326	1.90247708578817e-13	1.76475111014851e-12
ENSG00000139324.11	ENSG00000139324	TMTC3	TMTC3	protein_coding	-1.38466066539688	5.78818810907523	54.0869487529158	1.91811082574641e-13	1.7782770743796e-12
ENSG00000205959.3	ENSG00000205959		AC105345.1	lincRNA	-2.21881079184659	1.67051352955783	54.0715376772662	1.9332140744438e-13	1.79129665965869e-12
ENSG00000157470.11	ENSG00000157470	FAM81A	FAM81A	protein_coding	2.64705064743621	2.61257575545716	54.0268635197965	1.97767171246349e-13	1.8304835494165e-12
ENSG00000197061.4	ENSG00000197061	HIST1H4C	HIST1H4C	protein_coding	2.17153292519594	7.77411691143812	54.0136025019419	1.9910643147188e-13	1.84187071609537e-12
ENSG00000155506.16	ENSG00000155506	LARP1	LARP1	protein_coding	-1.06681687838579	7.50410314477115	54.0081042639006	1.99664368818736e-13	1.84512889428301e-12
ENSG00000012211.12	ENSG00000012211	PRICKLE3	PRICKLE3	protein_coding	-1.76565114150572	0.795430900190144	54.0079801004929	1.9967698642942e-13	1.84512889428301e-12
ENSG00000171217.5	ENSG00000171217	CLDN20	CLDN20	protein_coding	-2.64704844087559	-0.0259351112050238	53.9671168059201	2.03873197160525e-13	1.88287481159018e-12
ENSG00000180934.6	ENSG00000180934	OR56A1	OR56A1	protein_coding	-2.67842884267783	1.09127598799254	53.9279381878656	2.07979243655939e-13	1.9197472403217e-12
ENSG00000137216.18	ENSG00000137216	TMEM63B	TMEM63B	protein_coding	-1.17715491766995	6.07790909908187	53.9224059232605	2.08565672136462e-13	1.92410940217158e-12
ENSG00000250899.3	ENSG00000250899		AC125807.2	lincRNA	-2.71746928175507	2.25656764639636	53.9200186108629	2.08819241657118e-13	1.92539771044569e-12
ENSG00000164117.13	ENSG00000164117	FBXO8	FBXO8	protein_coding	1.45695157300451	4.20918050776885	53.8634138893298	2.14922746180319e-13	1.9805939657544e-12
ENSG00000145833.15	ENSG00000145833	DDX46	DDX46	protein_coding	-1.08248170783384	5.82178468101502	53.8588841758812	2.15418816424472e-13	1.9838470923419e-12
ENSG00000100033.16	ENSG00000100033	PRODH	PRODH	protein_coding	-3.11535750321221	4.8578811520278	53.8580479759296	2.15510517811948e-13	1.9838470923419e-12
ENSG00000249614.1	ENSG00000249614	LINC02503	LINC02503	lincRNA	-2.36550740445985	4.80088472517088	53.8482626292464	2.16586529688251e-13	1.99266681451341e-12
ENSG00000129518.8	ENSG00000129518	EAPP	EAPP	protein_coding	1.01897900522252	4.88270183245791	53.8310303315089	2.18494505494404e-13	2.00912711499506e-12
ENSG00000137285.9	ENSG00000137285	TUBB2B	TUBB2B	protein_coding	1.79733909239502	10.5380635894725	53.7866991288527	2.23480541150435e-13	2.05274164455625e-12
ENSG00000213903.8	ENSG00000213903	LTB4R	LTB4R	protein_coding	-1.44707458074185	2.71376937777375	53.7744472246775	2.24878513452728e-13	2.06446048661844e-12
ENSG00000173145.11	ENSG00000173145	NOC3L	NOC3L	protein_coding	-1.21102590350632	5.15282957585974	53.7427225148984	2.28539179869106e-13	2.09692762158944e-12
ENSG00000104290.10	ENSG00000104290	FZD3	FZD3	protein_coding	1.44028014903354	8.43598434224973	53.7297185239089	2.3005686589815e-13	2.10970759117994e-12
ENSG00000279668.2	ENSG00000279668		AC024610.2	lincRNA	-2.50357219451722	1.832873107311	53.7157708610169	2.3169589829963e-13	2.12358588783191e-12
ENSG00000172197.10	ENSG00000172197	MBOAT1	MBOAT1	protein_coding	-2.47828460660824	2.55351487612388	53.6720241979279	2.36912886052219e-13	2.17022476269298e-12
ENSG00000140853.15	ENSG00000140853	NLRC5	NLRC5	protein_coding	-2.75787034094985	1.5175603021181	53.6406103456662	2.40731486439413e-13	2.20401021252032e-12
ENSG00000186812.12	ENSG00000186812	ZNF397	ZNF397	protein_coding	-1.1897162244005	6.203697331762	53.6289090417936	2.42169562016013e-13	2.21597605177728e-12
ENSG00000177868.11	ENSG00000177868	SVBP	SVBP	protein_coding	1.45161927217785	4.69461250986067	53.6208942485595	2.43159527374119e-13	2.22383072086038e-12
ENSG00000124074.11	ENSG00000124074	ENKD1	ENKD1	protein_coding	1.98491516861413	3.88075773338377	53.5886400031716	2.47184591912944e-13	2.25941957161745e-12
ENSG00000233822.4	ENSG00000233822	HIST1H2BN	HIST1H2BN	protein_coding	2.07406764954123	6.02940330928704	53.5268931161469	2.55077018929148e-13	2.32904197564642e-12
ENSG00000278249.1	ENSG00000278249	SCARNA2	SCARNA2	scaRNA	16.8675607930079	8.49467091753877	53.5134749945455	2.56825188405245e-13	2.34373785595953e-12
ENSG00000167549.18	ENSG00000167549	CORO6	CORO6	protein_coding	-2.2579615015256	2.61017774694935	53.4476910237033	2.65570823825999e-13	2.42093446250442e-12
ENSG00000134900.11	ENSG00000134900	TPP2	TPP2	protein_coding	-1.02245143403124	6.44210132050327	53.4394770123735	2.66683557104736e-13	2.42976754642973e-12
ENSG00000076641.4	ENSG00000076641	PAG1	PAG1	protein_coding	3.01382204367672	6.12627367155087	53.4323056282099	2.67658861987159e-13	2.43733966942078e-12
ENSG00000152931.7	ENSG00000152931	PART1	PART1	lincRNA	-2.23970552227009	1.33610007315613	53.4243401958948	2.68746341378489e-13	2.44592456415608e-12
ENSG00000148343.18	ENSG00000148343	MIGA2	MIGA2	protein_coding	-1.14633602397678	4.91231712026045	53.3657651825402	2.7688025769033e-13	2.51859700496462e-12
ENSG00000251408.1	ENSG00000251408		AC113615.1	lincRNA	-2.108775751232	0.387592299128597	53.3523809395853	2.78773146421226e-13	2.5344512897607e-12
ENSG00000164330.16	ENSG00000164330	EBF1	EBF1	protein_coding	5.42742309206884	5.06090800882646	53.3431391166947	2.80087738808751e-13	2.54503380301436e-12
ENSG00000112699.10	ENSG00000112699	GMDS	GMDS	protein_coding	-1.60347434872632	2.59039032095481	53.3386647509452	2.80726416548315e-13	2.54946650514942e-12
ENSG00000137496.17	ENSG00000137496	IL18BP	IL18BP	protein_coding	-1.20727178805676	3.63829127060716	53.3303951563928	2.81910669133465e-13	2.55884651934731e-12
ENSG00000186998.15	ENSG00000186998	EMID1	EMID1	protein_coding	2.78605065935525	4.69830187227104	53.3150100053812	2.84127227233126e-13	2.57481730159092e-12
ENSG00000111816.7	ENSG00000111816	FRK	FRK	protein_coding	-1.87345351123572	5.12112149039001	53.2854517553741	2.88434776626002e-13	2.61245239000861e-12
ENSG00000112335.14	ENSG00000112335	SNX3	SNX3	protein_coding	1.35804510408532	6.04153957864659	53.2344872499387	2.96015911034604e-13	2.67968125998706e-12
ENSG00000226383.6	ENSG00000226383	LINC01876	LINC01876	lincRNA	-1.5619059083847	2.14436715727608	53.2087044685628	2.99926807411545e-13	2.71363114136109e-12
ENSG00000173227.13	ENSG00000173227	SYT12	SYT12	protein_coding	-2.79581937750576	3.17426347128885	53.2067940657369	3.00218638557207e-13	2.71481819703337e-12
ENSG00000042062.11	ENSG00000042062	RIPOR3	RIPOR3	protein_coding	-2.021666427341	1.524600622348	53.2040405852681	3.0063975732689e-13	2.71717248052501e-12
ENSG00000182103.4	ENSG00000182103	FAM181B	FAM181B	protein_coding	2.98624102685225	4.56868593517378	53.1514038152281	3.08804674713765e-13	2.78947504400713e-12
ENSG00000163659.12	ENSG00000163659	TIPARP	TIPARP	protein_coding	1.716623560567	5.11511159571353	53.1256791623901	3.12875385148491e-13	2.82473658354415e-12
ENSG00000073803.13	ENSG00000073803	MAP3K13	MAP3K13	protein_coding	1.1037223367067	6.01398566789554	53.1205230241085	3.13697738002529e-13	2.83064894286211e-12
ENSG00000104814.12	ENSG00000104814	MAP4K1	MAP4K1	protein_coding	-1.67009024031919	1.95215607855976	53.1081419606922	3.15681237590319e-13	2.84702699920703e-12
ENSG00000175309.14	ENSG00000175309	PHYKPL	PHYKPL	protein_coding	-1.06149459868307	4.60508283573121	53.1025514715452	3.16580965883939e-13	2.85361861568238e-12
ENSG00000150361.11	ENSG00000150361	KLHL1	KLHL1	protein_coding	6.74444495228489	4.47272530865141	53.0732041357905	3.2134636103268e-13	2.89502923657426e-12
ENSG00000110455.13	ENSG00000110455	ACCS	ACCS	protein_coding	-3.35637264859777	0.893576750251728	53.0408129144927	3.26689394877074e-13	2.94159694342964e-12
ENSG00000174749.5	ENSG00000174749	FAM241A	FAM241A	protein_coding	-2.225574593727	6.31448903330775	53.0182921814102	3.30456562687982e-13	2.97393310223088e-12
ENSG00000088386.16	ENSG00000088386	SLC15A1	SLC15A1	protein_coding	-2.50220300808317	0.676312390088753	52.9845820186542	3.36176833633989e-13	3.02380237639598e-12
ENSG00000126091.19	ENSG00000126091	ST3GAL3	ST3GAL3	protein_coding	1.43667740394234	4.58252380581261	52.9821910908821	3.36586292694667e-13	3.02587496427264e-12
ENSG00000136367.13	ENSG00000136367	ZFHX2	ZFHX2	protein_coding	-1.66168332873568	4.09947140021123	52.9771033274774	3.3745926073756e-13	3.03211002962547e-12
ENSG00000180354.15	ENSG00000180354	MTURN	MTURN	protein_coding	1.51814441254144	7.67398610793843	52.9348631793052	3.44794946351795e-13	3.09637587050568e-12
ENSG00000101349.16	ENSG00000101349	PAK5	PAK5	protein_coding	2.22679661739292	5.80866426381698	52.9277300880998	3.46049377391222e-13	3.1051816518602e-12
ENSG00000011201.11	ENSG00000011201	ANOS1	ANOS1	protein_coding	-1.91182228754497	6.81891846254146	52.9271989635143	3.46142963854483e-13	3.1051816518602e-12
ENSG00000148925.10	ENSG00000148925	BTBD10	BTBD10	protein_coding	1.18433048017704	6.55682149442259	52.9053122582427	3.50021601841785e-13	3.13831039402016e-12
ENSG00000104969.9	ENSG00000104969	SGTA	SGTA	protein_coding	1.2247148098594	6.57637183834876	52.8950581066359	3.51853715615769e-13	3.15306450032986e-12
ENSG00000148204.11	ENSG00000148204	CRB2	CRB2	protein_coding	4.5904752495751	7.11921295994237	52.8814554493242	3.5429892485518e-13	3.17329418599756e-12
ENSG00000168702.17	ENSG00000168702	LRP1B	LRP1B	protein_coding	2.93489887832237	5.55708615809905	52.8797117849186	3.54613592456879e-13	3.17443025747548e-12
ENSG00000197774.12	ENSG00000197774	EME2	EME2	protein_coding	-1.68493322330763	5.14753528800357	52.8468284286794	3.60600478910105e-13	3.22563957641846e-12
ENSG00000147123.10	ENSG00000147123	NDUFB11	NDUFB11	protein_coding	1.08859584144591	6.21290084777352	52.8313354301041	3.63456150020084e-13	3.24842537889447e-12
ENSG00000108932.11	ENSG00000108932	SLC16A6	SLC16A6	protein_coding	3.36191438096136	4.13793232644841	52.8272952857118	3.64204542589355e-13	3.25339374963145e-12
ENSG00000281131.1	ENSG00000281131	SCHLAP1	SCHLAP1	lincRNA	-2.22796278680602	0.575460540343936	52.8126456693321	3.66931180026482e-13	3.27481034646764e-12
ENSG00000011478.11	ENSG00000011478	QPCTL	QPCTL	protein_coding	-1.26819199582302	3.523657650485	52.8123331223585	3.66989574357122e-13	3.27481034646764e-12
ENSG00000163735.6	ENSG00000163735	CXCL5	CXCL5	protein_coding	-4.84572030300856	0.367144166644198	52.7930366238527	3.70612880148602e-13	3.30539751313537e-12
ENSG00000086061.15	ENSG00000086061	DNAJA1	DNAJA1	protein_coding	1.55099011204701	8.04055211545725	52.7896301564928	3.71256220281992e-13	3.30938891296727e-12
ENSG00000101347.8	ENSG00000101347	SAMHD1	SAMHD1	protein_coding	-1.94427286816593	4.80648223973242	52.7818847740829	3.727231632802e-13	3.3207138548227e-12
ENSG00000196502.11	ENSG00000196502	SULT1A1	SULT1A1	protein_coding	-2.51729466939909	2.72520073247821	52.7232551644634	3.84017127098372e-13	3.41773220910457e-12
ENSG00000178235.7	ENSG00000178235	SLITRK1	SLITRK1	protein_coding	2.35452510904254	4.81590673194429	52.6336817023691	4.01936652044955e-13	3.57533229274305e-12
ENSG00000141337.12	ENSG00000141337	ARSG	ARSG	protein_coding	1.2980132785709	4.8138567881941	52.607244742671	4.0738367393252e-13	3.62187873389454e-12
ENSG00000145012.13	ENSG00000145012	LPP	LPP	protein_coding	-1.19972883591634	6.37652640467388	52.5954332809666	4.09841099266934e-13	3.64181094569424e-12
ENSG00000174021.10	ENSG00000174021	GNG5	GNG5	protein_coding	1.82092092874768	4.84053049312298	52.5910199479425	4.10763114077684e-13	3.64808585970938e-12
ENSG00000116991.10	ENSG00000116991	SIPA1L2	SIPA1L2	protein_coding	2.05592048691258	7.39681833796516	52.5842750748229	4.12176235978519e-13	3.65871353165596e-12
ENSG00000163348.3	ENSG00000163348	PYGO2	PYGO2	protein_coding	1.14496507576787	5.63136088511794	52.5705874822997	4.15058901102e-13	3.68236770998682e-12
ENSG00000263571.2	ENSG00000263571		AC004147.2	lincRNA	-4.31429496965345	-0.233190238135822	52.5693986691313	4.15310220358605e-13	3.68266423624385e-12
ENSG00000213057.5	ENSG00000213057	C1orf220	C1orf220	lincRNA	-1.83448662828025	1.47479749654307	52.5585860553647	4.1760304699705e-13	3.70105353817365e-12
ENSG00000117748.9	ENSG00000117748	RPA2	RPA2	protein_coding	1.20987111725411	5.91933109330366	52.5141109779566	4.27168003623438e-13	3.78383984760992e-12
ENSG00000110917.7	ENSG00000110917	MLEC	MLEC	protein_coding	-1.01853200772047	7.97968213129219	52.5100598689557	4.28050067369484e-13	3.78966694007944e-12
ENSG00000204385.10	ENSG00000204385	SLC44A4	SLC44A4	protein_coding	-2.55950047801375	0.844043333310197	52.5082119355869	4.28453030180947e-13	3.79124851470586e-12
ENSG00000158859.9	ENSG00000158859	ADAMTS4	ADAMTS4	protein_coding	-2.5347423552827	3.51657092066676	52.464833257919	4.38022056564285e-13	3.87186756171181e-12
ENSG00000168061.14	ENSG00000168061	SAC3D1	SAC3D1	protein_coding	1.74685802592763	3.47286442827207	52.3989027982063	4.5297695472938e-13	3.99942944746394e-12
ENSG00000109654.14	ENSG00000109654	TRIM2	TRIM2	protein_coding	1.348448852511	8.9122433542162	52.3980965058414	4.53162972125522e-13	3.99942944746394e-12
ENSG00000115966.16	ENSG00000115966	ATF2	ATF2	protein_coding	1.13564615315953	6.92153887441681	52.3803172840028	4.57284247708185e-13	4.0336957570543e-12
ENSG00000153395.9	ENSG00000153395	LPCAT1	LPCAT1	protein_coding	-1.66849807380349	6.65327630282741	52.363549841007	4.61205348858424e-13	4.06616150289839e-12
ENSG00000160948.13	ENSG00000160948	VPS28	VPS28	protein_coding	1.19090848851948	6.06396052597293	52.3599758027634	4.62045485378338e-13	4.07144460290891e-12
ENSG00000138018.17	ENSG00000138018	SELENOI	SELENOI	protein_coding	-1.36071310561811	6.62476636940698	52.3541197649022	4.63425355011343e-13	4.08147572957098e-12
ENSG00000164764.10	ENSG00000164764	SBSPON	SBSPON	protein_coding	-2.83716507707704	1.83758267859119	52.346715011315	4.65176056744141e-13	4.09393590278032e-12
ENSG00000197971.14	ENSG00000197971	MBP	MBP	protein_coding	-2.82506868440852	3.04241555972063	52.336657691701	4.67564506776064e-13	4.11150246046943e-12
ENSG00000254153.1	ENSG00000254153		AC103957.2	lincRNA	-2.20379922597982	1.42761368965815	52.3249511955162	4.70360068791799e-13	4.13393422914727e-12
ENSG00000204536.13	ENSG00000204536	CCHCR1	CCHCR1	protein_coding	-1.05319085471585	4.53795602724133	52.2935846415779	4.77933260904881e-13	4.19831083292796e-12
ENSG00000214776.11	ENSG00000214776		AC092821.1	protein_coding	-1.88024844047832	2.39924424486179	52.289316758006	4.78973092776514e-13	4.20525934598226e-12
ENSG00000136451.8	ENSG00000136451	VEZF1	VEZF1	protein_coding	1.26559627919148	6.87283630523792	52.2851942886128	4.7997964517575e-13	4.21190861013258e-12
ENSG00000091664.7	ENSG00000091664	SLC17A6	SLC17A6	protein_coding	4.66868602118276	4.3055608938109	52.2763798436258	4.82138908846997e-13	4.22866097479144e-12
ENSG00000164070.11	ENSG00000164070	HSPA4L	HSPA4L	protein_coding	1.84540228037325	6.63643592847801	52.2687044978476	4.84027044408319e-13	4.2430192310918e-12
ENSG00000189319.13	ENSG00000189319	FAM53B	FAM53B	protein_coding	1.67553429239095	6.31496150372682	52.2444000176654	4.90054897501764e-13	4.29197002672835e-12
ENSG00000157514.16	ENSG00000157514	TSC22D3	TSC22D3	protein_coding	2.02775137588548	5.85037396437248	52.2441429441628	4.90119055179321e-13	4.29197002672835e-12
ENSG00000156521.13	ENSG00000156521	TYSND1	TYSND1	protein_coding	-1.16891957722688	3.82449097935475	52.236306624476	4.92078798994053e-13	4.30681124558897e-12
ENSG00000267645.5	ENSG00000267645		AC105052.3	protein_coding	1.72103080401744	5.03053979182863	52.2353303806194	4.92323491300982e-13	4.30681124558897e-12
ENSG00000159228.12	ENSG00000159228	CBR1	CBR1	protein_coding	-1.72139754467505	4.04717975876736	52.2045227036769	5.00108200260142e-13	4.37264805618037e-12
ENSG00000134326.11	ENSG00000134326	CMPK2	CMPK2	protein_coding	2.37150834441255	2.02292764002788	52.1527222890176	5.13476177670946e-13	4.48720831376249e-12
ENSG00000044524.10	ENSG00000044524	EPHA3	EPHA3	protein_coding	2.85927570539855	6.56043749765373	52.1384334435224	5.17226175897838e-13	4.51764320353972e-12
ENSG00000204619.7	ENSG00000204619	PPP1R11	PPP1R11	protein_coding	1.15927914141172	5.71841768909823	52.111271126027	5.24430447530855e-13	4.57820195956559e-12
ENSG00000232593.7	ENSG00000232593	KANTR	KANTR	protein_coding	-1.55508206174556	4.56159883546239	52.0970496987609	5.28242363554903e-13	4.60909870234456e-12
ENSG00000225506.2	ENSG00000225506	CYP4A22-AS1	CYP4A22-AS1	lincRNA	-2.11441324163752	1.83595648910142	52.0642805502931	5.37131698529255e-13	4.68424294986736e-12
ENSG00000177201.2	ENSG00000177201	OR2T12	OR2T12	protein_coding	-2.21207446274114	2.6822630070583	52.0536808908689	5.40039003861821e-13	4.7071682332484e-12
ENSG00000136783.9	ENSG00000136783	NIPSNAP3A	NIPSNAP3A	protein_coding	1.65555189022643	4.28513508495712	52.023631817197	5.48366831218753e-13	4.77729268784956e-12
ENSG00000179832.17	ENSG00000179832	MROH1	MROH1	protein_coding	-1.73188326069597	4.95245119446463	51.9500458115715	5.6930725380254e-13	4.95716738614978e-12
ENSG00000204227.4	ENSG00000204227	RING1	RING1	protein_coding	1.12336330115401	5.31633029057992	51.9127434301508	5.80226159495991e-13	5.04704185364989e-12
ENSG00000184232.8	ENSG00000184232	OAF	OAF	protein_coding	2.70783723375415	3.53714774378414	51.8963011375317	5.85105344710771e-13	5.08686493361972e-12
ENSG00000205649.7	ENSG00000205649	HTN3	HTN3	protein_coding	-2.33966758868987	1.37147316639361	51.8784367914511	5.90453067107687e-13	5.13071839958201e-12
ENSG00000105339.10	ENSG00000105339	DENND3	DENND3	protein_coding	-1.56269816777692	3.50902126543534	51.8732909664043	5.92002532292989e-13	5.14153895081388e-12
ENSG00000184897.5	ENSG00000184897	H1FX	H1FX	protein_coding	2.35763771841869	6.89099056748686	51.7367088231936	6.34649985038029e-13	5.50910087166293e-12
ENSG00000256500.5	ENSG00000256500		AL139300.1	protein_coding	4.75990305251258	2.81586196570342	51.7124243331021	6.42548518762549e-13	5.57480108603996e-12
ENSG00000230438.6	ENSG00000230438	SERPINB9P1	SERPINB9P1	lincRNA	-2.1280479152153	1.17875211495726	51.690823616148	6.49656779269132e-13	5.63358092684844e-12
ENSG00000092051.16	ENSG00000092051	JPH4	JPH4	protein_coding	-1.97118604052517	5.79480445035167	51.6837633978443	6.51997142987503e-13	5.65097626340091e-12
ENSG00000115649.15	ENSG00000115649	CNPPD1	CNPPD1	protein_coding	1.0556087718529	5.50472748755689	51.6681020490742	6.57218819990981e-13	5.6908058489411e-12
ENSG00000166946.13	ENSG00000166946	CCNDBP1	CCNDBP1	protein_coding	1.04352956524668	4.9401207478286	51.6679610485885	6.57266020775872e-13	5.6908058489411e-12
ENSG00000125844.15	ENSG00000125844	RRBP1	RRBP1	protein_coding	-2.06797854030785	6.20323360599172	51.6550866771405	6.61590122521048e-13	5.7253121662715e-12
ENSG00000277969.1	ENSG00000277969		AC006449.6	lincRNA	3.24971126935123	0.578733944074728	51.6341476530082	6.68683774979973e-13	5.78247687972297e-12
ENSG00000230392.1	ENSG00000230392		AC004835.1	lincRNA	-1.76750305022812	2.21534120910258	51.6335713543137	6.6888008401032e-13	5.78247687972297e-12
ENSG00000120913.23	ENSG00000120913	PDLIM2	PDLIM2	protein_coding	-1.46648009968119	3.48129136956736	51.6253627925728	6.71682498075206e-13	5.80373512268357e-12
ENSG00000095203.14	ENSG00000095203	EPB41L4B	EPB41L4B	protein_coding	-2.87416265571658	4.12989575894392	51.6141865618033	6.75516976620077e-13	5.8338847326806e-12
ENSG00000129295.8	ENSG00000129295	LRRC6	LRRC6	protein_coding	1.91645553802812	3.2987034436224	51.5913757037837	6.83411320351786e-13	5.89904735713255e-12
ENSG00000137434.11	ENSG00000137434	C6orf52	C6orf52	protein_coding	2.38249811239533	1.29335290474177	51.5843243162208	6.85870282675437e-13	5.91725045814067e-12
ENSG00000264247.1	ENSG00000264247	LINC00909	LINC00909	lincRNA	1.00856135881162	4.54130478931818	51.5754161928926	6.88989387877515e-13	5.94112736965198e-12
ENSG00000143297.18	ENSG00000143297	FCRL5	FCRL5	protein_coding	-2.35960479665765	2.24080486579374	51.5675811634888	6.91744488465333e-13	5.96184273307118e-12
ENSG00000177108.5	ENSG00000177108	ZDHHC22	ZDHHC22	protein_coding	-3.07633663405592	4.12223723308253	51.5588643331	6.94822621869032e-13	5.98531963925001e-12
ENSG00000119547.5	ENSG00000119547	ONECUT2	ONECUT2	protein_coding	3.25253170246623	5.31365378334331	51.4994158030677	7.16184073932366e-13	6.16618799466679e-12
ENSG00000135747.11	ENSG00000135747	ZNF670-ZNF695	ZNF670-ZNF695	protein_coding	-2.08839503072829	2.57849221647724	51.483793166074	7.21905937488599e-13	6.21228729607679e-12
ENSG00000165392.9	ENSG00000165392	WRN	WRN	protein_coding	-1.08147041334278	5.25012081164829	51.4810794580792	7.2290449864113e-13	6.21455184716873e-12
ENSG00000248746.5	ENSG00000248746	ACTN3	ACTN3	protein_coding	-6.36134272190708	2.21527503729036	51.4796142864313	7.23444211248799e-13	6.21602979883882e-12
ENSG00000132970.12	ENSG00000132970	WASF3	WASF3	protein_coding	1.47255864193013	6.98533207308175	51.4641427116498	7.29168009280479e-13	6.26202668945598e-12
ENSG00000224959.1	ENSG00000224959		AC017002.1	lincRNA	-4.09214084490495	-0.719611148755774	51.4601950361941	7.30635716915524e-13	6.27144451578937e-12
ENSG00000011052.21	ENSG00000011052	NME1-NME2	NME1-NME2	protein_coding	2.89861071048765	3.82466213034263	51.4505479895549	7.34234847188916e-13	6.29913865601009e-12
ENSG00000129219.13	ENSG00000129219	PLD2	PLD2	protein_coding	-1.250299387151	4.34529850186743	51.4435708730552	7.36848927827795e-13	6.31835805642697e-12
ENSG00000146109.4	ENSG00000146109	ABT1	ABT1	protein_coding	1.23036641084393	4.71527233514446	51.4059658267928	7.51099428100943e-13	6.4372877456055e-12
ENSG00000103740.9	ENSG00000103740	ACSBG1	ACSBG1	protein_coding	-1.92700787823295	3.23018081580898	51.3881071689551	7.57963260572365e-13	6.4928216254098e-12
ENSG00000162976.12	ENSG00000162976	PQLC3	PQLC3	protein_coding	-1.61694023657424	2.37334501591581	51.3549181317632	7.70886354174352e-13	6.60017744270553e-12
ENSG00000126550.8	ENSG00000126550	HTN1	HTN1	protein_coding	-2.57525572987012	2.32721589130684	51.3417053121916	7.76092293345559e-13	6.64138524042192e-12
ENSG00000172765.16	ENSG00000172765	TMCC1	TMCC1	protein_coding	1.02912567529816	6.13964760367235	51.3398200321615	7.76837968768565e-13	6.64440208003923e-12
ENSG00000064218.4	ENSG00000064218	DMRT3	DMRT3	protein_coding	6.86250278719033	1.41278257783102	51.3200498710122	7.84700873330741e-13	6.70486828117435e-12
ENSG00000136279.20	ENSG00000136279	DBNL	DBNL	protein_coding	1.09944957611956	6.88578477901066	51.3109763612756	7.88336165606585e-13	6.73252629354063e-12
ENSG00000166347.18	ENSG00000166347	CYB5A	CYB5A	protein_coding	-1.28430696269097	4.39457220654551	51.2875159756482	7.97813856536130e-13	6.81002625723088e-12
ENSG00000115507.9	ENSG00000115507	OTX1	OTX1	protein_coding	4.94940794302119	3.1228166025147	51.2684776948841	8.05588821464507e-13	6.8729210861038e-12
ENSG00000112294.12	ENSG00000112294	ALDH5A1	ALDH5A1	protein_coding	1.95134207285164	5.88779301574635	51.2671609080908	8.06129373619063e-13	6.87406283730363e-12
ENSG00000173597.8	ENSG00000173597	SULT1B1	SULT1B1	protein_coding	-2.03523797465308	4.72209213433518	51.2474897909223	8.14247880504948e-13	6.93629205061196e-12
ENSG00000279652.1	ENSG00000279652		Z82217.1	lincRNA	-2.18680693220472	2.60314075982661	51.2349138232835	8.19480955663081e-13	6.97735397061044e-12
ENSG00000258910.2	ENSG00000258910	LINC01956	LINC01956	lincRNA	8.6314517967594	-0.317973753642727	51.231026121159	8.21105495169857e-13	6.98560098899205e-12
ENSG00000249846.6	ENSG00000249846	LINC02021	LINC02021	lincRNA	-1.66953725270813	2.26790321822289	51.2306180372521	8.21276206445015e-13	6.98560098899205e-12
ENSG00000196387.9	ENSG00000196387	ZNF140	ZNF140	protein_coding	1.05448576436496	4.94927556169215	51.2229729532906	8.2448090143178e-13	7.00245109066701e-12
ENSG00000161652.12	ENSG00000161652	IZUMO2	IZUMO2	protein_coding	-2.68087339548151	0.956167645609114	51.2229270345281	8.24500187588152e-13	7.00245109066701e-12
ENSG00000204695.4	ENSG00000204695	OR14J1	OR14J1	protein_coding	-1.99473858213614	4.02379501885084	51.2133620019076	8.28527416002688e-13	7.03108245356735e-12
ENSG00000148153.13	ENSG00000148153	INIP	INIP	protein_coding	1.23732056268856	5.59827528294357	51.2129450738304	8.28703404976402e-13	7.03108245356735e-12
ENSG00000141576.14	ENSG00000141576	RNF157	RNF157	protein_coding	1.60131354645869	6.71660323281337	51.2044159229112	8.3231185530547e-13	7.05815487532251e-12
ENSG00000023171.16	ENSG00000023171	GRAMD1B	GRAMD1B	protein_coding	-1.54560673246953	5.65850207381762	51.1812625835235	8.42186871522092e-13	7.13831510310676e-12
ENSG00000103260.8	ENSG00000103260	METRN	METRN	protein_coding	3.48962894510686	5.57881695912964	51.1498401348301	8.55776500487572e-13	7.24986397731351e-12
ENSG00000211456.10	ENSG00000211456	SACM1L	SACM1L	protein_coding	-1.00019412387708	5.29970721456518	51.1353592768087	8.62112855861899e-13	7.29988445737573e-12
ENSG00000228198.3	ENSG00000228198	OR2M3	OR2M3	protein_coding	-2.22008644352218	4.06804197840286	51.1141199175981	8.71491539713892e-13	7.37560266034276e-12
ENSG00000161558.10	ENSG00000161558	TMEM143	TMEM143	protein_coding	-1.1378210509972	2.40632205741176	51.0595856694732	8.96042567866666e-13	7.57579561756604e-12
ENSG00000174740.7	ENSG00000174740	PABPC5	PABPC5	protein_coding	2.28570229604455	3.17379154330054	51.0291066970658	9.10064310648773e-13	7.68788206620337e-12
ENSG00000188092.14	ENSG00000188092	GPR89B	GPR89B	protein_coding	-1.26682989557067	4.19833037343153	51.0287934040007	9.10209574254361e-13	7.68788206620337e-12
ENSG00000186868.15	ENSG00000186868	MAPT	MAPT	protein_coding	2.52636181280193	8.37543227082365	51.0053085418379	9.21165047473809e-13	7.77652870497245e-12
ENSG00000147535.16	ENSG00000147535	PLPP5	PLPP5	protein_coding	-1.22430631961033	4.95850742323713	50.975708056743	9.35161570258867e-13	7.89074672937849e-12
ENSG00000011451.17	ENSG00000011451	WIZ	WIZ	protein_coding	1.71689784927002	6.07277607721917	50.9738647255	9.36040191170939e-13	7.89421919709583e-12
ENSG00000183172.8	ENSG00000183172	SMDT1	SMDT1	protein_coding	1.65618181131912	3.27420864449982	50.972547859691	9.36668378989825e-13	7.89557719366934e-12
ENSG00000273167.1	ENSG00000273167		AL359736.1	protein_coding	4.87567527518492	2.15067919591591	50.9691573470577	9.38287705873455e-13	7.90528440526783e-12
ENSG00000072832.14	ENSG00000072832	CRMP1	CRMP1	protein_coding	1.79891020464402	9.18185564602548	50.9604248384295	9.424713097092e-13	7.93657578744155e-12
ENSG00000179195.15	ENSG00000179195	ZNF664	ZNF664	protein_coding	1.75254423625307	7.33922008774093	50.9451140024034	9.49851590392621e-13	7.99474189702474e-12
ENSG00000175826.11	ENSG00000175826	CTDNEP1	CTDNEP1	protein_coding	1.01769846319455	5.53815361921094	50.921348294123	9.61422093824186e-13	8.08810094958814e-12
ENSG00000102871.15	ENSG00000102871	TRADD	TRADD	protein_coding	4.14879970217599	0.980652028208997	50.9106549502882	9.66674130099476e-13	8.12823854368719e-12
ENSG00000204175.5	ENSG00000204175	GPRIN2	GPRIN2	protein_coding	-2.39252166383211	2.1475522993643	50.9093351672195	9.67324328857031e-13	8.12966110492923e-12
ENSG00000186318.16	ENSG00000186318	BACE1	BACE1	protein_coding	1.05068689515673	6.22773321038746	50.9055973757049	9.69168149273492e-13	8.14110879267957e-12
ENSG00000206129.3	ENSG00000206129		AC006305.1	lincRNA	-2.18751815000882	0.406331054662918	50.8922600909789	9.75776027986778e-13	8.19254378986812e-12
ENSG00000188869.12	ENSG00000188869	TMC3	TMC3	protein_coding	-1.72860703345703	0.452323214429311	50.8679945301765	9.87914102821429e-13	8.29033577546423e-12
ENSG00000259380.5	ENSG00000259380		AC087473.1	lincRNA	-2.19147315976152	6.68627752908353	50.856127873558	9.93904917248735e-13	8.33646997837264e-12
ENSG00000163083.5	ENSG00000163083	INHBB	INHBB	protein_coding	3.67603210647126	2.53275499205752	50.8482964300283	9.97878476424547e-13	8.36564688990639e-12
ENSG00000180822.11	ENSG00000180822	PSMG4	PSMG4	protein_coding	-1.31388221082291	4.41140825349765	50.8219712733783	1.01135237416857e-12	8.47440083084926e-12
ENSG00000131914.10	ENSG00000131914	LIN28A	LIN28A	protein_coding	-2.87510847324687	7.20980187689163	50.818680625425	1.01304936404592e-12	8.48441392554016e-12
ENSG00000159713.10	ENSG00000159713	TPPP3	TPPP3	protein_coding	5.42379298763816	2.66536002863616	50.8081296033433	1.018509773984e-12	8.52592059935787e-12
ENSG00000145331.13	ENSG00000145331	TRMT10A	TRMT10A	protein_coding	1.55789733529598	3.18284170555371	50.8016203495402	1.02189315064577e-12	8.55000798963575e-12
ENSG00000173198.5	ENSG00000173198	CYSLTR1	CYSLTR1	protein_coding	-2.20726630679164	3.83388084845771	50.7950760457104	1.02530608370401e-12	8.57007820013919e-12
ENSG00000233828.3	ENSG00000233828	LINC01949	LINC01949	lincRNA	-1.88644251598856	2.93273917075428	50.7929862545011	1.02639833589068e-12	8.57496701675156e-12
ENSG00000128596.16	ENSG00000128596	CCDC136	CCDC136	protein_coding	-1.37338607283195	5.19834410474895	50.7432556940804	1.052736901422e-12	8.79066520303027e-12
ENSG00000115194.10	ENSG00000115194	SLC30A3	SLC30A3	protein_coding	-2.82852324327854	1.668265310376	50.727616150768	1.06115898714026e-12	8.85224483793561e-12
ENSG00000147509.13	ENSG00000147509	RGS20	RGS20	protein_coding	2.90140551712718	3.21215481444301	50.7254050771151	1.06235510501629e-12	8.85785082875199e-12
ENSG00000130449.5	ENSG00000130449	ZSWIM6	ZSWIM6	protein_coding	1.32302368104634	5.88480177244989	50.7199167820814	1.06532992553474e-12	8.87389900022801e-12
ENSG00000204387.12	ENSG00000204387	C6orf48	C6orf48	protein_coding	1.47176330352068	7.06368030427344	50.7179974184485	1.06637224437831e-12	8.87820556760484e-12
ENSG00000160223.16	ENSG00000160223	ICOSLG	ICOSLG	protein_coding	-2.31592849232655	1.84549379297536	50.6866224526952	1.08355597180437e-12	9.01682889190826e-12
ENSG00000273084.1	ENSG00000273084		AC092171.5	lincRNA	1.90107602659882	1.58110581644025	50.6842208702587	1.08488265304913e-12	9.02342604290523e-12
ENSG00000175093.4	ENSG00000175093	SPSB4	SPSB4	protein_coding	2.69285857636596	4.74663112897158	50.6726323915179	1.09130723755703e-12	9.07239725624756e-12
ENSG00000247626.4	ENSG00000247626	MARS2	MARS2	protein_coding	-1.04415960868231	4.12363808403681	50.6611225205414	1.09772592794511e-12	9.1212713412981e-12
ENSG00000138190.16	ENSG00000138190	EXOC6	EXOC6	protein_coding	1.48947988231693	5.32909322237142	50.6569335403403	1.10007135463852e-12	9.13626828734428e-12
ENSG00000173567.14	ENSG00000173567	ADGRF3	ADGRF3	protein_coding	-1.77494767374786	1.09406381842621	50.6501289583851	1.1038919611732e-12	9.16349608830463e-12
ENSG00000243449.6	ENSG00000243449	C4orf48	C4orf48	protein_coding	4.93282573342497	2.305412511035	50.6323747589064	1.11392314776772e-12	9.24222637232316e-12
ENSG00000115944.14	ENSG00000115944	COX7A2L	COX7A2L	protein_coding	1.25753465075083	6.83159345642802	50.6258716115459	1.11762023114988e-12	9.2683510925732e-12
ENSG00000141698.16	ENSG00000141698	NT5C3B	NT5C3B	protein_coding	1.33592908874336	5.7953584972794	50.620529028083	1.1206667119091e-12	9.28905742911999e-12
ENSG00000184344.3	ENSG00000184344	GDF3	GDF3	protein_coding	-8.84290224254152	-0.156620012521583	50.6015406284985	1.13156180492316e-12	9.37017445615208e-12
ENSG00000196767.6	ENSG00000196767	POU3F4	POU3F4	protein_coding	4.02576342365902	4.28710552328391	50.5839383197799	1.14175624250577e-12	9.44996192683155e-12
ENSG00000159692.15	ENSG00000159692	CTBP1	CTBP1	protein_coding	1.39828667893403	7.16571586997784	50.5313958247567	1.17273630780903e-12	9.70162326885976e-12
ENSG00000215483.10	ENSG00000215483	LINC00598	LINC00598	lincRNA	-2.49240963573505	2.04362426595598	50.5268497357593	1.17545598662122e-12	9.719364789572e-12
ENSG00000092929.11	ENSG00000092929	UNC13D	UNC13D	protein_coding	-1.53795355867795	2.34516263970654	50.4838023340357	1.2015238203742e-12	9.93005089884811e-12
ENSG00000004866.20	ENSG00000004866	ST7	ST7	protein_coding	1.22883951293756	5.28476274416796	50.4517368214389	1.22131670610791e-12	1.00886967985971e-11
ENSG00000172578.11	ENSG00000172578	KLHL6	KLHL6	protein_coding	-2.12017897680246	1.90355913326155	50.4408698715462	1.22809824138024e-12	1.01397598327149e-11
ENSG00000170604.4	ENSG00000170604	IRF2BP1	IRF2BP1	protein_coding	1.96082977546605	4.81648656314857	50.4006865015734	1.25350366161017e-12	1.03444655199578e-11
ENSG00000126351.12	ENSG00000126351	THRA	THRA	protein_coding	1.64340494251662	7.60145677022226	50.3974489606938	1.25557330547372e-12	1.03564882556424e-11
ENSG00000277258.4	ENSG00000277258	PCGF2	PCGF2	protein_coding	1.09519124622549	4.66881582009299	50.3843362046404	1.26399085224631e-12	1.04208338506414e-11
ENSG00000158985.13	ENSG00000158985	CDC42SE2	CDC42SE2	protein_coding	1.02812520242003	6.05082774626847	50.3803088753285	1.26658745707865e-12	1.04371499815145e-11
ENSG00000134138.19	ENSG00000134138	MEIS2	MEIS2	protein_coding	4.81162276658291	7.63000975216483	50.371347859424	1.2723842054828e-12	1.0479807727517e-11
ENSG00000140406.3	ENSG00000140406	TLNRD1	TLNRD1	protein_coding	1.51012059303953	4.11029507235839	50.3529191798045	1.28438902078584e-12	1.0573530852558e-11
ENSG00000138646.8	ENSG00000138646	HERC5	HERC5	protein_coding	-2.06145404207098	2.91039024434183	50.3354312486247	1.29588581030918e-12	1.06629825121886e-11
ENSG00000143171.12	ENSG00000143171	RXRG	RXRG	protein_coding	5.98290364356821	3.1861895259241	50.3100853763619	1.31273154626726e-12	1.079633861969e-11
ENSG00000165828.14	ENSG00000165828	PRAP1	PRAP1	protein_coding	-2.15403768923823	-0.0699032861522937	50.3052363738902	1.31597924519512e-12	1.08177846415577e-11
ENSG00000101445.9	ENSG00000101445	PPP1R16B	PPP1R16B	protein_coding	-2.17138473413469	3.90555093078823	50.2907196703381	1.32575019202448e-12	1.08928069982527e-11
[truncated: 4,526 more rows]

## Sheet: CBO D50vs25
CBO D50vs25; FDR < 0.05 and abs(logFC) > 1
genes	EnsGene	HGNCSymbol	GeneName	GeneBiotype	logFC	logCPM	LR	PValue	FDR
ENSG00000144730.17	ENSG00000144730	IL17RD	IL17RD	protein_coding	-3.13934517471927	7.36479990724487	191.201805178668	1.73782953777642e-43	2.93710570179594e-39
ENSG00000184226.14	ENSG00000184226	PCDH9	PCDH9	protein_coding	2.68626680774828	7.41800573103184	146.864858165523	8.39989764351374e-34	7.09833350365128e-30
ENSG00000170091.10	ENSG00000170091	NSG2	NSG2	protein_coding	3.16668211796167	8.79241584504835	143.125284178924	5.51871803682339e-33	3.10906178467841e-29
ENSG00000177576.11	ENSG00000177576	C18orf32	C18orf32	protein_coding	1.50841067603172	5.98955497585114	142.06996292256	9.38822661649075e-33	3.96676045113275e-29
ENSG00000250303.3	ENSG00000250303		AP002884.3	lincRNA	3.97365479456617	3.98610252518431	135.248503018615	2.91327020338418e-31	9.84743594147919e-28
ENSG00000136531.15	ENSG00000136531	SCN2A	SCN2A	protein_coding	3.6806874474608	6.55293607207137	129.722822095837	4.71186987563383e-30	1.14577089456094e-26
ENSG00000110492.15	ENSG00000110492	MDK	MDK	protein_coding	-2.10462773311343	7.80879049252485	129.708698756197	4.74551580493852e-30	1.14577089456094e-26
ENSG00000253457.2	ENSG00000253457	SMIM18	SMIM18	protein_coding	3.16695987594145	2.47589236303376	126.643639855703	2.22314261557878e-29	4.69666666823712e-26
ENSG00000163520.13	ENSG00000163520	FBLN2	FBLN2	protein_coding	-4.78360459495382	4.75608078391461	124.830826383859	5.5423967131645e-29	1.04080052054659e-25
ENSG00000144290.16	ENSG00000144290	SLC4A10	SLC4A10	protein_coding	3.54438238393267	5.3365187949553	124.431706459508	6.77719617095967e-29	1.14541392485389e-25
ENSG00000139220.16	ENSG00000139220	PPFIA2	PPFIA2	protein_coding	2.67549043298699	6.05091825079701	121.137418051789	3.56558506160946e-28	5.47835937511468e-25
ENSG00000135298.13	ENSG00000135298	ADGRB3	ADGRB3	protein_coding	1.81168854271931	6.9085404254899	120.237567951642	5.61208254627868e-28	7.904150592888e-25
ENSG00000113108.19	ENSG00000113108	APBB3	APBB3	protein_coding	1.19210680101572	5.20147027771838	117.298232097747	2.46990448831861e-27	3.21106582746714e-24
ENSG00000069712.12	ENSG00000069712	KIAA1107	KIAA1107	protein_coding	3.49396604261006	5.54262875939343	116.479511173155	3.73215039690496e-27	4.28234453383949e-24
ENSG00000117758.13	ENSG00000117758	STX12	STX12	protein_coding	1.36260501533821	6.53711319608971	116.443428937268	3.80067262337094e-27	4.28234453383949e-24
ENSG00000188674.10	ENSG00000188674	C2orf80	C2orf80	protein_coding	2.87546550779123	3.64677030855315	115.676933356529	5.59388148772633e-27	5.90888693900391e-24
ENSG00000116273.5	ENSG00000116273	PHF13	PHF13	protein_coding	-1.16439463775392	4.88927008679138	115.405995549363	6.412795646092e-27	6.37545054203535e-24
ENSG00000146700.8	ENSG00000146700	SSC4D	SSC4D	protein_coding	-2.657496975393	2.00100908435013	115.134917537705	7.35213381635825e-27	6.90324520168171e-24
ENSG00000101160.13	ENSG00000101160	CTSZ	CTSZ	protein_coding	-2.21629192362254	1.85693087351269	113.710590163444	1.50785619958396e-26	1.34127776995624e-23
ENSG00000166831.8	ENSG00000166831	RBPMS2	RBPMS2	protein_coding	-2.51624099463671	1.87868676623694	112.499924429121	2.77675522167245e-26	2.34649700007431e-23
ENSG00000273079.5	ENSG00000273079	GRIN2B	GRIN2B	protein_coding	4.04790788031962	6.5301164713174	111.284953610685	5.12486784928285e-26	4.12454245336807e-23
ENSG00000274422.1	ENSG00000274422		AC245060.5	lincRNA	6.21956975682841	4.08045132756018	111.117008903083	5.57793828523382e-26	4.28512431630622e-23
ENSG00000164056.10	ENSG00000164056	SPRY1	SPRY1	protein_coding	-3.2159759637693	5.66707457587091	109.485129187398	1.27054136352752e-25	9.33626938477334e-23
ENSG00000158815.10	ENSG00000158815	FGF17	FGF17	protein_coding	-4.37056488545301	3.50339872887819	108.973637898992	1.644586625049e-25	1.13312250187709e-22
ENSG00000184956.15	ENSG00000184956	MUC6	MUC6	protein_coding	5.06102800556205	1.53044447386738	108.896972528009	1.70944276466455e-25	1.13312250187709e-22
ENSG00000146352.12	ENSG00000146352	CLVS2	CLVS2	protein_coding	2.14666072091968	5.37697178794236	108.858255091443	1.74316224180843e-25	1.13312250187709e-22
ENSG00000165138.17	ENSG00000165138	ANKS6	ANKS6	protein_coding	-1.44594642324462	4.89232660649324	108.415553822571	2.17940764137028e-25	1.36422846469626e-22
ENSG00000279278.1	ENSG00000279278		AC245060.6	lincRNA	2.59940687202289	4.1899306278052	107.946007075432	2.76200897217869e-25	1.66716834424257e-22
ENSG00000120251.18	ENSG00000120251	GRIA2	GRIA2	protein_coding	3.52438230577433	7.56626087591666	105.891371321966	7.78900404507702e-25	4.53937784020161e-22
ENSG00000171587.14	ENSG00000171587	DSCAM	DSCAM	protein_coding	3.26771252020708	4.09897379818623	104.227394675826	1.80379280457684e-24	1.01619673967177e-21
ENSG00000153823.18	ENSG00000153823	PID1	PID1	protein_coding	2.76906527403304	4.40958631773919	103.457077161917	2.6609712533555e-24	1.45074435977295e-21
ENSG00000171817.16	ENSG00000171817	ZNF540	ZNF540	protein_coding	2.39607052070397	4.06981679215655	103.292476612082	2.89149275286796e-24	1.52715996925692e-21
ENSG00000137309.19	ENSG00000137309	HMGA1	HMGA1	protein_coding	-1.89336629330572	7.98956672194215	102.907380576114	3.51188844508709e-24	1.79861898819445e-21
ENSG00000179915.22	ENSG00000179915	NRXN1	NRXN1	protein_coding	2.44973073894232	7.92440207179165	102.825547888361	3.6599908029048e-24	1.81933836940865e-21
ENSG00000101977.19	ENSG00000101977	MCF2	MCF2	protein_coding	3.08874876115689	2.80348936649446	102.240251598167	4.91803881648256e-24	2.37485068678205e-21
ENSG00000107864.14	ENSG00000107864	CPEB3	CPEB3	protein_coding	2.25825945041785	4.89095979148809	102.141914528336	5.16833469934837e-24	2.4263895764913e-21
ENSG00000182050.13	ENSG00000182050	MGAT4C	MGAT4C	protein_coding	3.36636705634581	4.54420357827006	101.938294155806	5.72784746839983e-24	2.61638783955204e-21
ENSG00000065609.14	ENSG00000065609	SNAP91	SNAP91	protein_coding	2.17893787328897	6.67108107764156	101.703782745673	6.44771309477358e-24	2.86770523723075e-21
ENSG00000144460.12	ENSG00000144460	NYAP2	NYAP2	protein_coding	2.63369182559217	3.0701424253427	101.475474672636	7.23537448024877e-24	3.1355144638637e-21
ENSG00000154237.12	ENSG00000154237	LRRK1	LRRK1	protein_coding	5.43282560645795	6.26017567928213	101.192915252633	8.34472643880823e-24	3.52585553855745e-21
ENSG00000259380.5	ENSG00000259380		AC087473.1	lincRNA	2.80013727941757	6.68627752925543	100.270577644008	1.32936982490291e-23	5.47992180748394e-21
ENSG00000124212.5	ENSG00000124212	PTGIS	PTGIS	protein_coding	-1.55819785913144	4.8596206833912	100.139645825295	1.42022002907161e-23	5.71503302650934e-21
ENSG00000152954.11	ENSG00000152954	NRSN1	NRSN1	protein_coding	2.64604633504318	2.83269018107003	98.5029701213021	3.24537532970685e-23	1.27558345226454e-20
ENSG00000145242.13	ENSG00000145242	EPHA5	EPHA5	protein_coding	3.56336611801889	5.97573391828115	98.3566148726083	3.49431614679139e-23	1.34221448174821e-20
ENSG00000280025.1	ENSG00000280025		AL008638.6	lincRNA	5.0236977183975	2.00222898454091	97.8997147339602	4.40117100811192e-23	1.65298202684666e-20
ENSG00000169894.17	ENSG00000169894	MUC3A	MUC3A	protein_coding	6.49125588315219	2.70907398289336	97.7261730584282	4.80429983545004e-23	1.76516242432481e-20
ENSG00000132297.11	ENSG00000132297	HHLA1	HHLA1	protein_coding	6.62988375561797	3.65111456374689	96.8154026759846	7.61017758915854e-23	2.73658747732699e-20
ENSG00000112280.15	ENSG00000112280	COL9A1	COL9A1	protein_coding	-2.14027248783235	3.90858917499505	96.5067297396744	8.89410063537577e-23	3.13164989246846e-20
ENSG00000140488.15	ENSG00000140488	CELF6	CELF6	protein_coding	2.44102920349555	4.67194926649343	96.3361177089379	9.69452678275277e-23	3.34382035010826e-20
ENSG00000173452.13	ENSG00000173452	TMEM196	TMEM196	protein_coding	3.30048469222161	2.74784959534493	96.2411285445605	1.01709901074449e-22	3.40223432742505e-20
ENSG00000183117.18	ENSG00000183117	CSMD1	CSMD1	protein_coding	4.52154820493651	3.93811087601583	96.2226257133152	1.02664901898513e-22	3.40223432742505e-20
ENSG00000073910.20	ENSG00000073910	FRY	FRY	protein_coding	1.67216739826739	6.47746973895042	95.2525533603944	1.67581890739277e-22	5.44673372189332e-20
ENSG00000255690.2	ENSG00000255690	TRIL	TRIL	protein_coding	-3.78480387019576	4.56435811653967	94.7749560656047	2.13307283745e-22	6.80208755202688e-20
ENSG00000156050.8	ENSG00000156050	FAM161B	FAM161B	protein_coding	1.04246073684229	4.94043086322137	93.4787690167027	4.10581166884218e-22	1.28504301879818e-19
ENSG00000100345.20	ENSG00000100345	MYH9	MYH9	protein_coding	-2.02670797701911	7.24705426772875	92.9740754733004	5.29838397791572e-22	1.62814522928643e-19
ENSG00000173626.9	ENSG00000173626	TRAPPC3L	TRAPPC3L	protein_coding	2.73880132458198	2.04884007536815	92.2947162326188	7.46834318456832e-22	2.25397264575695e-19
ENSG00000105173.13	ENSG00000105173	CCNE1	CCNE1	protein_coding	-1.65746493993034	3.14228933137881	92.1979576159102	7.8425665388428e-22	2.31039965731641e-19
ENSG00000130429.12	ENSG00000130429	ARPC1B	ARPC1B	protein_coding	-1.53148711428256	3.49313315187737	92.1763381119926	7.92871310125742e-22	2.31039965731641e-19
ENSG00000184305.14	ENSG00000184305	CCSER1	CCSER1	protein_coding	2.12403187181293	5.2025009147625	92.1259403421197	8.13322432184383e-22	2.32982414005903e-19
ENSG00000196132.11	ENSG00000196132	MYT1	MYT1	protein_coding	2.36458220112498	4.66898958363555	91.9961232164483	8.68464494572285e-22	2.37879729304282e-19
ENSG00000101443.17	ENSG00000101443	WFDC2	WFDC2	protein_coding	-3.4185527988019	1.8385189993541	91.9915264528883	8.70484152152995e-22	2.37879729304282e-19
ENSG00000164626.8	ENSG00000164626	KCNK5	KCNK5	protein_coding	-4.02333963916427	3.72924280999118	91.9866241516818	8.72643229209246e-22	2.37879729304282e-19
ENSG00000273301.1	ENSG00000273301		AC016717.2	lincRNA	4.03565809184935	2.55257813398431	91.8317624588816	9.4367583277108e-22	2.53159765867683e-19
ENSG00000115963.13	ENSG00000115963	RND3	RND3	protein_coding	1.81397164001844	7.56415509271342	91.5837567238248	1.06967456048487e-21	2.82477652293043e-19
ENSG00000166257.8	ENSG00000166257	SCN3B	SCN3B	protein_coding	2.37870234541758	6.73689439067993	91.2918569607871	1.23969744993201e-21	3.15350904465429e-19
ENSG00000267520.2	ENSG00000267520		AC010733.2	3prime_overlapping_ncRNA	2.43794611114538	4.88932288405617	91.2797659704342	1.2472956176994e-21	3.15350904465429e-19
ENSG00000113327.16	ENSG00000113327	GABRG2	GABRG2	protein_coding	2.74645901608281	4.89014410694021	91.2510675696269	1.26551715459775e-21	3.15350904465429e-19
ENSG00000028277.21	ENSG00000028277	POU2F2	POU2F2	protein_coding	2.64667485530725	3.42196271524312	91.2459528972436	1.26879246811722e-21	3.15350904465429e-19
ENSG00000258548.5	ENSG00000258548	LINC00645	LINC00645	lincRNA	5.09269374938724	1.35370691694084	91.1713102516492	1.31756801964854e-21	3.2272778405913e-19
ENSG00000127578.6	ENSG00000127578	WFIKKN1	WFIKKN1	protein_coding	-2.99047289084542	2.08636151784945	91.0653212265641	1.39006655138711e-21	3.35621639785622e-19
ENSG00000101349.16	ENSG00000101349	PAK5	PAK5	protein_coding	2.1432177813455	5.8086642644373	90.8990282834915	1.51193895978248e-21	3.59905357173009e-19
ENSG00000104427.11	ENSG00000104427	ZC2HC1A	ZC2HC1A	protein_coding	1.88719651694019	5.31112616418726	90.8010161909895	1.58871752087253e-21	3.72929372503703e-19
ENSG00000146006.7	ENSG00000146006	LRRTM2	LRRTM2	protein_coding	2.34080820618206	5.97515786029438	90.5545233665866	1.7994916976081e-21	4.13290357261484e-19
ENSG00000197959.13	ENSG00000197959	DNM3	DNM3	protein_coding	2.87090019833881	5.79155925209581	90.5434764533892	1.80956667873794e-21	4.13290357261484e-19
ENSG00000150625.16	ENSG00000150625	GPM6A	GPM6A	protein_coding	2.47208631955122	9.5953812456235	89.7934051621424	2.64374068065538e-21	5.95758149916755e-19
ENSG00000156113.22	ENSG00000156113	KCNMA1	KCNMA1	protein_coding	2.67878751204463	4.41736166204821	89.7131773914613	2.75315138375783e-21	6.12250151801199e-19
ENSG00000253230.8	ENSG00000253230	LINC00599	LINC00599	lincRNA	3.19274982804464	6.40251419598805	89.4646515521475	3.12166590366818e-21	6.85185395297349e-19
ENSG00000115295.19	ENSG00000115295	CLIP4	CLIP4	protein_coding	1.36160722308672	4.3570545625417	89.3689226543334	3.27643255251098e-21	7.09935725256257e-19
ENSG00000145113.21	ENSG00000145113	MUC4	MUC4	protein_coding	5.29015602195852	1.55897261070091	89.2257321875412	3.52237388993649e-21	7.53565077390084e-19
ENSG00000102878.16	ENSG00000102878	HSF4	HSF4	protein_coding	2.47420288645755	4.11942790152611	89.1358782757959	3.6860491029768e-21	7.78723948617636e-19
ENSG00000144677.14	ENSG00000144677	CTDSPL	CTDSPL	protein_coding	-1.88493060349572	4.72439402173326	89.1088118967467	3.73682749799242e-21	7.79705204241603e-19
ENSG00000019582.14	ENSG00000019582	CD74	CD74	protein_coding	-2.60410541556101	2.80673194207971	88.9986628123637	3.95079492228995e-21	8.14297377824663e-19
ENSG00000260580.1	ENSG00000260580		AC009035.1	lincRNA	6.93363516543481	2.87675324335242	88.9645696624285	4.0194732902795e-21	8.18471302156793e-19
ENSG00000147481.14	ENSG00000147481	SNTG1	SNTG1	protein_coding	2.87112217258303	3.46618577085865	88.4328888459681	5.25891297686707e-21	1.05810581216703e-18
ENSG00000105963.13	ENSG00000105963	ADAP1	ADAP1	protein_coding	2.99225838219551	4.87033803578215	88.4001540048615	5.34666454132609e-21	1.06310561662297e-18
ENSG00000206579.8	ENSG00000206579	XKR4	XKR4	protein_coding	2.60610410355257	6.06933150479543	88.0609275533494	6.34690464623984e-21	1.24731436541976e-18
ENSG00000187134.13	ENSG00000187134	AKR1C1	AKR1C1	protein_coding	1.71968323723333	4.64928782536239	87.9154985177368	6.83113178989636e-21	1.32704549863262e-18
ENSG00000183853.17	ENSG00000183853	KIRREL1	KIRREL1	protein_coding	-1.30945776106417	6.15189160115689	87.7461240509041	7.44186142859754e-21	1.42926022732644e-18
ENSG00000123178.14	ENSG00000123178	SPRYD7	SPRYD7	protein_coding	1.19674305286867	3.60237860128228	87.7179258379965	7.54871501300156e-21	1.43349249926674e-18
ENSG00000185615.15	ENSG00000185615	PDIA2	PDIA2	protein_coding	2.75243177788481	3.98383044134394	87.454571783204	8.62379514037144e-21	1.61945290741575e-18
ENSG00000135090.13	ENSG00000135090	TAOK3	TAOK3	protein_coding	1.24574187160468	5.50828921119941	87.2654781621869	9.48897756745592e-21	1.76234296557772e-18
ENSG00000213468.5	ENSG00000213468	FIRRE	FIRRE	lincRNA	-1.89316246804785	5.23015003132104	87.0920665245735	1.03585229507399e-20	1.90292822163539e-18
ENSG00000152784.15	ENSG00000152784	PRDM8	PRDM8	protein_coding	3.19094907481494	4.36341934981973	86.7164297347913	1.25251943901573e-20	2.27621839126935e-18
ENSG00000133958.13	ENSG00000133958	UNC79	UNC79	protein_coding	1.47790729411666	5.7228923225293	86.536477704107	1.37183471714423e-20	2.46652963345263e-18
ENSG00000275591.4	ENSG00000275591	XKR5	XKR5	protein_coding	-1.92634980375676	2.29824347871702	86.2852949539647	1.55762465935972e-20	2.77109624924617e-18
ENSG00000241839.9	ENSG00000241839	PLEKHO2	PLEKHO2	protein_coding	-1.31043332631537	4.07294736403049	86.1489969066259	1.66876546446623e-20	2.93318077553367e-18
ENSG00000167654.17	ENSG00000167654	ATCAY	ATCAY	protein_coding	1.645035786152	7.7873203223407	86.1316806991415	1.6834420166071e-20	2.93318077553367e-18
ENSG00000263164.1	ENSG00000263164		AC087500.2	lincRNA	6.15273248881542	-0.370664604956589	86.0583295295495	1.74705711832169e-20	3.01296044456682e-18
ENSG00000250846.6	ENSG00000250846	EPHA5-AS1	EPHA5-AS1	lincRNA	2.86304783625252	0.605413414743099	85.9888260136735	1.80955249500135e-20	3.08921684020382e-18
ENSG00000270641.1	ENSG00000270641	TSIX	TSIX	lincRNA	3.25705460810805	5.08491256506458	85.8041679041582	1.98666992594461e-20	3.35767084183898e-18
ENSG00000164946.19	ENSG00000164946	FREM1	FREM1	protein_coding	-3.29453339856097	4.85951633057981	85.6162880518467	2.18468483546259e-20	3.65577805981714e-18
ENSG00000235823.2	ENSG00000235823	OLMALINC	OLMALINC	lincRNA	2.21177550258093	7.15709301766451	85.5008631194173	2.31600487269883e-20	3.83752925034146e-18
ENSG00000105699.16	ENSG00000105699	LSR	LSR	protein_coding	-2.33889697893691	4.29148065397604	85.2833894135603	2.58525897171388e-20	4.2420836777608e-18
ENSG00000176695.7	ENSG00000176695	OR4F17	OR4F17	protein_coding	2.31179266846455	4.03611940514236	85.0787435177763	2.86716344950349e-20	4.65941629423639e-18
ENSG00000137502.9	ENSG00000137502	RAB30	RAB30	protein_coding	1.33924770542689	5.64501562308811	84.713506846165	3.44886326800368e-20	5.50593256039074e-18
ENSG00000248265.1	ENSG00000248265		FLJ12825	lincRNA	2.18280071091147	1.25345341357339	84.7110103023089	3.4532208236283e-20	5.50593256039074e-18
ENSG00000196911.10	ENSG00000196911	KPNA5	KPNA5	protein_coding	1.56800105894843	7.0226499147504	84.6645462849889	3.53533328207858e-20	5.57560969024389e-18
ENSG00000110077.14	ENSG00000110077	MS4A6A	MS4A6A	protein_coding	4.81209522198098	1.72091183558076	84.6420972897843	3.5757026585858e-20	5.57560969024389e-18
ENSG00000149503.12	ENSG00000149503	INCENP	INCENP	protein_coding	-1.69679847598055	5.50719737168761	84.6309659392876	3.59589051675395e-20	5.57560969024389e-18
ENSG00000015592.16	ENSG00000015592	STMN4	STMN4	protein_coding	1.97691388542386	6.54792448870184	84.1735735321321	4.53187959238451e-20	6.96302699917187e-18
ENSG00000145416.13	ENSG00000145416	2001-03-01	2001-03-01	protein_coding	1.936274723685	5.47411858899592	83.9221907978676	5.14636159742968e-20	7.83591507731162e-18
ENSG00000197532.2	ENSG00000197532	OR6Y1	OR6Y1	protein_coding	3.87049883145319	2.84762315975873	83.8802821099414	5.25662111281594e-20	7.93233512747341e-18
ENSG00000077080.9	ENSG00000077080	ACTL6B	ACTL6B	protein_coding	2.3767943459702	5.44740450097837	83.6512515582736	5.90228736587681e-20	8.82783705935257e-18
ENSG00000275216.1	ENSG00000275216		AL161431.1	lincRNA	4.78632787734586	3.79829483651299	83.613843373264	6.01503789512252e-20	8.91755749697067e-18
ENSG00000178171.10	ENSG00000178171	AMER3	AMER3	protein_coding	2.440447405606	5.06232623457559	83.3315171527529	6.93845137627784e-20	1.01748139296601e-17
ENSG00000096433.10	ENSG00000096433	ITPR3	ITPR3	protein_coding	-2.436054426669	4.39187473874773	83.3187288560804	6.98348272788928e-20	1.01748139296601e-17
ENSG00000146005.3	ENSG00000146005	PSD2	PSD2	protein_coding	2.13890739591842	4.93040350531734	83.2778391281903	7.12943856318252e-20	1.02986872783203e-17
ENSG00000105655.18	ENSG00000105655	ISYNA1	ISYNA1	protein_coding	-1.60110045745269	6.27245679152317	83.100770979888	7.7975270604461e-20	1.1168305495644e-17
ENSG00000281392.1	ENSG00000281392		LINC00506	lincRNA	2.19471372053953	5.99053091826336	83.010856674589	8.160396582078e-20	1.15898203893866e-17
ENSG00000072110.13	ENSG00000072110	ACTN1	ACTN1	protein_coding	-1.68436929339353	5.94451069310681	82.9405476386322	8.45587370617666e-20	1.19093934590076e-17
ENSG00000165443.11	ENSG00000165443	PHYHIPL	PHYHIPL	protein_coding	2.03011403018301	6.01449834817081	82.9074566191678	8.5986206734539e-20	1.19918522095222e-17
ENSG00000249614.1	ENSG00000249614	LINC02503	LINC02503	lincRNA	2.64555603246524	4.80088472546022	82.8942348874065	8.65632784782978e-20	1.19918522095222e-17
ENSG00000154153.13	ENSG00000154153	RETREG1	RETREG1	protein_coding	1.71236652778001	4.50682189956241	82.4078877054763	1.10711113254321e-19	1.5212427033425e-17
ENSG00000273749.4	ENSG00000273749	CYFIP1	CYFIP1	protein_coding	-1.4710068896793	6.44601587400893	82.2943226533079	1.1725844823969e-19	1.59821373685403e-17
ENSG00000260834.1	ENSG00000260834		AC009055.2	lincRNA	5.7054192764846	1.73567316979258	82.0974401343883	1.2954027651754e-19	1.75148817073835e-17
ENSG00000265043.1	ENSG00000265043		AC068418.2	lincRNA	3.0617354034068	0.75409921568947	82.0556816098733	1.32306294375917e-19	1.77468942956141e-17
ENSG00000279440.1	ENSG00000279440		AL008638.3	lincRNA	5.87149150141218	2.12199463770342	82.0197283202053	1.34735065854182e-19	1.79303728189096e-17
ENSG00000168824.14	ENSG00000168824	NSG1	NSG1	protein_coding	1.86193120509506	7.25135873285546	81.8557514711588	1.46390303176754e-19	1.93292383905494e-17
ENSG00000276308.1	ENSG00000276308		AC078880.4	lincRNA	3.41743094890395	3.0708890000625	81.6659439055536	1.61146533594357e-19	2.11126942967305e-17
ENSG00000164796.17	ENSG00000164796	CSMD3	CSMD3	protein_coding	2.64964640700402	5.65480662277064	81.1380443658858	2.10488548803917e-19	2.73651304871924e-17
ENSG00000147082.17	ENSG00000147082	CCNB3	CCNB3	protein_coding	1.71329114992399	0.415925953924326	81.0913504660212	2.15521211271094e-19	2.78055266541432e-17
ENSG00000275450.1	ENSG00000275450		PTGER4P2-CDK2AP2P2	lincRNA	3.63146472395049	0.994849105209425	80.9362687298121	2.33115734017977e-19	2.98476440957411e-17
ENSG00000170379.19	ENSG00000170379	TCAF2	TCAF2	protein_coding	2.41659295299169	3.1037688279586	80.834181091071	2.45475024418773e-19	3.11937848699375e-17
ENSG00000099139.13	ENSG00000099139	PCSK5	PCSK5	protein_coding	7.58861318971079	10.6581053166483	80.7160120727374	2.60601938940664e-19	3.28689057465385e-17
ENSG00000125319.14	ENSG00000125319	C17orf53	C17orf53	protein_coding	-1.34408755226404	3.03284786481603	80.5186976343908	2.879671652933e-19	3.60513560046079e-17
ENSG00000188153.12	ENSG00000188153	COL4A5	COL4A5	protein_coding	-2.10488075709178	6.86354451421963	80.4798133975722	2.93689898406884e-19	3.64974483306967e-17
ENSG00000144283.21	ENSG00000144283	PKP4	PKP4	protein_coding	-1.22780980818555	6.09996164908199	80.3821800822622	3.08565398075127e-19	3.80661590720272e-17
ENSG00000177181.14	ENSG00000177181	RIMKLA	RIMKLA	protein_coding	1.93038961473536	5.27524244340453	79.9045670598465	3.92937263413068e-19	4.7777213589527e-17
ENSG00000283633.1	ENSG00000283633		AP000547.3	lincRNA	5.94908670826475	3.7098640467829	79.7987450054546	4.14555957156881e-19	4.99178699820161e-17
ENSG00000176890.15	ENSG00000176890	TYMS	TYMS	protein_coding	-1.73788625495567	5.28943070752929	79.7897388295558	4.16449894530754e-19	4.99178699820161e-17
ENSG00000162728.4	ENSG00000162728	KCNJ9	KCNJ9	protein_coding	2.69633010331777	3.83367843542057	79.6306378860783	4.51371633399611e-19	5.37227603949776e-17
ENSG00000259218.5	ENSG00000259218	LINC00928	LINC00928	lincRNA	4.79848555357805	0.225037447745801	79.2554246367266	5.45773007256546e-19	6.45042629065936e-17
ENSG00000274281.1	ENSG00000274281		AC022929.2	lincRNA	2.68612336574852	5.13107947857282	78.6745139117812	7.32343050970548e-19	8.59536798920363e-17
ENSG00000113742.12	ENSG00000113742	CPEB4	CPEB4	protein_coding	1.42436520339879	6.55442885067155	78.6414947200645	7.44686640917343e-19	8.6799647711338e-17
ENSG00000162188.5	ENSG00000162188	GNG3	GNG3	protein_coding	2.05823982640541	5.56377470860284	78.26503371005	9.01027426728296e-19	1.04303181774897e-16
ENSG00000138771.14	ENSG00000138771	SHROOM3	SHROOM3	protein_coding	-1.70299892804827	6.93271978477274	77.9014730683291	1.08310578496406e-18	1.24527693004609e-16
ENSG00000184258.6	ENSG00000184258	CDR1	CDR1	protein_coding	1.95911815540907	4.48902324499009	77.7270038472559	1.18312730909458e-18	1.34751421919814e-16
ENSG00000187398.11	ENSG00000187398	LUZP2	LUZP2	protein_coding	4.30299518388487	4.46722034296385	77.7063771992636	1.19554722416159e-18	1.34751421919814e-16
ENSG00000062038.13	ENSG00000062038	CDH3	CDH3	protein_coding	-1.89973559445239	5.41559830022256	77.6933311793223	1.20346986252444e-18	1.34751421919814e-16
ENSG00000064042.17	ENSG00000064042	LIMCH1	LIMCH1	protein_coding	1.79287630466954	6.78874803471406	77.6925912885359	1.20392075675356e-18	1.34751421919814e-16
ENSG00000018189.12	ENSG00000018189	RUFY3	RUFY3	protein_coding	1.25539688302455	8.50374693715702	77.621818031854	1.24784091453211e-18	1.3874841642439e-16
ENSG00000149294.16	ENSG00000149294	NCAM1	NCAM1	protein_coding	1.76836331648541	8.37216832271051	77.4490611495807	1.36189926082233e-18	1.4983389934442e-16
ENSG00000125869.9	ENSG00000125869	LAMP5	LAMP5	protein_coding	4.75460193524414	4.33163422730239	77.4441793845229	1.36526954020713e-18	1.4983389934442e-16
ENSG00000136938.8	ENSG00000136938	ANP32B	ANP32B	protein_coding	-1.54696938941002	4.54133943407572	77.285135415431	1.47975530972543e-18	1.61350609610771e-16
ENSG00000162551.13	ENSG00000162551	ALPL	ALPL	protein_coding	-2.31128247345727	5.10097450783344	77.2459819915712	1.50938254062063e-18	1.63526117429674e-16
ENSG00000110777.11	ENSG00000110777	POU2AF1	POU2AF1	protein_coding	4.59420266206666	2.97824667212645	77.0952895666172	1.62905390573523e-18	1.75367134145421e-16
ENSG00000187678.8	ENSG00000187678	SPRY4	SPRY4	protein_coding	-2.5233311094791	5.61114517503804	76.8507298063521	1.84380078170137e-18	1.97228335516043e-16
ENSG00000224531.5	ENSG00000224531	SMIM13	SMIM13	protein_coding	1.51415691533714	5.89402297963012	76.3570115991272	2.3674930764423e-18	2.5147555961831e-16
ENSG00000110436.11	ENSG00000110436	SLC1A2	SLC1A2	protein_coding	1.98502486467844	7.92121940196392	76.0940504126382	2.70470962767193e-18	2.83927313150828e-16
ENSG00000188313.12	ENSG00000188313	PLSCR1	PLSCR1	protein_coding	-1.87423059448723	2.72814499160788	75.9388083835289	2.9259272286374e-18	3.05253679575313e-16
ENSG00000156395.12	ENSG00000156395	SORCS3	SORCS3	protein_coding	2.60051526266449	3.73419332873244	75.9184948366299	2.95618226601441e-18	3.06518015201899e-16
ENSG00000233379.1	ENSG00000233379		AL139002.1	lincRNA	4.09521761901896	1.05880428136706	75.8868833694204	3.00388807454197e-18	3.09565319194108e-16
ENSG00000165269.12	ENSG00000165269	AQP7	AQP7	protein_coding	2.76046818045351	1.01644564971498	75.7949560801422	3.14703944562188e-18	3.22352204063366e-16
ENSG00000157064.10	ENSG00000157064	NMNAT2	NMNAT2	protein_coding	1.72278244234796	6.38169212659864	75.6736472424895	3.34644162803104e-18	3.40351844342566e-16
ENSG00000237352.3	ENSG00000237352	LINC01358	LINC01358	lincRNA	3.39009467546436	2.31796732836231	75.6638769947048	3.36304112213529e-18	3.40351844342566e-16
ENSG00000180998.11	ENSG00000180998	GPR137C	GPR137C	protein_coding	1.70925801296295	4.62113000515308	75.606249159868	3.46263919705304e-18	3.46376201067001e-16
ENSG00000180251.4	ENSG00000180251	SLC9A4	SLC9A4	protein_coding	2.82427972827518	2.21334380934506	75.6057258239912	3.46355706646489e-18	3.46376201067001e-16
ENSG00000101489.19	ENSG00000101489	CELF4	CELF4	protein_coding	2.67897420248988	5.76815570423423	75.527917018464	3.60276839728422e-18	3.58178756955886e-16
ENSG00000283183.1	ENSG00000283183		AC116565.2	lincRNA	2.60889729804089	2.70638922856969	75.3869352733754	3.86941889604438e-18	3.82438881649392e-16
ENSG00000130309.10	ENSG00000130309	COLGALT1	COLGALT1	protein_coding	-1.3791323839744	5.89973096758608	75.260963951112	4.12433725039067e-18	4.05264092260772e-16
ENSG00000109113.19	ENSG00000109113	RAB34	RAB34	protein_coding	-1.98308652183606	4.89174031849148	75.0711788665695	4.54046200355463e-18	4.43574267757669e-16
ENSG00000240038.6	ENSG00000240038	AMY2B	AMY2B	protein_coding	1.57704825884919	4.45575685077224	75.0252035691744	4.64743315215592e-18	4.51415331635559e-16
ENSG00000167702.11	ENSG00000167702	KIFC2	KIFC2	protein_coding	1.99405213368219	6.51501285823634	74.9427046828035	4.84574417562703e-18	4.679881274987e-16
ENSG00000148798.10	ENSG00000148798	INA	INA	protein_coding	1.94686951580262	8.05167919663411	74.9031925565412	4.94369965056954e-18	4.74735612467476e-16
ENSG00000159184.7	ENSG00000159184	HOXB13	HOXB13	protein_coding	4.2847961513413	0.571931907914996	74.6894895574957	5.50886252948444e-18	5.2206735336359e-16
ENSG00000117983.17	ENSG00000117983	MUC5B	MUC5B	protein_coding	3.92535035185658	0.934385422883234	74.6821924455123	5.52926195207873e-18	5.2206735336359e-16
ENSG00000118432.12	ENSG00000118432	CNR1	CNR1	protein_coding	2.53651980306012	7.91945178137206	74.5083915251996	6.03810631390308e-18	5.66944637840422e-16
ENSG00000177575.12	ENSG00000177575	CD163	CD163	protein_coding	3.09364348234188	1.93467296926552	74.3362217879497	6.58834931926498e-18	6.15191667651367e-16
ENSG00000156475.18	ENSG00000156475	PPP2R2B	PPP2R2B	protein_coding	1.7624552537588	6.30799730991461	74.2376977697012	6.92550668600385e-18	6.43120815934896e-16
ENSG00000186487.17	ENSG00000186487	MYT1L	MYT1L	protein_coding	2.60267756598985	5.65609330741322	73.719275024604	9.00551875710612e-18	8.27186263662231e-16
ENSG00000132182.11	ENSG00000132182	NUP210	NUP210	protein_coding	-1.56725672098531	6.6426484667741	73.5827158688628	9.65060506128075e-18	8.76907936240354e-16
ENSG00000255366.1	ENSG00000255366		AC120036.5	lincRNA	3.11778910854248	0.993689901543277	73.5048335178094	1.00390027156409e-17	9.05117088897362e-16
ENSG00000251339.5	ENSG00000251339		AC017091.1	lincRNA	4.13576185944384	1.38945887731684	73.4978078860329	1.00747990957691e-17	9.05117088897362e-16
ENSG00000123416.15	ENSG00000123416	TUBA1B	TUBA1B	protein_coding	-1.40055560555953	10.957565388505	73.4886372963941	1.01217164547424e-17	9.05117088897362e-16
ENSG00000174450.11	ENSG00000174450	GOLGA6L2	GOLGA6L2	protein_coding	8.94717865037693	-0.531069558564208	73.3611260401616	1.07971802682523e-17	9.60437598493327e-16
ENSG00000078328.20	ENSG00000078328	RBFOX1	RBFOX1	protein_coding	2.73281799203154	4.57198568456517	73.1486097700202	1.20246238519195e-17	1.06402182053032e-15
ENSG00000135083.14	ENSG00000135083	CCNJL	CCNJL	protein_coding	-1.37362214767732	3.54018117203621	72.8966216560123	1.36621835745651e-17	1.20262794059232e-15
ENSG00000137033.11	ENSG00000137033	IL33	IL33	protein_coding	3.53728100485198	3.91251675918343	72.7060542202533	1.50471788368406e-17	1.31768067109556e-15
ENSG00000175395.15	ENSG00000175395	ZNF25	ZNF25	protein_coding	1.39582855522853	5.83449633326472	72.6780455675795	1.52622510978993e-17	1.32962528765772e-15
ENSG00000281904.1	ENSG00000281904		AC233263.6	lincRNA	4.68130226165635	0.29968528528751	72.6588705348653	1.54112625843229e-17	1.3357217894238e-15
ENSG00000233008.5	ENSG00000233008	LINC01725	LINC01725	lincRNA	3.18437015034137	0.437542007015563	72.618027987617	1.57335241541249e-17	1.3566953659636e-15
ENSG00000196411.9	ENSG00000196411	EPHB4	EPHB4	protein_coding	-1.90418170163883	5.77694829846187	72.5492813023322	1.62912542113603e-17	1.3976572965797e-15
ENSG00000003987.13	ENSG00000003987	MTMR7	MTMR7	protein_coding	1.3797728527962	4.80305098013259	72.3266808921495	1.82365049025483e-17	1.54881994652246e-15
ENSG00000254539.1	ENSG00000254539		AC239804.1	lincRNA	2.19770564747577	1.17698111914471	72.1389771421456	2.00562898035779e-17	1.69485676985135e-15
ENSG00000084774.13	ENSG00000084774	CAD	CAD	protein_coding	-1.171607353305	6.85205842107844	72.1262545040807	2.01860147923593e-17	1.69733251744112e-15
ENSG00000196123.12	ENSG00000196123	KIAA0895L	KIAA0895L	protein_coding	1.27558964791445	6.78674494025358	71.9490867722679	2.20821943023936e-17	1.84758002923146e-15
ENSG00000076248.10	ENSG00000076248	UNG	UNG	protein_coding	-1.21675385056099	5.75981733811014	71.9146337707401	2.24711292883321e-17	1.87085988227636e-15
ENSG00000066427.21	ENSG00000066427	ATXN3	ATXN3	protein_coding	1.7541274255417	6.66478181300136	71.6607658898131	2.55563885446044e-17	2.1172966803547e-15
ENSG00000105784.15	ENSG00000105784	RUNDC3B	RUNDC3B	protein_coding	2.56927238900849	4.08160335629454	71.6241703312955	2.60347928969516e-17	2.14640992561649e-15
ENSG00000155980.11	ENSG00000155980	KIF5A	KIF5A	protein_coding	1.71314457261613	7.43458258809651	71.6028259850671	2.63179477818833e-17	2.15118617032468e-15
ENSG00000215182.8	ENSG00000215182	MUC5AC	MUC5AC	protein_coding	5.93832328608331	0.385235840616501	71.6006273541428	2.63472893472107e-17	2.15118617032468e-15
ENSG00000188385.11	ENSG00000188385	JAKMIP3	JAKMIP3	protein_coding	2.11792741449406	2.78923199687343	71.0308610088108	3.51680630461437e-17	2.85757419972536e-15
ENSG00000108179.13	ENSG00000108179	PPIF	PPIF	protein_coding	-1.10177077202546	4.92067207423959	70.903579204833	3.75116811463297e-17	3.03342068446947e-15
ENSG00000110675.12	ENSG00000110675	ELMOD1	ELMOD1	protein_coding	2.29893154018938	4.48298197131746	70.8469528494968	3.86039455467471e-17	3.1060141068641e-15
ENSG00000255571.8	ENSG00000255571	MIR9-3HG	MIR9-3HG	lincRNA	2.7474603782155	4.84970352687228	70.8381318337264	3.87769348883691e-17	3.1060141068641e-15
ENSG00000133138.19	ENSG00000133138	TBC1D8B	TBC1D8B	protein_coding	1.92646878906807	5.09498390042609	70.7351719431688	4.08543612480063e-17	3.25697905402149e-15
ENSG00000278996.1	ENSG00000278996		FP671120.1	lincRNA	6.11547233606479	3.5330328807071	70.634538034573	4.29924076196778e-17	3.41133653136232e-15
ENSG00000173456.4	ENSG00000173456	RNF26	RNF26	protein_coding	-1.34692905271086	4.48472332440635	70.5731729585287	4.43507280735391e-17	3.50267128584525e-15
ENSG00000006453.13	ENSG00000006453	BAIAP2L1	BAIAP2L1	protein_coding	-2.1735417905477	3.57572131028973	70.4541758051681	4.71082948461843e-17	3.70315019160633e-15
ENSG00000280441.2	ENSG00000280441		FP236383.1	lincRNA	6.12052007516643	3.53288398934138	70.2885995155632	5.12329258293987e-17	4.00873925667902e-15
ENSG00000213279.2	ENSG00000213279		Z97192.2	lincRNA	4.1920286550265	3.3678229913759	70.2416242323767	5.24675782040464e-17	4.08642644804879e-15
ENSG00000196620.9	ENSG00000196620	UGT2B15	UGT2B15	protein_coding	5.04617658610518	0.748530079788731	70.1741006641873	5.42946271285013e-17	4.19860585503159e-15
ENSG00000182389.19	ENSG00000182389	CACNB4	CACNB4	protein_coding	1.73347634627307	5.16742003941994	70.1701037152801	5.44047501480338e-17	4.19860585503159e-15
ENSG00000151834.15	ENSG00000151834	GABRA2	GABRA2	protein_coding	2.76655263645064	3.6397438886425	70.1344829507486	5.53960871790251e-17	4.25567849733047e-15
ENSG00000110852.4	ENSG00000110852	CLEC2B	CLEC2B	protein_coding	4.80675486718706	0.0712537194605379	70.0980672610845	5.64282297139487e-17	4.31535525065813e-15
ENSG00000112118.18	ENSG00000112118	MCM3	MCM3	protein_coding	-1.736564818262	7.0604018595635	69.9844979172112	5.97723579275749e-17	4.55050730330605e-15
ENSG00000115884.10	ENSG00000115884	SDC1	SDC1	protein_coding	-1.75561260156202	5.691353901069	69.9109231367485	6.20439227826272e-17	4.70226160963759e-15
ENSG00000197565.15	ENSG00000197565	COL4A6	COL4A6	protein_coding	-3.61017398154916	6.11704453764394	69.7802982918212	6.62917229774977e-17	4.98650542958768e-15
ENSG00000183206.17	ENSG00000183206	POTEC	POTEC	protein_coding	2.5137409403827	1.74355443414298	69.777540923138	6.638445782245e-17	4.98650542958768e-15
ENSG00000185231.4	ENSG00000185231	MC2R	MC2R	protein_coding	5.24184602695804	0.94498235152456	69.6857241815844	6.9547643345255e-17	5.20099433707148e-15
ENSG00000137161.16	ENSG00000137161	CNPY3	CNPY3	protein_coding	-1.07447067513548	5.50521645846436	69.6586708810744	7.0508101639188e-17	5.24959218415822e-15
ENSG00000182901.16	ENSG00000182901	RGS7	RGS7	protein_coding	2.03348089712116	3.63252501792337	69.4005182894988	8.03675445828106e-17	5.95742048681615e-15
ENSG00000164265.8	ENSG00000164265	SCGB3A2	SCGB3A2	protein_coding	6.3103347850993	2.78129420377254	69.0724114902569	9.49138198998037e-17	7.00497148526892e-15
ENSG00000185946.15	ENSG00000185946	RNPC3	RNPC3	protein_coding	1.04976139325452	5.2520545556944	69.0355292392414	9.6705499515007e-17	7.10617237957884e-15
ENSG00000184672.11	ENSG00000184672	RALYL	RALYL	protein_coding	3.50532047761995	4.07565482251563	68.9232418492342	1.02371242457861e-16	7.48994099039093e-15
ENSG00000119514.6	ENSG00000119514	GALNT12	GALNT12	protein_coding	-2.79195219661177	3.2678018441965	68.8617262140294	1.05614746575976e-16	7.69394324086454e-15
ENSG00000163638.13	ENSG00000163638	ADAMTS9	ADAMTS9	protein_coding	-2.4920377863272	4.45764808134355	68.732637333678	1.12759265499978e-16	8.17916028418511e-15
ENSG00000131370.15	ENSG00000131370	SH3BP5	SH3BP5	protein_coding	1.84937964717553	5.27884497531066	68.6226497073885	1.19226844631205e-16	8.61133718423928e-15
ENSG00000281880.1	ENSG00000281880		PAUPAR	lincRNA	2.63774429614497	0.112889276832636	68.4251145467193	1.31788397367099e-16	9.47706015756441e-15
ENSG00000011304.19	ENSG00000011304	PTBP1	PTBP1	protein_coding	-1.31086025381518	7.2181236712265	68.4169593141338	1.32334548085036e-16	9.47706015756441e-15
ENSG00000183389.5	ENSG00000183389	OR56A4	OR56A4	protein_coding	2.73542746790517	1.66375447863728	68.2869686592774	1.41352024831838e-16	1.00801289944426e-14
ENSG00000248434.1	ENSG00000248434		AC107463.1	lincRNA	3.91712534838454	0.923930847613432	68.223688304482	1.45961729355179e-16	1.03651226379491e-14
ENSG00000254488.1	ENSG00000254488		AC007876.1	lincRNA	6.51740938155522	0.366454863915166	68.0569078791994	1.58844373260923e-16	1.12327562865391e-14
ENSG00000151150.21	ENSG00000151150	ANK3	ANK3	protein_coding	1.61104702198912	7.49118804010249	67.9643573788007	1.66477792458495e-16	1.17235048764209e-14
ENSG00000104863.11	ENSG00000104863	LIN7B	LIN7B	protein_coding	1.78540287805423	3.25330393321243	67.9136379235874	1.70815608924711e-16	1.19790647569981e-14
ENSG00000281344.1	ENSG00000281344	HELLPAR	HELLPAR	macro_lncRNA	2.00464736648182	8.25841823037582	67.9019604417901	1.71830241591967e-16	1.20004252609332e-14
ENSG00000197563.10	ENSG00000197563	PIGN	PIGN	protein_coding	1.76440313292975	6.96716824493226	67.7521409247558	1.85395393844999e-16	1.28945166723223e-14
ENSG00000147100.10	ENSG00000147100	SLC16A2	SLC16A2	protein_coding	-1.04925288289475	6.01567377725347	67.580819606299	2.02225310674883e-16	1.40074179332631e-14
ENSG00000281406.1	ENSG00000281406	BLACAT1	BLACAT1	lincRNA	-2.36114464853596	3.05698915835451	67.4286928708356	2.18446575573527e-16	1.50692472398701e-14
ENSG00000084764.10	ENSG00000084764	MAPRE3	MAPRE3	protein_coding	1.31460121916918	4.91600942916075	67.3504812703079	2.27286538680289e-16	1.56153243505511e-14
ENSG00000125388.19	ENSG00000125388	GRK4	GRK4	protein_coding	1.20609745265265	3.82386630877366	67.335034564191	2.29074291752193e-16	1.56744315988008e-14
ENSG00000239264.8	ENSG00000239264	TXNDC5	TXNDC5	protein_coding	-1.4174177403514	6.87264334881604	67.2310435056505	2.41481594611678e-16	1.64567759295644e-14
ENSG00000160932.10	ENSG00000160932	LY6E	LY6E	protein_coding	-2.04637161170846	4.68439504681326	67.2008684369755	2.45206086223455e-16	1.65997646555867e-14
ENSG00000198099.8	ENSG00000198099	ADH4	ADH4	protein_coding	2.93214297895965	1.21317075128228	67.1937321145121	2.46095288369753e-16	1.65997646555867e-14
ENSG00000283662.1	ENSG00000283662		AC138904.3	lincRNA	2.04406955810863	2.43421977093359	67.1902823248373	2.46526295991495e-16	1.65997646555867e-14
ENSG00000162522.10	ENSG00000162522	KIAA1522	KIAA1522	protein_coding	-1.51058076203434	5.19460247784858	67.154150818539	2.51086096912264e-16	1.67851846783615e-14
ENSG00000176884.14	ENSG00000176884	GRIN1	GRIN1	protein_coding	2.81259705042935	4.86659479692297	67.1516722033788	2.5140197341151e-16	1.67851846783615e-14
ENSG00000134222.16	ENSG00000134222	PSRC1	PSRC1	protein_coding	-1.27097299086282	5.11595710464816	67.1449594700647	2.52259446677937e-16	1.67851846783615e-14
ENSG00000186407.6	ENSG00000186407	CD300E	CD300E	protein_coding	3.80122863270843	0.127987843681649	67.1077358812556	2.57067696954071e-16	1.70380437106697e-14
ENSG00000228198.3	ENSG00000228198	OR2M3	OR2M3	protein_coding	2.24964147442321	4.06804197892015	66.8301935873813	2.9593063058496e-16	1.9537201513736e-14
ENSG00000151320.10	ENSG00000151320	AKAP6	AKAP6	protein_coding	1.78580158139927	7.69861179702129	66.7656431391904	3.0578125173212e-16	2.01089841849205e-14
ENSG00000163348.3	ENSG00000163348	PYGO2	PYGO2	protein_coding	-1.00699886479202	5.63136088474618	66.6311351208918	3.27374289605434e-16	2.14455537543467e-14
ENSG00000260975.1	ENSG00000260975		AC007333.2	lincRNA	3.11415269629232	2.61323322455251	66.5416781966913	3.42573256227967e-16	2.23545583147061e-14
ENSG00000281591.1	ENSG00000281591	DBET	DBET	lincRNA	4.63607916347483	2.40683994595904	66.4843250977097	3.52687053044644e-16	2.29260149365674e-14
ENSG00000221829.9	ENSG00000221829	FANCG	FANCG	protein_coding	-1.11423701952609	5.28224154791179	66.4541420993346	3.58129017170748e-16	2.31905690390913e-14
ENSG00000135454.13	ENSG00000135454	B4GALNT1	B4GALNT1	protein_coding	1.62940607847314	6.17013031706995	66.2167896325054	4.03956944861424e-16	2.60583065843623e-14
ENSG00000136573.12	ENSG00000136573	BLK	BLK	protein_coding	6.06702570946104	-0.0372080420520959	66.1943757473999	4.08576739040511e-16	2.62561044354513e-14
ENSG00000118971.7	ENSG00000118971	CCND2	CCND2	protein_coding	-1.48892772004626	9.02886616473903	66.1715859850392	4.13328202893456e-16	2.6460833170842e-14
ENSG00000159082.17	ENSG00000159082	SYNJ1	SYNJ1	protein_coding	1.07069423494303	5.09506952761131	66.1461956329102	4.18686997172882e-16	2.67027507140335e-14
ENSG00000143669.13	ENSG00000143669	LYST	LYST	protein_coding	1.4177790301045	5.73388061396042	66.0682465695003	4.35576784649763e-16	2.7675500892352e-14
ENSG00000184232.8	ENSG00000184232	OAF	OAF	protein_coding	-2.2638473899216	3.53714774276699	66.0223718425853	4.45833674989643e-16	2.82211046479399e-14
ENSG00000152061.23	ENSG00000152061	RABGAP1L	RABGAP1L	protein_coding	1.15247329438035	6.57103326105863	65.6448733910131	5.3995246991124e-16	3.36743051438003e-14
ENSG00000253103.1	ENSG00000253103	LINC01609	LINC01609	lincRNA	4.0397124058766	3.09870681563214	65.6075621187006	5.50272139953556e-16	3.41917258726289e-14
ENSG00000182836.9	ENSG00000182836	PLCXD3	PLCXD3	protein_coding	3.74395375873664	2.7943936069914	65.5618594778621	5.63181978265654e-16	3.48195892496354e-14
ENSG00000137076.20	ENSG00000137076	TLN1	TLN1	protein_coding	-1.55104174630426	6.95342872285943	65.5572623136936	5.64497216401402e-16	3.48195892496354e-14
ENSG00000117600.12	ENSG00000117600	PLPPR4	PLPPR4	protein_coding	2.79707112358329	5.92500371050311	64.9565251393309	7.65688630942657e-16	4.65500127754023e-14
ENSG00000160691.18	ENSG00000160691	SHC1	SHC1	protein_coding	-1.634905745542	6.4029532159442	64.9322841280058	7.75166143991253e-16	4.69572867369038e-14
ENSG00000077942.18	ENSG00000077942	FBLN1	FBLN1	protein_coding	-2.4817864364698	5.99101079237586	64.8536907324717	8.06708409358692e-16	4.8693495809183e-14
ENSG00000204695.4	ENSG00000204695	OR14J1	OR14J1	protein_coding	1.97075580572305	4.02379501923722	64.8316751828369	8.15772029000213e-16	4.90653489755608e-14
ENSG00000157680.15	ENSG00000157680	DGKI	DGKI	protein_coding	1.89644100960681	5.6672046358707	64.8172674529261	8.21758653359997e-16	4.92501524838202e-14
ENSG00000197106.6	ENSG00000197106	SLC6A17	SLC6A17	protein_coding	3.00438373270686	4.8154203689813	64.7903851427297	8.33046409493093e-16	4.97502380453808e-14
ENSG00000067798.14	ENSG00000067798	NAV3	NAV3	protein_coding	1.71053801773633	6.93012569291557	64.7749649210826	8.3959116170456e-16	4.97967252262019e-14
ENSG00000204130.12	ENSG00000204130	RUFY2	RUFY2	protein_coding	1.0922186157208	5.97039963791951	64.7746682677589	8.39717572301494e-16	4.97967252262019e-14
ENSG00000132639.12	ENSG00000132639	SNAP25	SNAP25	protein_coding	2.32737317080783	6.60057556538767	64.7638584122286	8.44336904434416e-16	4.98955874889722e-14
ENSG00000128655.17	ENSG00000128655	PDE11A	PDE11A	protein_coding	2.07181499025938	2.53047319833944	64.4891595296425	9.70649197348979e-16	5.71600769491118e-14
ENSG00000264880.1	ENSG00000264880		AP005901.2	lincRNA	5.93222595918168	-0.825223655585876	64.3389267526402	1.04755481727223e-15	6.14747359955487e-14
ENSG00000163618.17	ENSG00000163618	CADPS	CADPS	protein_coding	1.9395929025725	6.73817910956583	64.1207156850384	1.17024569422996e-15	6.84371020006245e-14
ENSG00000273015.2	ENSG00000273015		AC008124.1	lincRNA	1.167573928759	4.94690551566907	64.0158575640798	1.23421773981726e-15	7.19093332184026e-14
ENSG00000198208.11	ENSG00000198208	RPS6KL1	RPS6KL1	protein_coding	1.47490602599571	5.81482234510916	64.0096243091767	1.23812886613545e-15	7.19093332184026e-14
ENSG00000137337.14	ENSG00000137337	MDC1	MDC1	protein_coding	-1.02213321817624	5.83196547984679	63.8478966794528	1.34405772523976e-15	7.77942452543739e-14
ENSG00000253604.1	ENSG00000253604		AC131254.2	lincRNA	5.51100139780523	2.36673388372709	63.7987022897299	1.37804324567486e-15	7.94891088571703e-14
ENSG00000165434.7	ENSG00000165434	PGM2L1	PGM2L1	protein_coding	1.77393484400053	7.36644814807862	63.7155720333212	1.4374383463214e-15	8.26331479291769e-14
ENSG00000185666.14	ENSG00000185666	SYN3	SYN3	protein_coding	2.7080089709743	3.80489374453726	63.6925640722904	1.45432503404619e-15	8.30668795476096e-14
ENSG00000248360.7	ENSG00000248360	LINC00504	LINC00504	lincRNA	1.89731819053972	6.13330921644021	63.6919030562443	1.45481310846059e-15	8.30668795476096e-14
ENSG00000237851.1	ENSG00000237851		AL023584.2	lincRNA	4.36116032818755	-0.141045296558557	63.6749763579112	1.46736725445615e-15	8.35015958503817e-14
ENSG00000146242.8	ENSG00000146242	TPBG	TPBG	protein_coding	-3.12768498209944	5.67049632458857	63.6383695501264	1.49488959179381e-15	8.47823120500243e-14
ENSG00000261649.6	ENSG00000261649	GOLGA6L7	GOLGA6L7	protein_coding	3.55530321436311	-0.212767855594041	63.6248864806981	1.50515628790493e-15	8.50790850230141e-14
ENSG00000149131.15	ENSG00000149131	SERPING1	SERPING1	protein_coding	-1.68716656337196	4.44228005647281	63.6054331233384	1.52009350361902e-15	8.56370010155504e-14
ENSG00000156298.12	ENSG00000156298	TSPAN7	TSPAN7	protein_coding	1.43182067697519	6.80479387960638	63.4659659387356	1.63161591802553e-15	9.16144206995001e-14
ENSG00000274827.4	ENSG00000274827	LINC01297	LINC01297	lincRNA	3.5282365576376	4.539415396015	63.0756111807569	1.98921974918872e-15	1.11323850930591e-13
ENSG00000170500.12	ENSG00000170500	LONRF2	LONRF2	protein_coding	1.76477030992265	6.45099960040843	62.9862664720831	2.08152891761783e-15	1.16105347315706e-13
ENSG00000122912.14	ENSG00000122912	SLC25A16	SLC25A16	protein_coding	1.05020104509695	5.12318119138654	62.9616837840152	2.1076707938377e-15	1.1717678975872e-13
ENSG00000064692.18	ENSG00000064692	SNCAIP	SNCAIP	protein_coding	1.72951774753367	5.67064192735741	62.9201804665408	2.1525540736554e-15	1.19279725897869e-13
ENSG00000224810.1	ENSG00000224810		AL355482.1	lincRNA	2.25347289937688	3.0741591125293	62.8068893871443	2.27999918138627e-15	1.25928974394148e-13
ENSG00000197140.14	ENSG00000197140	ADAM32	ADAM32	protein_coding	1.81449501000263	4.54646517393907	62.6591507618802	2.45760441368465e-15	1.35296326370307e-13
ENSG00000171561.4	ENSG00000171561	OR2AT4	OR2AT4	protein_coding	2.45798292445508	3.04207569591236	62.6328860770662	2.49059793648598e-15	1.366675185862e-13
ENSG00000082781.11	ENSG00000082781	ITGB5	ITGB5	protein_coding	-2.59608331672618	6.01503339560148	62.5240761660697	2.63207199290258e-15	1.43096529513294e-13
ENSG00000171033.12	ENSG00000171033	PKIA	PKIA	protein_coding	1.66414906581272	7.62917021069218	62.5232629671354	2.63315902482896e-15	1.43096529513294e-13
ENSG00000139974.15	ENSG00000139974	SLC38A6	SLC38A6	protein_coding	1.53874233347513	3.85490013003273	62.3901402253849	2.81730200318289e-15	1.52612888319853e-13
ENSG00000226741.1	ENSG00000226741	LINC02554	LINC02554	lincRNA	3.23497332979255	-0.364999163704717	62.366668787683	2.85108022377255e-15	1.53577730646621e-13
ENSG00000224559.2	ENSG00000224559	LINC01087	LINC01087	lincRNA	3.07355300735949	1.69772777390382	62.3651449064942	2.85328722697112e-15	1.53577730646621e-13
ENSG00000244733.5	ENSG00000244733		AL132656.2	lincRNA	2.92183538608262	1.8905830427222	62.3471682329176	2.87945181394002e-15	1.54494016213969e-13
ENSG00000169181.12	ENSG00000169181	GSG1L	GSG1L	protein_coding	3.84558968451931	2.03866449766696	62.3394444838199	2.89076712816894e-15	1.54610301370833e-13
ENSG00000163539.16	ENSG00000163539	CLASP2	CLASP2	protein_coding	1.00777285184849	8.54930305986708	62.2725707418921	2.99061618734896e-15	1.59446069975977e-13
ENSG00000125246.15	ENSG00000125246	CLYBL	CLYBL	protein_coding	-1.74832626230035	2.69358850474006	62.1849990810991	3.12660552996459e-15	1.66172201452615e-13
ENSG00000125871.13	ENSG00000125871	MGME1	MGME1	protein_coding	-1.00494882484321	4.41534837824825	62.1438026635642	3.19270202595837e-15	1.69153156553989e-13
ENSG00000144152.12	ENSG00000144152	FBLN7	FBLN7	protein_coding	-1.85843691907186	2.19260234877784	62.0332172395714	3.37712322900443e-15	1.78364874041887e-13
ENSG00000013523.9	ENSG00000013523	ANGEL1	ANGEL1	protein_coding	-1.00481313801972	4.98459361496327	62.0208879200193	3.39833397682627e-15	1.78925989228476e-13
ENSG00000136158.11	ENSG00000136158	SPRY2	SPRY2	protein_coding	-2.11190572123315	6.32330144536785	61.9554102258063	3.51323227658311e-15	1.84401051883637e-13
ENSG00000134250.19	ENSG00000134250	NOTCH2	NOTCH2	protein_coding	-1.61709130549225	8.38735808023688	61.8355803538295	3.7336653306444e-15	1.94761351090188e-13
ENSG00000175832.12	ENSG00000175832	ETV4	ETV4	protein_coding	-2.8232879239556	4.69753469373412	61.7564608650088	3.88674135144153e-15	2.02122509479118e-13
ENSG00000182871.14	ENSG00000182871	COL18A1	COL18A1	protein_coding	-3.20693971616312	6.790091761363	61.6923530477376	4.01536686819414e-15	2.08170906255672e-13
ENSG00000105287.12	ENSG00000105287	PRKD2	PRKD2	protein_coding	-1.14747071336862	4.16272135625259	61.5907552000158	4.2279910350833e-15	2.18523781296461e-13
ENSG00000181785.2	ENSG00000181785	OR5AS1	OR5AS1	protein_coding	2.02255100458336	4.46838118921065	61.396718256293	4.66587573393878e-15	2.40420627375912e-13
ENSG00000261678.2	ENSG00000261678	SCRT1	SCRT1	protein_coding	2.45395193215489	3.59583564532845	61.1572042855306	5.269459290274e-15	2.70696448221644e-13
ENSG00000169188.4	ENSG00000169188	APEX2	APEX2	protein_coding	-1.17249970008095	3.80333553421763	61.1142255092687	5.38575760912575e-15	2.75832391975255e-13
ENSG00000100092.20	ENSG00000100092	SH3BP1	SH3BP1	protein_coding	-1.74735082948996	3.01200133439885	61.08775987962	5.4586461834215e-15	2.78720782918449e-13
ENSG00000172320.3	ENSG00000172320	OR5A1	OR5A1	protein_coding	2.05380402494113	2.55841612206888	61.0601034021374	5.53586920977673e-15	2.81812426248303e-13
ENSG00000253686.1	ENSG00000253686	LINC01484	LINC01484	lincRNA	2.45243080670284	0.41109843192783	60.7960790310686	6.33038824400064e-15	3.21290966101666e-13
ENSG00000189350.12	ENSG00000189350	TOGARAM2	TOGARAM2	protein_coding	2.17160017641085	2.94828200728172	60.7151009394077	6.59621972465238e-15	3.33537675389619e-13
ENSG00000162654.8	ENSG00000162654	GBP4	GBP4	protein_coding	2.31268403556349	2.36754129560638	60.7106488838082	6.6111544438508e-15	3.33537675389619e-13
ENSG00000168959.14	ENSG00000168959	GRM5	GRM5	protein_coding	3.0454839843569	5.83656397923247	60.6919091029275	6.67439010157224e-15	3.35725794960335e-13
ENSG00000104164.10	ENSG00000104164	BLOC1S6	BLOC1S6	protein_coding	1.18480690631203	7.78111316923544	60.6803985726797	6.71353095936279e-15	3.36692542267627e-13
ENSG00000203667.9	ENSG00000203667	COX20	COX20	protein_coding	1.19850984493639	5.45979569881266	60.6167056823649	6.93430297085481e-15	3.45712845163472e-13
ENSG00000187391.19	ENSG00000187391	MAGI2	MAGI2	protein_coding	1.2506460722764	5.89261093480677	60.5919721417489	7.02197930307147e-15	3.49054330003562e-13
ENSG00000260505.1	ENSG00000260505		AC096644.4	lincRNA	2.54287330916603	0.561679194336528	60.4602267484607	7.5080280603129e-15	3.71724555019561e-13
ENSG00000101746.15	ENSG00000101746	NOL4	NOL4	protein_coding	2.10601073663847	5.43290422217248	60.4534809576013	7.53380203329723e-15	3.71724555019561e-13
ENSG00000153406.13	ENSG00000153406	NMRAL1	NMRAL1	protein_coding	-1.82420040548714	3.61169696632707	60.4508123877646	7.54402238753384e-15	3.71724555019561e-13
ENSG00000079841.18	ENSG00000079841	RIMS1	RIMS1	protein_coding	1.5377921210867	6.75047787351735	60.4051079198604	7.72123503047385e-15	3.79350561773368e-13
ENSG00000170160.17	ENSG00000170160	CCDC144A	CCDC144A	protein_coding	1.68291767871209	3.94601605817702	60.325217924879	8.04105865909233e-15	3.93918644629912e-13
ENSG00000280511.1	ENSG00000280511		AL591030.1	lincRNA	4.56218939956689	1.83981616199871	60.2652194573299	8.28993593458641e-15	4.04937015116893e-13
ENSG00000227115.7	ENSG00000227115	LINC01630	LINC01630	lincRNA	2.09972699302851	1.5869712196279	60.2447604856151	8.37655120998592e-15	4.07988737752081e-13
ENSG00000143469.18	ENSG00000143469	SYT14	SYT14	protein_coding	1.48914518323822	5.46926810991409	60.2088610357224	8.53072947957723e-15	4.14304192340042e-13
ENSG00000137449.15	ENSG00000137449	CPEB2	CPEB2	protein_coding	1.74514847864663	4.97441906210666	60.1925701190495	8.60162792488653e-15	4.16550468649018e-13
ENSG00000134247.9	ENSG00000134247	PTGFRN	PTGFRN	protein_coding	-1.13508618940361	6.69123571983556	60.1390796266542	8.83859185168025e-15	4.25587011069083e-13
ENSG00000175772.10	ENSG00000175772	LINC01106	LINC01106	lincRNA	4.09376009379673	1.03319871143229	60.0565135079788	9.21724697770561e-15	4.4255878173353e-13
ENSG00000101448.13	ENSG00000101448	EPPIN	EPPIN	protein_coding	2.17836389270788	1.22256522860553	59.8979804719491	9.99039109000078e-15	4.78321812498876e-13
ENSG00000284418.1	ENSG00000284418		AL391117.1	lincRNA	2.51607666170023	1.54759982047766	59.8775931003502	1.00944157847947e-14	4.81937065476879e-13
ENSG00000257467.5	ENSG00000257467	PPFIA2-AS1	PPFIA2-AS1	lincRNA	2.30986324114087	0.494587001707592	59.7776814153047	1.06200888996282e-14	5.05605978852441e-13
ENSG00000168702.17	ENSG00000168702	LRP1B	LRP1B	protein_coding	2.13254623560564	5.55708615934335	59.7630904952809	1.06991160474513e-14	5.07937528983073e-13
ENSG00000089818.17	ENSG00000089818	NECAP1	NECAP1	protein_coding	1.29055617206604	6.95020680290521	59.7245360294827	1.09107771372328e-14	5.16535138365188e-13
ENSG00000212743.2	ENSG00000212743		AL137145.1	lincRNA	3.71851634855158	1.53652296265448	59.681403144678	1.11525425597079e-14	5.26505926820176e-13
ENSG00000155970.11	ENSG00000155970	MICU3	MICU3	protein_coding	1.65833027874012	4.52371504225207	59.6666328829326	1.12365578378491e-14	5.28994607291053e-13
ENSG00000148200.16	ENSG00000148200	NR6A1	NR6A1	protein_coding	-1.91626519536977	6.22138043313583	59.6062350225545	1.15867494692371e-14	5.43965702165489e-13
ENSG00000156959.8	ENSG00000156959	LHFPL4	LHFPL4	protein_coding	1.58181297520155	5.58499060782126	59.5716352509463	1.17922595980539e-14	5.5208027553105e-13
ENSG00000079102.16	ENSG00000079102	RUNX1T1	RUNX1T1	protein_coding	2.70345837205241	5.58117016888348	59.494966135057	1.22607342073162e-14	5.72427261983015e-13
ENSG00000196924.14	ENSG00000196924	FLNA	FLNA	protein_coding	-1.3940812675623	9.72899157972367	59.3978743805244	1.28808139361349e-14	5.99720761252388e-13
ENSG00000165970.11	ENSG00000165970	SLC6A5	SLC6A5	protein_coding	6.85237073167634	2.73775063851012	59.3170896914171	1.34205960356388e-14	6.23135971423989e-13
ENSG00000256218.1	ENSG00000256218		AC007848.2	lincRNA	2.80835601291076	0.34471654502032	59.292088397951	1.35921905626698e-14	6.29374281368994e-13
ENSG00000162989.4	ENSG00000162989	KCNJ3	KCNJ3	protein_coding	2.24412462013153	3.77316796281388	59.1767102615391	1.44129625264663e-14	6.65555955354664e-13
ENSG00000225096.2	ENSG00000225096		AL445250.1	lincRNA	2.7514341065691	1.73404914745939	59.1684938990337	1.44732687812828e-14	6.66519661232861e-13
ENSG00000214413.7	ENSG00000214413	BBIP1	BBIP1	protein_coding	1.04207667595229	5.2496589409067	59.1622649273518	1.4519156226344e-14	6.66815922232174e-13
ENSG00000157445.14	ENSG00000157445	CACNA2D3	CACNA2D3	protein_coding	3.44889295150704	4.03464686958473	59.137091923479	1.47060876903753e-14	6.73570699336131e-13
ENSG00000110108.9	ENSG00000110108	TMEM109	TMEM109	protein_coding	-2.01155139426265	3.71121771678265	59.1249012796802	1.47974773452042e-14	6.7592476921972e-13
ENSG00000162670.10	ENSG00000162670	BRINP3	BRINP3	protein_coding	3.22645517868016	3.87512490351505	59.0715266438847	1.52043486301765e-14	6.92637995144511e-13
ENSG00000179361.17	ENSG00000179361	ARID3B	ARID3B	protein_coding	-1.05618305154929	5.5187048979144	58.9245108041916	1.63838533025624e-14	7.44364259856471e-13
ENSG00000116147.16	ENSG00000116147	TNR	TNR	protein_coding	2.85436815460254	5.56839193707212	58.8496617389184	1.70191027990217e-14	7.71152430043606e-13
ENSG00000225411.2	ENSG00000225411		CR786580.1	lincRNA	1.96579059627186	0.361226114429767	58.8389863559914	1.71116917491721e-14	7.73274604953895e-13
ENSG00000114993.16	ENSG00000114993	RTKN	RTKN	protein_coding	-1.38304732982212	4.20651703649054	58.7927592289057	1.75184770019125e-14	7.89546079491528e-13
ENSG00000259345.5	ENSG00000259345		AC013652.1	lincRNA	1.80220628153682	3.1015164790152	58.7405965379529	1.79891239639126e-14	8.08601553494912e-13
ENSG00000152932.7	ENSG00000152932	RAB3C	RAB3C	protein_coding	2.73320539981457	7.21876952331008	58.6472550448143	1.8863110969929e-14	8.45637767911857e-13
ENSG00000164574.15	ENSG00000164574	GALNT10	GALNT10	protein_coding	-1.98133622259307	5.66317730505713	58.5290701216627	2.00309278414344e-14	8.95615638751543e-13
ENSG00000175164.13	ENSG00000175164	ABO	ABO	protein_coding	2.24603748639428	0.9458107208	58.5136529459041	2.01885098376125e-14	9.00279695951157e-13
ENSG00000163644.14	ENSG00000163644	PPM1K	PPM1K	protein_coding	1.34230217681306	6.14029337902588	58.396196079005	2.14304965472296e-14	9.53149531959808e-13
ENSG00000111816.7	ENSG00000111816	FRK	FRK	protein_coding	1.71119756998887	5.12112149059845	58.3041245662925	2.24572772353797e-14	9.93587545955898e-13
ENSG00000259104.2	ENSG00000259104	PTCSC3	PTCSC3	lincRNA	2.22082445435417	2.65143088312505	58.2936634116198	2.25770108417499e-14	9.94835290269444e-13
ENSG00000140795.12	ENSG00000140795	MYLK3	MYLK3	protein_coding	2.04223511696949	3.61783337316728	58.2913823062002	2.26032040390194e-14	9.94835290269444e-13
ENSG00000136750.11	ENSG00000136750	GAD2	GAD2	protein_coding	4.58113399286291	4.03926148262814	58.2650565836505	2.29077030694246e-14	1.00278829424735e-12
ENSG00000158195.10	ENSG00000158195	WASF2	WASF2	protein_coding	-1.46890944643056	5.87233057149489	58.2604076802802	2.29618998801092e-14	1.00278829424735e-12
ENSG00000177105.9	ENSG00000177105	RHOG	RHOG	protein_coding	-1.42031286425224	2.68742819929855	58.2494932417965	2.30896448587708e-14	1.00576826741774e-12
ENSG00000176046.8	ENSG00000176046	NUPR1	NUPR1	protein_coding	2.71334954208576	3.69458558776858	58.1473691464938	2.43199213657662e-14	1.05392561795593e-12
ENSG00000156381.8	ENSG00000156381	ANKRD9	ANKRD9	protein_coding	-1.18414795353396	5.00368145302345	58.1416792620956	2.43903641061069e-14	1.05427504797266e-12
ENSG00000126822.16	ENSG00000126822	PLEKHG3	PLEKHG3	protein_coding	-2.71000648584849	4.93250095644155	57.9997966622355	2.62144878031407e-14	1.13023229173694e-12
ENSG00000141753.6	ENSG00000141753	IGFBP4	IGFBP4	protein_coding	-2.06928049631637	3.99741736263886	57.7511156602017	2.97471286390279e-14	1.27927791635677e-12
ENSG00000148219.16	ENSG00000148219	ASTN2	ASTN2	protein_coding	2.00653159993459	5.57684468183594	57.6565924955667	3.12115129231618e-14	1.33884715714304e-12
ENSG00000112977.15	ENSG00000112977	DAP	DAP	protein_coding	-1.33636672014984	4.49733360038387	57.60751117425	3.20001269734784e-14	1.36920036956648e-12
ENSG00000115919.14	ENSG00000115919	KYNU	KYNU	protein_coding	2.06817614460114	4.59344501537518	57.5990601879578	3.21379112354111e-14	1.37162332775173e-12
ENSG00000197043.13	ENSG00000197043	ANXA6	ANXA6	protein_coding	-2.00918978555327	6.93812861823747	57.5754695840594	3.25256799988353e-14	1.38467636690256e-12
ENSG00000085433.15	ENSG00000085433	WDR47	WDR47	protein_coding	1.30433646471753	7.16842539604147	57.4772068540801	3.41918723565787e-14	1.44831286891864e-12
ENSG00000173193.13	ENSG00000173193	PARP14	PARP14	protein_coding	-1.66931926563318	4.20059376925046	57.4691522821176	3.4332178876189e-14	1.45062038796618e-12
ENSG00000176840.11	ENSG00000176840	MIR7-3HG	MIR7-3HG	lincRNA	2.26745595111423	2.96387924751461	57.4491336990264	3.46833924874203e-14	1.46180552725658e-12
ENSG00000272341.1	ENSG00000272341		AL137003.2	lincRNA	2.68849528706638	1.07414152682757	57.3827040978628	3.58748206244601e-14	1.50825956063184e-12
ENSG00000111602.11	ENSG00000111602	TIMELESS	TIMELESS	protein_coding	-1.77354171521595	5.7164427035307	57.3279657565507	3.6887276477745e-14	1.54697731947982e-12
ENSG00000044090.8	ENSG00000044090	CUL7	CUL7	protein_coding	-1.08559560028641	6.50588384174861	57.2979097402756	3.74553088385239e-14	1.56691132346508e-12
ENSG00000085999.11	ENSG00000085999	RAD54L	RAD54L	protein_coding	-1.79589731322969	3.73501414672838	57.2829203371864	3.77418578498971e-14	1.57500034449657e-12
ENSG00000280650.1	ENSG00000280650	KCNIP4-IT1	KCNIP4-IT1	lincRNA	2.37185793881625	1.48418410003754	57.2205080268755	3.89587513092295e-14	1.62165163462178e-12
ENSG00000166801.15	ENSG00000166801	FAM111A	FAM111A	protein_coding	-1.40436413766905	3.99566629385286	57.2158230200009	3.90516664866614e-14	1.62165163462178e-12
ENSG00000232268.6	ENSG00000232268	OR52I1	OR52I1	protein_coding	2.29337538328407	1.87332741014927	57.1716005939476	3.99397032284047e-14	1.65446304966487e-12
ENSG00000134802.17	ENSG00000134802	SLC43A3	SLC43A3	protein_coding	-1.97204756648736	3.16827109148634	57.1071950799328	4.12693066873929e-14	1.70536076362745e-12
ENSG00000225321.2	ENSG00000225321	LINC01427	LINC01427	lincRNA	2.25300283858266	3.33901399902093	57.0810308379966	4.18220158469296e-14	1.7239850971438e-12
ENSG00000198513.11	ENSG00000198513	ATL1	ATL1	protein_coding	1.15390593116913	5.61514787035907	57.0631024222662	4.22050168247889e-14	1.735540120087e-12
ENSG00000184206.11	ENSG00000184206	GOLGA6L4	GOLGA6L4	protein_coding	1.7729953055898	2.43236492291587	57.0032089556998	4.35101361686052e-14	1.78054433749539e-12
ENSG00000278705.1	ENSG00000278705	HIST1H4B	HIST1H4B	protein_coding	-2.02598369444167	6.63736216688465	56.9889343042398	4.38271034044267e-14	1.78918327207298e-12
ENSG00000271860.6	ENSG00000271860		AL589740.1	lincRNA	2.57050212847	3.43444130699804	56.9458992782505	4.47967426207522e-14	1.8243608362249e-12
ENSG00000148541.12	ENSG00000148541	FAM13C	FAM13C	protein_coding	1.23918374279092	4.09932320996649	56.8538417007797	4.69436030058931e-14	1.90719671731394e-12
ENSG00000260101.1	ENSG00000260101		AC008074.3	lincRNA	1.82141351798574	0.0801112881458872	56.8161556399344	4.7851896890175e-14	1.93943623343129e-12
ENSG00000120318.15	ENSG00000120318	ARAP3	ARAP3	protein_coding	-1.46627887302563	4.07884478104266	56.7570062227207	4.93130801989704e-14	1.99387647952823e-12
ENSG00000219626.8	ENSG00000219626	FAM228B	FAM228B	protein_coding	1.20216601766166	5.1624426098671	56.7252774981257	5.01151939482899e-14	2.02147229813854e-12
ENSG00000284692.1	ENSG00000284692		Z98259.3	lincRNA	2.22546427534101	1.39710204620621	56.7045154483334	5.06471190103102e-14	2.0380641866506e-12
ENSG00000128872.9	ENSG00000128872	TMOD2	TMOD2	protein_coding	1.69549934368005	7.88360499359998	56.6383862960149	5.23792955727652e-14	2.1027612220316e-12
ENSG00000118473.21	ENSG00000118473	SGIP1	SGIP1	protein_coding	2.23812117326964	5.08667668094859	56.6288715698303	5.26333538340336e-14	2.10795334869432e-12
ENSG00000178690.2	ENSG00000178690	DYNAP	DYNAP	protein_coding	1.85825498424505	0.593400980248649	56.5934210991796	5.35908405437338e-14	2.14122646815519e-12
ENSG00000196341.3	ENSG00000196341	OR8D1	OR8D1	protein_coding	2.8490096202427	-0.383536257229531	56.5304524340112	5.53347442216269e-14	2.20568988700405e-12
ENSG00000077279.18	ENSG00000077279	DCX	DCX	protein_coding	1.84497621697644	9.41164408963736	56.3969114172724	5.92233239595894e-14	2.35513740762593e-12
ENSG00000075945.12	ENSG00000075945	KIFAP3	KIFAP3	protein_coding	1.11847702815552	6.92698480847956	56.3899731673062	5.94326703753615e-14	2.35791446482156e-12
ENSG00000143570.17	ENSG00000143570	SLC39A1	SLC39A1	protein_coding	-1.12095528525289	6.2516521809927	56.3770952227603	5.98231985407351e-14	2.36784983263926e-12
ENSG00000180425.11	ENSG00000180425	C11orf71	C11orf71	protein_coding	1.08079950495718	3.52704074550132	56.268859246776	6.3208635422588e-14	2.49600268055411e-12
ENSG00000224259.6	ENSG00000224259	LINC01133	LINC01133	lincRNA	3.75459816933456	0.960866351868494	56.2582580019367	6.35503608831223e-14	2.50364720113205e-12
ENSG00000140564.11	ENSG00000140564	FURIN	FURIN	protein_coding	-1.27571720295346	4.57322048435567	56.2371136210974	6.42374689087255e-14	2.52483130703807e-12
ENSG00000206062.4	ENSG00000206062		AL121823.1	lincRNA	2.71775754647284	0.369640349779308	56.2240128336894	6.46669167174209e-14	2.53581336297246e-12
ENSG00000273238.2	ENSG00000273238		AC116565.1	protein_coding	2.25764683877601	2.62477932116221	56.2005442223086	6.54434199307771e-14	2.56032231539366e-12
ENSG00000146285.13	ENSG00000146285	SCML4	SCML4	protein_coding	2.48726614679016	1.23394573713541	56.126479972881	6.79556857621303e-14	2.65246892624888e-12
ENSG00000140285.9	ENSG00000140285	FGF7	FGF7	protein_coding	1.94381284236583	2.78621852233886	56.121078836397	6.81426239594845e-14	2.65363706806278e-12
ENSG00000138794.9	ENSG00000138794	CASP6	CASP6	protein_coding	-1.29001889664628	3.33439457311739	56.0827751602884	6.94831950616645e-14	2.69962179249929e-12
ENSG00000180828.2	ENSG00000180828	BHLHE22	BHLHE22	protein_coding	4.41833249803409	5.20272748687201	56.0377326945377	7.10934132928332e-14	2.74954182622923e-12
ENSG00000248408.1	ENSG00000248408	LINC02469	LINC02469	lincRNA	3.14517380190433	1.30606139254894	56.0270731912851	7.14799103917612e-14	2.75817800349579e-12
ENSG00000104112.8	ENSG00000104112	SCG3	SCG3	protein_coding	1.52394392826653	6.28741260768851	55.8196642344419	7.94330284504321e-14	3.05113094054716e-12
ENSG00000175161.13	ENSG00000175161	CADM2	CADM2	protein_coding	2.50219851463811	5.90978494967179	55.7508523936446	8.2262600769328e-14	3.15265355011885e-12
ENSG00000236673.5	ENSG00000236673		AL117378.1	lincRNA	2.73099190061782	3.72840066317805	55.537865739587	9.16759812334208e-14	3.50546551770599e-12
ENSG00000021826.14	ENSG00000021826	CPS1	CPS1	protein_coding	-2.37355545995804	5.274296591371	55.5248055394396	9.22870855036229e-14	3.52086688960887e-12
ENSG00000132975.7	ENSG00000132975	GPR12	GPR12	protein_coding	2.98250882407074	4.65960076732725	55.410206835645	9.78271667028893e-14	3.7238219469494e-12
ENSG00000116212.14	ENSG00000116212	LRRC42	LRRC42	protein_coding	-1.07594715044649	5.00310451157486	55.3953143293926	9.85711387071747e-14	3.74370969728081e-12
ENSG00000128253.13	ENSG00000128253	RFPL2	RFPL2	protein_coding	2.72214273596191	1.17833625810938	55.3485532680829	1.00944135701767e-13	3.82523954595417e-12
ENSG00000261478.1	ENSG00000261478		AC013391.3	lincRNA	4.23682474298047	0.27293159323643	55.1940576054486	1.09198374041479e-13	4.10124826594452e-12
ENSG00000173809.17	ENSG00000173809	TDRD12	TDRD12	protein_coding	2.11925786547715	1.36033109030824	55.1299998423407	1.12815791511944e-13	4.21836215120213e-12
ENSG00000126550.8	ENSG00000126550	HTN1	HTN1	protein_coding	2.3808680184634	2.32721589338504	55.1080131823519	1.14084847304915e-13	4.24702203590388e-12
ENSG00000105722.9	ENSG00000105722	ERF	ERF	protein_coding	-1.47376517216317	5.00393438890487	54.9903927493228	1.21120423997847e-13	4.49902480436837e-12
ENSG00000261826.1	ENSG00000261826		AC121333.1	lincRNA	2.02765747627806	2.51152720884029	54.9695626537858	1.22410902038335e-13	4.5369882792761e-12
ENSG00000249731.1	ENSG00000249731		AC126768.3	lincRNA	1.6312802124653	3.96928416161195	54.8894597623747	1.27502964221498e-13	4.71537767682175e-12
ENSG00000267041.5	ENSG00000267041	ZNF850	ZNF850	protein_coding	-1.25748688804518	5.24266424261643	54.8087319335539	1.32849215359895e-13	4.90236809781133e-12
ENSG00000246379.6	ENSG00000246379		AC007495.1	lincRNA	1.78368295058918	2.08008889666642	54.7677254874377	1.35650219554385e-13	4.99482431522586e-12
ENSG00000021645.18	ENSG00000021645	NRXN3	NRXN3	protein_coding	2.15995588186304	5.23428555552744	54.6466673216299	1.44268764534644e-13	5.30062258565222e-12
ENSG00000105379.9	ENSG00000105379	ETFB	ETFB	protein_coding	1.04181530430751	6.02788743872173	54.6395973145852	1.44788708969178e-13	5.30818648652510e-12
ENSG00000261364.1	ENSG00000261364		AC063923.2	lincRNA	4.40309500785522	0.545322880894614	54.5876830650414	1.48664474083045e-13	5.43848111791676e-12
ENSG00000143297.18	ENSG00000143297	FCRL5	FCRL5	protein_coding	2.15549141942209	2.24080486706664	54.5720667582099	1.49850526895102e-13	5.46414570910821e-12
ENSG00000172146.2	ENSG00000172146	OR1A1	OR1A1	protein_coding	2.0517722838041	3.24910331256544	54.5699419050275	1.50012638839489e-13	5.46414570910821e-12
ENSG00000180921.6	ENSG00000180921	FAM83H	FAM83H	protein_coding	-2.48773046826215	3.46565546890185	54.5633839028504	1.50514077516922e-13	5.47062026691076e-12
ENSG00000221813.4	ENSG00000221813	OR6B1	OR6B1	protein_coding	2.64911202864316	0.050852081633011	54.5086404947549	1.54765846845934e-13	5.61308493035008e-12
ENSG00000107831.12	ENSG00000107831	FGF8	FGF8	protein_coding	-3.94151989329215	2.27606795192773	54.4498461688487	1.5946618168499e-13	5.77117331190154e-12
ENSG00000164904.17	ENSG00000164904	ALDH7A1	ALDH7A1	protein_coding	-1.02175646780886	6.22154682878806	54.4302830538152	1.61061622608453e-13	5.81645829851596e-12
ENSG00000179299.16	ENSG00000179299	NSUN7	NSUN7	protein_coding	-1.94697062839152	2.67334210181099	54.3931958917117	1.64130183310795e-13	5.91463588088646e-12
ENSG00000236372.1	ENSG00000236372		AL353052.2	lincRNA	4.74377703599994	0.717379396871338	54.3721078709544	1.65901005566944e-13	5.96572956401474e-12
ENSG00000178796.12	ENSG00000178796	RIIAD1	RIIAD1	protein_coding	1.71134906909575	2.18148452965372	54.3298796412111	1.69504710563743e-13	6.08237603659834e-12
ENSG00000163291.14	ENSG00000163291	PAQR3	PAQR3	protein_coding	1.17275940004047	5.60922850164937	54.269069284842	1.74832242949222e-13	6.26025368238305e-12
ENSG00000184408.9	ENSG00000184408	KCND2	KCND2	protein_coding	2.74896738169586	4.88384359565578	54.2481345392162	1.76704820485398e-13	6.31392847996557e-12
ENSG00000155254.12	ENSG00000155254	MARVELD1	MARVELD1	protein_coding	-1.93525118241803	4.06733905037249	54.162538269214	1.84572361948384e-13	6.58113394364901e-12
ENSG00000138311.15	ENSG00000138311	ZNF365	ZNF365	protein_coding	1.77282555477181	2.68025300953364	54.1438044234852	1.8634049506784e-13	6.63019096240328e-12
ENSG00000173114.12	ENSG00000173114	LRRN3	LRRN3	protein_coding	1.76479143511496	6.29034203585728	54.0611437967441	1.94346747881914e-13	6.87450571735765e-12
ENSG00000061273.17	ENSG00000061273	HDAC7	HDAC7	protein_coding	-1.03158196884088	5.57192051690002	54.0603308000584	1.94427177853201e-13	6.87450571735765e-12
ENSG00000139178.10	ENSG00000139178	C1RL	C1RL	protein_coding	-2.38576035154054	2.97854235215607	54.016790349116	1.98783657316405e-13	7.01386762485296e-12
ENSG00000087258.14	ENSG00000087258	GNAO1	GNAO1	protein_coding	1.60946896721845	6.81870658200045	54.0046531260298	2.00015374200321e-13	7.04262466533256e-12
ENSG00000160949.16	ENSG00000160949	TONSL	TONSL	protein_coding	-1.42312358068843	5.11710835570983	53.9954942688463	2.00949891952971e-13	7.06081938440159e-12
ENSG00000118515.11	ENSG00000118515	SGK1	SGK1	protein_coding	1.53064866655316	3.86715400305536	53.9682678559399	2.03753797840211e-13	7.13843241206861e-12
ENSG00000280224.1	ENSG00000280224		AL008636.1	lincRNA	6.65511176614843	-0.388372355624475	53.9658615818527	2.04003482340047e-13	7.13843241206861e-12
ENSG00000078018.19	ENSG00000078018	MAP2	MAP2	protein_coding	1.31006334995585	9.95905499072311	53.9135889686597	2.09503704398716e-13	7.315748157113e-12
ENSG00000169193.11	ENSG00000169193	CCDC126	CCDC126	protein_coding	1.27381522793638	4.10366638768762	53.828921868219	2.1872910832436e-13	7.60646226294242e-12
ENSG00000215866.7	ENSG00000215866	LINC01356	LINC01356	lincRNA	2.96141223319067	1.79149364440948	53.7118365488097	2.32160340559425e-13	8.03716189122795e-12
ENSG00000183718.5	ENSG00000183718	TRIM52	TRIM52	protein_coding	1.00364885397093	4.84280748436641	53.7050156286697	2.32967753108896e-13	8.03716189122795e-12
ENSG00000101210.10	ENSG00000101210	EEF1A2	EEF1A2	protein_coding	1.59221407085527	7.46430561716336	53.7046058455777	2.33016349724969e-13	8.03716189122795e-12
ENSG00000051523.10	ENSG00000051523	CYBA	CYBA	protein_coding	-2.65718222741859	2.96944233470628	53.5834821998318	2.47834397933297e-13	8.49624575957535e-12
ENSG00000204779.2	ENSG00000204779	FOXD4L5	FOXD4L5	protein_coding	2.11728388811857	0.724256878025138	53.5747903119221	2.48933315392012e-13	8.51664365068905e-12
ENSG00000115159.15	ENSG00000115159	GPD2	GPD2	protein_coding	-1.57036009726966	5.03778481037983	53.5525128261317	2.51772177714149e-13	8.59636681928653e-12
ENSG00000090006.17	ENSG00000090006	LTBP4	LTBP4	protein_coding	-1.77340291392205	5.98198235055525	53.5232919158417	2.5554502612451e-13	8.70759372284343e-12
ENSG00000232774.7	ENSG00000232774		FLJ22447	lincRNA	1.86553767452824	4.56892995501129	53.5015711473548	2.5838610481377e-13	8.75399631743437e-12
ENSG00000203877.8	ENSG00000203877	RIPPLY2	RIPPLY2	protein_coding	2.63381073656039	1.07732720965999	53.4527979943747	2.64881337622128e-13	8.95351897430316e-12
ENSG00000274021.1	ENSG00000274021		AC024909.3	lincRNA	-2.76148509136418	1.18111524214665	53.4433142703247	2.66163153114531e-13	8.97888912333071e-12
ENSG00000269900.3	ENSG00000269900	RMRP	RMRP	lincRNA	-2.96826442455212	10.2566658756447	53.4386761352783	2.66792299384209e-13	8.98218456552293e-12
ENSG00000196096.3	ENSG00000196096		AC079610.1	lincRNA	1.81697143058715	2.78308781328526	53.3888477943187	2.73645927492805e-13	9.19461196929602e-12
ENSG00000278611.1	ENSG00000278611		AC008567.3	lincRNA	1.31278042947226	1.64422887966538	53.3752750461619	2.75543130035696e-13	9.23998896970893e-12
ENSG00000062822.12	ENSG00000062822	POLD1	POLD1	protein_coding	-1.79828439475771	5.42385933165193	53.3616046512749	2.77467286052714e-13	9.2771312412923e-12
ENSG00000105499.13	ENSG00000105499	PLA2G4C	PLA2G4C	protein_coding	1.63194618221816	3.59209208727487	53.3596142596993	2.7774855973575e-13	9.2771312412923e-12
ENSG00000163395.16	ENSG00000163395	IGFN1	IGFN1	protein_coding	5.77171701980122	0.0967474121737278	53.2926411844603	2.87381078216468e-13	9.56107795853648e-12
ENSG00000135127.11	ENSG00000135127	BICDL1	BICDL1	protein_coding	1.32872812010978	4.73332735641483	53.2845321165974	2.88569839476003e-13	9.58176592727687e-12
ENSG00000233183.2	ENSG00000233183		AL138889.1	lincRNA	1.88448382655659	2.59909307212811	53.2336623641	2.96140241223266e-13	9.81385532728319e-12
ENSG00000258807.5	ENSG00000258807		AL359237.1	lincRNA	1.91271196622732	1.56887950882751	53.2096194784775	2.99787132004942e-13	9.91526872410084e-12
ENSG00000176974.19	ENSG00000176974	SHMT1	SHMT1	protein_coding	-1.19417599097223	3.95861689798266	53.156506714849	3.08003504694997e-13	1.01671235016604e-11
ENSG00000234864.1	ENSG00000234864		AL022344.1	lincRNA	2.84790808031664	0.726135030905176	53.1474771072065	3.09422598687874e-13	1.01940571938085e-11
ENSG00000085265.10	ENSG00000085265	FCN1	FCN1	protein_coding	2.60065734348788	0.947001767271761	53.1220987865042	3.1344619032097e-13	1.03065254136473e-11
ENSG00000169093.15	ENSG00000169093	ASMTL	ASMTL	protein_coding	-1.03274554808696	4.21361607576902	53.1133686960207	3.14842366013347e-13	1.03209855127838e-11
ENSG00000138061.11	ENSG00000138061	CYP1B1	CYP1B1	protein_coding	-3.50585341228201	3.60765670872586	53.1117164572461	3.15107302798442e-13	1.03209855127838e-11
ENSG00000131914.10	ENSG00000131914	LIN28A	LIN28A	protein_coding	-2.60368176784828	7.2098018764246	53.1074025794271	3.15800085964931e-13	1.03236697348033e-11
ENSG00000148834.12	ENSG00000148834	GSTO1	GSTO1	protein_coding	-1.43172198325332	4.22986885983871	53.0374023617216	3.27257123648134e-13	1.06775533721566e-11
ENSG00000169093.15_PAR_Y	ENSG00000169093	ASMTL	ASMTL	protein_coding	-1.03370041466114	4.21317084022935	52.9748471597284	3.37847103003522e-13	1.10018379342245e-11
ENSG00000073849.14	ENSG00000073849	ST6GAL1	ST6GAL1	protein_coding	-1.3233129644453	5.6516533242166	52.9638825876781	3.39738307520449e-13	1.10421483373137e-11
ENSG00000173597.8	ENSG00000173597	SULT1B1	SULT1B1	protein_coding	1.81125419582721	4.72209213438543	52.9469506419383	3.42679615325e-13	1.11163688648902e-11
ENSG00000106701.11	ENSG00000106701	FSD1L	FSD1L	protein_coding	1.41917649769795	5.65799936267909	52.9400083125223	3.43892944874935e-13	1.11343575887572e-11
ENSG00000135912.10	ENSG00000135912	TTLL4	TTLL4	protein_coding	-1.11323174149409	5.04754057229157	52.9221845393156	3.47027776445242e-13	1.12143717967515e-11
ENSG00000131437.15	ENSG00000131437	KIF3A	KIF3A	protein_coding	1.18714080977009	6.02362294927707	52.9138509691462	3.48503272841029e-13	1.12405607142867e-11
ENSG00000188958.9	ENSG00000188958	UTS2B	UTS2B	protein_coding	1.6909921058084	2.16136229781867	52.9019291521919	3.50625005252964e-13	1.12778144595975e-11
ENSG00000279442.1	ENSG00000279442		AP000542.2	lincRNA	1.94533578038956	3.63921525438582	52.8895184455412	3.52847478474931e-13	1.13158922840699e-11
ENSG00000277865.4	ENSG00000277865	GOLGA6L22	GOLGA6L22	protein_coding	2.35644323959345	0.761084074971477	52.8515475362899	3.59735121464225e-13	1.15149304694448e-11
ENSG00000134574.11	ENSG00000134574	DDB2	DDB2	protein_coding	-1.48080863714047	4.82313968246507	52.8037633107556	3.68594332755402e-13	1.17762057049131e-11
ENSG00000119283.15	ENSG00000119283	TRIM67	TRIM67	protein_coding	3.18275035697831	5.06436212427993	52.7821268903951	3.72677219763713e-13	1.18841843230689e-11
ENSG00000153253.16	ENSG00000153253	SCN3A	SCN3A	protein_coding	2.11288993491546	6.66833300040321	52.7759161768603	3.73857546301915e-13	1.18993717326717e-11
ENSG00000153982.10	ENSG00000153982	GDPD1	GDPD1	protein_coding	1.09961366274796	4.07661580825161	52.7515133007553	3.7853157226063e-13	1.20254926743927e-11
ENSG00000116017.10	ENSG00000116017	ARID3A	ARID3A	protein_coding	-1.2548163320056	5.0065244692318	52.6573312380815	3.97125731532428e-13	1.25780925117863e-11
ENSG00000147180.16	ENSG00000147180	ZNF711	ZNF711	protein_coding	1.06796360827343	6.3102949715903	52.6559039528241	3.97414437092117e-13	1.25780925117863e-11
ENSG00000135426.15	ENSG00000135426	TESPA1	TESPA1	protein_coding	2.32139385380374	0.661414435535739	52.58618988886	4.1177456852937e-13	1.30082280050746e-11
ENSG00000267452.1	ENSG00000267452	LINC02073	LINC02073	lincRNA	1.99989882374062	1.73635993084529	52.5571901130854	4.17899979811963e-13	1.31771036544813e-11
ENSG00000160113.5	ENSG00000160113	NR2F6	NR2F6	protein_coding	-1.38395163725293	4.88658977212069	52.5274705406563	4.24272042594101e-13	1.33531132064859e-11
ENSG00000232903.2	ENSG00000232903	LINC01166	LINC01166	lincRNA	4.51166453708642	-0.457774936555279	52.5142592361622	4.27135757309106e-13	1.34182554540543e-11
ENSG00000073111.13	ENSG00000073111	MCM2	MCM2	protein_coding	-1.77911503800184	7.29177252956769	52.4880118955364	4.32882708761785e-13	1.3573563378076e-11
ENSG00000118526.6	ENSG00000118526	TCF21	TCF21	protein_coding	5.85658035490754	-0.386397636691157	52.4156410312769	4.49132535725817e-13	1.40570166413001e-11
ENSG00000251152.1	ENSG00000251152		AC025539.1	lincRNA	2.36091239369208	1.9555767413349	52.3675372620955	4.6026984381989e-13	1.43789660451016e-11
ENSG00000168476.11	ENSG00000168476	REEP4	REEP4	protein_coding	-1.5114930747775	2.68764000536254	52.363563319679	4.61202183369764e-13	1.43815094116834e-11
ENSG00000172324.5	ENSG00000172324	OR5A2	OR5A2	protein_coding	1.92509849941832	2.39675979784197	52.3476736076951	4.6494904394996e-13	1.44716460254112e-11
ENSG00000154760.13	ENSG00000154760	SLFN13	SLFN13	protein_coding	-2.18599032888005	3.48004194246022	52.323086237272	4.70806970843808e-13	1.46270378938074e-11
ENSG00000099998.17	ENSG00000099998	GGT5	GGT5	protein_coding	2.39591655037001	1.42227735814537	52.112136426366	5.24199402511614e-13	1.62261796737157e-11
ENSG00000248319.1	ENSG00000248319	LINC02275	LINC02275	lincRNA	2.63409637968238	1.00219999867002	52.1042319125592	5.2631378780257e-13	1.62618452059438e-11
ENSG00000281852.1	ENSG00000281852	LINC00891	LINC00891	lincRNA	1.86676441035579	2.83158992658547	52.0745427846608	5.34331865883849e-13	1.64794577833995e-11
ENSG00000091844.7	ENSG00000091844	RGS17	RGS17	protein_coding	1.79704414139773	5.17994428210189	52.0387659058598	5.4415661670181e-13	1.67214381434133e-11
ENSG00000114455.13	ENSG00000114455	HHLA2	HHLA2	protein_coding	4.09285724269614	0.134901857038204	52.0247014130576	5.48068208410319e-13	1.68110722147782e-11
ENSG00000092853.13	ENSG00000092853	CLSPN	CLSPN	protein_coding	-1.49318903372317	4.27070549728194	52.0174508004331	5.50095714662639e-13	1.68426950607124e-11
ENSG00000277870.5	ENSG00000277870	FAM230A	FAM230A	protein_coding	4.99343981500895	0.651237247234113	52.0114422727873	5.51781579503537e-13	1.68637621612826e-11
ENSG00000175215.10	ENSG00000175215	CTDSP2	CTDSP2	protein_coding	-1.27650552283193	6.80213845301033	51.9778992486269	5.61288477979577e-13	1.71233512027668e-11
ENSG00000151726.13	ENSG00000151726	ACSL1	ACSL1	protein_coding	1.08449726105977	4.64757792625104	51.9641487913993	5.65232896434609e-13	1.72126147434979e-11
ENSG00000111305.18	ENSG00000111305	GSG1	GSG1	protein_coding	1.81285318692052	1.88426611507524	51.9427589573081	5.71423931366719e-13	1.7369848676311e-11
ENSG00000167749.11	ENSG00000167749	KLK4	KLK4	protein_coding	3.64072167793787	-0.119773382124434	51.892847006104	5.86135551539259e-13	1.77850573726481e-11
ENSG00000141401.11	ENSG00000141401	IMPA2	IMPA2	protein_coding	-1.3223663134052	3.72871762372618	51.8825441174748	5.89219218361555e-13	1.78465842464671e-11
ENSG00000158406.4	ENSG00000158406	HIST1H4H	HIST1H4H	protein_coding	-1.78983455075891	6.20132515404188	51.8764106918389	5.91062663299157e-13	1.78703936894795e-11
ENSG00000074317.10	ENSG00000074317	SNCB	SNCB	protein_coding	3.05435926926817	3.76449217151996	51.840370349657	6.02012033562574e-13	1.81689381772162e-11
ENSG00000151773.12	ENSG00000151773	CCDC122	CCDC122	protein_coding	1.85647768380561	3.91897898248434	51.6966471315949	6.47732693229439e-13	1.94792353172077e-11
ENSG00000101444.12	ENSG00000101444	AHCY	AHCY	protein_coding	-1.10722773853003	7.05242101097211	51.6812261328148	6.52840270092687e-13	1.95979634188926e-11
ENSG00000135446.16	ENSG00000135446	CDK4	CDK4	protein_coding	-1.03186287031699	6.83996436697236	51.6702520903693	6.5649950042485e-13	1.96728688948234e-11
ENSG00000237484.5	ENSG00000237484	LINC01684	LINC01684	lincRNA	2.29922261503491	2.95756196921428	51.6625941150731	6.59065159093884e-13	1.97147969094615e-11
ENSG00000186479.4	ENSG00000186479	RGS7BP	RGS7BP	protein_coding	1.85948940198639	3.47823169856728	51.6476086250579	6.64114825845593e-13	1.98307503032091e-11
ENSG00000164398.12	ENSG00000164398	ACSL6	ACSL6	protein_coding	2.1335938664206	5.50028956784323	51.64116726719	6.6629725306085e-13	1.98608287019073e-11
ENSG00000185271.7	ENSG00000185271	KLHL33	KLHL33	protein_coding	2.30728365000653	2.04736223956489	51.5148939345199	7.10559891830008e-13	2.11057517255166e-11
ENSG00000242173.8	ENSG00000242173	ARHGDIG	ARHGDIG	protein_coding	1.99130578362548	4.56442319843061	51.4216878913496	7.45108278151296e-13	2.20931140509387e-11
ENSG00000261135.1	ENSG00000261135		AL137802.2	lincRNA	1.43523461208516	3.44588902153815	51.3619732012217	7.68120935558727e-13	2.27355725602067e-11
ENSG00000206142.9	ENSG00000206142		AP000552.1	lincRNA	4.07397753339118	0.103783936161923	51.3529674722156	7.7165272272348e-13	2.28001794873244e-11
ENSG00000129219.13	ENSG00000129219	PLD2	PLD2	protein_coding	-1.09469702789674	4.34529850122871	51.2569427259652	8.10336379179698e-13	2.38597476385297e-11
ENSG00000162430.16	ENSG00000162430	SELENON	SELENON	protein_coding	-1.0738145017699	6.76386851810481	51.1948093506662	8.36394964494062e-13	2.45841935563724e-11
ENSG00000261200.1	ENSG00000261200		AC136944.2	lincRNA	2.90894559360856	2.03338630353384	51.191342822193	8.37873269518618e-13	2.4584889111344e-11
ENSG00000163328.13	ENSG00000163328	GPR155	GPR155	protein_coding	1.27229812825578	4.63386265193819	51.1834206803345	8.41261498861937e-13	2.46415261564395e-11
ENSG00000065534.18	ENSG00000065534	MYLK	MYLK	protein_coding	-1.8897249908125	4.49296348997503	51.1439954300779	8.58328326092006e-13	2.50979360541194e-11
ENSG00000143891.16	ENSG00000143891	GALM	GALM	protein_coding	-1.18076907451398	3.49452624390371	51.0797082105553	8.86903951694476e-13	2.58887110321042e-11
ENSG00000205209.7	ENSG00000205209	SCGB2B2	SCGB2B2	protein_coding	1.6559500969009	0.472307958155781	51.0749222177887	8.89069012544443e-13	2.59071644500235e-11
ENSG00000159409.14	ENSG00000159409	CELF3	CELF3	protein_coding	1.61287777099932	6.42186912708428	51.0432277514424	9.0354087770802e-13	2.62835531396614e-11
ENSG00000169085.11	ENSG00000169085	C8orf46	C8orf46	protein_coding	2.76171585148084	4.02508961334513	51.0237148455159	9.12567572633719e-13	2.65005232733376e-11
ENSG00000158246.7	ENSG00000158246	FAM46B	FAM46B	protein_coding	-2.99179389618469	2.98814788305927	51.0134223847767	9.17365174850059e-13	2.65941489196241e-11
ENSG00000223704.1	ENSG00000223704	LINC01422	LINC01422	lincRNA	2.02498453538235	1.89618771749326	50.9480993499332	9.48408038846677e-13	2.73533178575899e-11
ENSG00000166862.6	ENSG00000166862	CACNG2	CACNG2	protein_coding	2.81067743410892	1.60550502135433	50.9377117763214	9.53440395851871e-13	2.74516118062904e-11
ENSG00000053524.12	ENSG00000053524	MCF2L2	MCF2L2	protein_coding	1.78528317793154	4.55212311316941	50.8709707225913	9.86417265332367e-13	2.83527860567727e-11
ENSG00000148123.14	ENSG00000148123	PLPPR1	PLPPR1	protein_coding	2.11765614635237	5.38932726356219	50.8260665331481	1.00924441779237e-12	2.89596602803207e-11
ENSG00000260141.1	ENSG00000260141		AC145350.2	lincRNA	1.7359422029709	1.26844365252669	50.7791021124081	1.03368465951325e-12	2.9610685475311e-11
ENSG00000151338.18	ENSG00000151338	MIPOL1	MIPOL1	protein_coding	1.46456915855299	5.83143503559682	50.7524550315162	1.04781422385623e-12	2.9964650080193e-11
ENSG00000176399.3	ENSG00000176399	DMRTA1	DMRTA1	protein_coding	-3.15133353325384	3.92782230590001	50.6256067061573	1.11777109166651e-12	3.19112317909724e-11
ENSG00000145990.10	ENSG00000145990	GFOD1	GFOD1	protein_coding	1.3657598541357	5.25895787446163	50.5724965220605	1.14843203490982e-12	3.27312813187368e-11
ENSG00000172346.14	ENSG00000172346	CSDC2	CSDC2	protein_coding	1.48144788695099	4.61388838222694	50.4976952625045	1.19304818873749e-12	3.38885839291636e-11
ENSG00000231189.1	ENSG00000231189		AC013448.1	lincRNA	2.58745278663684	0.872030380292455	50.4798412672416	1.2039513608147e-12	3.41409093106196e-11
ENSG00000101680.14	ENSG00000101680	LAMA1	LAMA1	protein_coding	-1.61454547521166	7.04479267335403	50.4690688988646	1.21057806110899e-12	3.42495022632385e-11
ENSG00000172260.14	ENSG00000172260	NEGR1	NEGR1	protein_coding	1.54700883973577	6.28364749196751	50.4670342880146	1.21183375855965e-12	3.42495022632385e-11
[truncated: 3,072 more rows]

## Sheet: CBO D100vs50
CBO D100vs50; FDR < 0.05 and abs(logFC) > 1
genes	EnsGene	HGNCSymbol	GeneName	GeneBiotype	logFC	logCPM	LR	PValue	FDR
[truncated: 2,825 more rows]

## Sheet: CBO D150vs100
CBO D150vs100; FDR < 0.05 and abs(logFC) > 1
[truncated: 243 more rows]

[truncated: 9 more sheets: CBO D200vs150, MGO D18vs0, MGO D40vs18, MGO D60vs40, FO D40vs26, FO D54vs40, FO D100vs54, TA D22vs11, TA D42vs22]
