# Supplementary material for: Benchmarking brain organoid recapitulation of fetal corticogenesis
Source: Transl Psychiatry. 2022 Dec 20;12:520. doi: 10.1038/s41398-022-02279-0 (PMC9767930; doi:10.1038/s41398-022-02279-0)
Supplement: Supplementary file 3 — Supplementary table 2 [file 41398_2022_2279_MOESM3_ESM.xlsx]

## Sheet: Neurotransmission
Gene	Neurotransmission signature	Class	Description
TH	DopaminergicSystem	Enzyme	Dopamine synhtesis
DDC	DopaminergicSystem	Enzyme	Catalyzes the decarboxylation of L- (DOPA) to dopamine, L-5-hydroxytryptophan to serotonin and L-tryptophan to tryptamine
DRD2	DopaminergicSystem	Receptor	D2 subtype of the dopamine receptor (G-protein)
DRD4	DopaminergicSystem	Receptor	D4 subtype of the dopamine receptor (G-protein)
DRD1	DopaminergicSystem	Receptor	D1 subtype of the dopamine receptor (G-protein)
TPH1	SerotoninergicSystem	Enzyme	Rate limiting step in the biosynthesis of serotonin
DDC	SerotoninergicSystem	Enzyme	Catalyzes the decarboxylation of L- (DOPA) to dopamine, L-5-hydroxytryptophan to serotonin and L-tryptophan to tryptamine
HTR2C	SerotoninergicSystem	Receptor	Serotonin Receptor (G-protein)
ADRA1A	NoradrenalinergicSystem	Receptor	Alpha-1-adrenergic receptors (alpha-1-ARs) are members of the G protein-coupled receptor superfamily.
HNMT	HistaminergicSystem	Enzyme	Inactivates histamine by N-methylation; involved in histamine degradation.
CHAT	CholinergicSystem	Enzyme	Biosynthesis of the neurotransmitter acetylcholine
ACHE	CholinergicSystem	Enzyme	Hydrolyzes AcetylCholine at cholinergic synapses
CHRNA2	CholinergicSystem	Receptor	AcetylCholine channel receptor
CHRNA4	CholinergicSystem	Receptor	AcetylCholine channel receptor
CHRM2	CholinergicSystem	Receptor	AcetylCholine G-protein receptor
CHRNB3	CholinergicSystem	Receptor	AcetylCholine channel receptor
ADORA2B	AdenosinergicSystem	Receptor	Adenosine A2b Receptor
ADORA1	AdenosinergicSystem	Receptor	Adenosine A1 Receptor
ADORA2A	AdenosinergicSystem	Receptor	Adenosine A2a Receptor
ADORA3	AdenosinergicSystem	Receptor	Adenosine A3 Receptor
SLC1A2	GlutamatergicSystem	Transporter	Sodium-dependent, high-affinity amino acid transporter that mediates the uptake of L-glutamate and also L-aspartate and D-aspartate.
SLC1A1	GlutamatergicSystem	Transporter	Sodium-dependent, high-affinity amino acid transporter that mediates the uptake of L-glutamate and also L-aspartate and D-aspartate.
SLC17A7	GlutamatergicSystem	Transporter	Vescicular sodium-dependent glutamate transporter
SLC17A6	GlutamatergicSystem	Transporter	Vescicular sodium-dependent glutamate transporter
GRIA1	GlutamatergicSystem	Receptor	Glutamate Ionotropic Receptor AMPA Type Subunit 1
GRIA2	GlutamatergicSystem	Receptor	Glutamate Ionotropic Receptor AMPA Type Subunit 2
GRIA4	GlutamatergicSystem	Receptor	Glutamate Ionotropic Receptor AMPA Type Subunit 4
GRIK2	GlutamatergicSystem	Receptor	Glutamate Ionotropic Receptor Kainate Type Subunit 2
GRIK3	GlutamatergicSystem	Receptor	Glutamate Ionotropic Receptor Kainate Type Subunit 3
GRIN1	GlutamatergicSystem	Receptor	Glutamate Ionotropic Receptor NMDA Type Subunit 1
GRIN2A	GlutamatergicSystem	Receptor	Glutamate Ionotropic Receptor NMDA Type Subunit 2A
GRIN2B	GlutamatergicSystem	Receptor	Glutamate Ionotropic Receptor NMDA Type Subunit 2B
GRIN2D	GlutamatergicSystem	Receptor	Glutamate Ionotropic Receptor NMDA Type Subunit 2D
GRIN2C	GlutamatergicSystem	Receptor	Glutamate Ionotropic Receptor NMDA Type Subunit 2C
GRM1	GlutamatergicSystem	Receptor	Glutamate Metabotropic Receptor 1
SLC1A3	GlutamatergicSystem	Transporter	Sodium-dependent, high-affinity amino acid transporter that mediates the uptake of L-glutamate and also L-aspartate and D-aspartate.
GRM3	GlutamatergicSystem	Receptor	Glutamate Metabotropic Receptor 3
GRIN3A	GlutamatergicSystem	Receptor	Glutamate Ionotropic Receptor NMDA Type Subunit 3A
GRM8	GlutamatergicSystem	Receptor	Glutamate Metabotropic Receptor 8
GRM5	GlutamatergicSystem	Receptor	Glutamate Metabotropic Receptor 5
GAD1	GABAergicSystem	Enzyme	Enzyme responsible for catalyzing the production of gamma-aminobutyric acid from L-glutamic acid
GAD2	GABAergicSystem	Enzyme	Enzyme responsible for catalyzing the production of gamma-aminobutyric acid from L-glutamic acid
GABRA2	GABAergicSystem	Receptor	Gamma-Aminobutyric Acid Type A Receptor Subunit Alpha 2
GABRA3	GABAergicSystem	Receptor	Gamma-Aminobutyric Acid Type A Receptor Subunit Alpha 3
GABRA5	GABAergicSystem	Receptor	Gamma-Aminobutyric Acid Type A Receptor Subunit Alpha 5
GABRB3	GABAergicSystem	Receptor	Gamma-Aminobutyric Acid Type A Receptor Subunit Beta 3
GABBR1	GABAergicSystem	Receptor	Gamma-Aminobutyric Acid Type B Receptor Subunit 1
GABBR2	GABAergicSystem	Receptor	Gamma-Aminobutyric Acid Type B Receptor Subunit 2
GABRA1	GABAergicSystem	Receptor	Gamma-Aminobutyric Acid Type A Receptor Subunit Alpha 1
GABRG3	GABAergicSystem	Receptor	Gamma-Aminobutyric Acid Type A Receptor Subunit Gamma 3
GABRR1	GABAergicSystem	Receptor	Gamma-Aminobutyric Acid Type A Receptor Subunit Rho 1
GLRA2	GlycinergicSystem	Receptor	Glycine Receptor Alpha 2
GLRA3	GlycinergicSystem	Receptor	Glycine Receptor Alpha 3
SHMT1	GlycinergicSystem	Enzyme	Cytosolic form of serine hydroxymethyltransferase, a pyridoxal phosphate-containing enzyme that catalyzes the reversible conversion of serine and tetrahydrofolate to glycine and 5,10-methylene tetrahydrofolate.
