# Supplementary material for: Benchmarking brain organoid recapitulation of fetal corticogenesis
Source: Transl Psychiatry. 2022 Dec 20;12:520. doi: 10.1038/s41398-022-02279-0 (PMC9767930; doi:10.1038/s41398-022-02279-0)
Supplement: Supplementary file 4 — Supplementary table 3 [file 41398_2022_2279_MOESM4_ESM.xlsx]

## Sheet: WGCNAbrainspan_Turquoise_Fig1D
Gene ontology analysis for biological processes on genes of the turquoise module identified by WGCNA on prenatal cortical samples of Brainspan
GO.ID	Term	Annotated	Significant	Expected	Statistics
GO:0007268	chemical synaptic transmission	202	73	31.37	8.9e-09
GO:0022604	regulation of cell morphogenesis	113	22	17.55	2.6e-06
GO:0007215	glutamate receptor signaling pathway	33	14	5.12	2.4e-05
GO:0007218	neuropeptide signaling pathway	36	16	5.59	3.2e-05
GO:0071242	cellular response to ammonium ion	17	10	2.64	5.2e-05
GO:0010469	regulation of receptor activity	133	39	20.65	0.00017
GO:0014015	positive regulation of gliogenesis	18	9	2.79	0.00064
GO:0043271	negative regulation of ion transport	33	10	5.12	0.00075
GO:1990138	neuron projection extension	38	11	5.9	0.00081
GO:0007193	adenylate cyclase-inhibiting G-protein c...	27	11	4.19	0.00138
GO:0001508	action potential	44	13	6.83	0.00139
GO:0060079	excitatory postsynaptic potential	31	12	4.81	0.00143
GO:0007631	feeding behavior	28	11	4.35	0.00196
GO:0048545	response to steroid hormone	111	28	17.24	0.00246
GO:0019233	sensory perception of pain	29	11	4.5	0.00273
GO:0009880	embryonic pattern specification	18	8	2.79	0.00331
GO:0019226	transmission of nerve impulse	22	9	3.42	0.00365
GO:0061138	morphogenesis of a branching epithelium	66	16	10.25	0.00425
GO:1901379	regulation of potassium ion transmembran...	19	8	2.95	0.00495
GO:0090277	positive regulation of peptide hormone s...	19	8	2.95	0.00495
GO:0090288	negative regulation of cellular response...	47	15	7.3	0.00525
GO:2000027	regulation of organ morphogenesis	69	17	10.71	0.00635
GO:0048706	embryonic skeletal system development	28	9	4.35	0.00642
GO:0045685	regulation of glial cell differentiation	24	9	3.73	0.00719
GO:1905330	regulation of morphogenesis of an epithe...	48	12	7.45	0.00726
GO:0007399	nervous system development	642	132	99.69	0.00956
GO:0060291	long-term synaptic potentiation	25	9	3.88	0.00972
GO:0007200	phospholipase C-activating G-protein cou...	25	9	3.88	0.00972
GO:0051952	regulation of amine transport	25	9	3.88	0.00972
GO:0007435	salivary gland morphogenesis	17	7	2.64	0.00983
GO:0015696	ammonium transport	21	8	3.26	0.01002
GO:0007186	G-protein coupled receptor signaling pat...	226	63	35.09	0.01007
GO:0032386	regulation of intracellular transport	122	23	18.94	0.01126
GO:0007187	G-protein coupled receptor signaling pat...	48	18	7.45	0.01287
GO:0021879	forebrain neuron differentiation	26	9	4.04	0.01288
GO:0009855	determination of bilateral symmetry	32	9	4.97	0.01305
GO:0097553	calcium ion transmembrane import into cy...	32	6	4.97	0.01328
GO:0042445	hormone metabolic process	46	12	7.14	0.0133
GO:0007586	digestion	26	10	4.04	0.01331
GO:0015850	organic hydroxy compound transport	60	16	9.32	0.01332
GO:0019229	regulation of vasoconstriction	22	8	3.42	0.01365
GO:0006486	protein glycosylation	58	14	9.01	0.01374
GO:0070509	calcium ion import	18	7	2.79	0.01397
GO:0031667	response to nutrient levels	95	16	14.75	0.01442
GO:0006810	transport	1023	183	158.85	0.01488
GO:0071417	cellular response to organonitrogen comp...	139	29	21.58	0.01647
GO:0045471	response to ethanol	36	11	5.59	0.01697
GO:0007626	locomotory behavior	56	14	8.7	0.01699
GO:0048609	multicellular organismal reproductive pr...	173	34	26.86	0.01756
GO:0048709	oligodendrocyte differentiation	39	11	6.06	0.01806
GO:0051241	negative regulation of multicellular org...	289	58	44.88	0.01809
GO:0019953	sexual reproduction	143	23	22.2	0.01854
GO:0050866	negative regulation of cell activation	41	6	6.37	0.01871
GO:0060688	regulation of morphogenesis of a branchi...	19	7	2.95	0.01924
GO:0032890	regulation of organic acid transport	15	6	2.33	0.01951
GO:0060986	endocrine hormone secretion	15	6	2.33	0.01951
GO:0038083	peptidyl-tyrosine autophosphorylation	15	6	2.33	0.01951
GO:0051937	catecholamine transport	15	6	2.33	0.01951
GO:0071356	cellular response to tumor necrosis fact...	57	14	8.85	0.02124
GO:0050890	cognition	84	22	13.04	0.02289
GO:0015837	amine transport	27	11	4.19	0.02359
GO:0042177	negative regulation of protein catabolic...	24	8	3.73	0.02366
GO:0008306	associative learning	24	8	3.73	0.02366
GO:0031644	regulation of neurological system proces...	24	8	3.73	0.02366
GO:0040017	positive regulation of locomotion	136	27	21.12	0.02366
GO:0045778	positive regulation of ossification	37	8	5.75	0.02402
GO:0010976	positive regulation of neuron projection...	67	13	10.4	0.02409
GO:0007610	behavior	173	44	26.86	0.02419
GO:0060359	response to ammonium ion	33	16	5.12	0.02547
GO:0060078	regulation of postsynaptic membrane pote...	47	18	7.3	0.0255
GO:0008286	insulin receptor signaling pathway	20	7	3.11	0.02575
GO:0051966	regulation of synaptic transmission, glu...	20	7	3.11	0.02575
GO:0006694	steroid biosynthetic process	29	9	4.5	0.02687
GO:0007269	neurotransmitter secretion	41	11	6.37	0.02691
GO:0046323	glucose import	16	6	2.48	0.02723
GO:0019218	regulation of steroid metabolic process	16	6	2.48	0.02723
GO:0030308	negative regulation of cell growth	48	13	7.45	0.02724
GO:0032874	positive regulation of stress-activated ...	36	10	5.59	0.02881
GO:0035282	segmentation	25	7	3.88	0.02901
GO:0006112	energy reserve metabolic process	22	6	3.42	0.02909
GO:0006029	proteoglycan metabolic process	34	7	5.28	0.02923
GO:0009607	response to biotic stimulus	157	24	24.38	0.02958
GO:0000165	MAPK cascade	226	48	35.09	0.02992
GO:0035335	peptidyl-tyrosine dephosphorylation	25	8	3.88	0.03021
GO:0098657	import into cell	157	20	24.38	0.03025
GO:0043279	response to alkaloid	30	9	4.66	0.03329
GO:0022900	electron transport chain	21	7	3.26	0.03361
GO:0017158	regulation of calcium ion-dependent exoc...	21	7	3.26	0.03361
GO:0048732	gland development	123	29	19.1	0.03554
GO:0032102	negative regulation of response to exter...	69	18	10.71	0.0366
GO:0022029	telencephalon cell migration	17	6	2.64	0.03672
GO:0006165	nucleoside diphosphate phosphorylation	17	6	2.64	0.03672
GO:0009755	hormone-mediated signaling pathway	48	13	7.45	0.03711
GO:0009605	response to external stimulus	478	81	74.22	0.03741
GO:0044070	regulation of anion transport	26	8	4.04	0.03792
GO:0044706	multi-multicellular organism process	63	12	9.78	0.03794
GO:0007623	circadian rhythm	56	14	8.7	0.03805
GO:0045216	cell-cell junction organization	85	17	13.2	0.03849
GO:0045666	positive regulation of neuron differenti...	98	22	15.22	0.03949
GO:0009152	purine ribonucleotide biosynthetic proce...	57	18	8.85	0.04069
GO:1901701	cellular response to oxygen-containing c...	265	47	41.15	0.04276
GO:0009611	response to wounding	193	28	29.97	0.04531
GO:0001505	regulation of neurotransmitter levels	59	17	9.16	0.04622
GO:0042475	odontogenesis of dentin-containing tooth	27	8	4.19	0.04683
GO:0022008	neurogenesis	436	84	67.7	0.04739
GO:0099601	regulation of neurotransmitter receptor ...	18	6	2.79	0.04809
GO:0032147	activation of protein kinase activity	87	21	13.51	0.0487
GO:0070374	positive regulation of ERK1 and ERK2 cas...	57	14	8.85	0.04906
GO:0030324	lung development	62	15	9.63	0.05009
GO:0009968	negative regulation of signal transducti...	308	62	47.83	0.05019
GO:0043266	regulation of potassium ion transport	25	11	3.88	0.05032
GO:0050680	negative regulation of epithelial cell p...	37	10	5.75	0.05033
GO:0019935	cyclic-nucleotide-mediated signaling	36	11	5.59	0.05077
GO:0051588	regulation of neurotransmitter transport	23	7	3.57	0.0513
GO:1901654	response to ketone	48	15	7.45	0.05174
GO:0021549	cerebellum development	26	9	4.04	0.05465
GO:0042698	ovulation cycle	34	10	5.28	0.05473
GO:0008637	apoptotic mitochondrial changes	27	8	4.19	0.05505
GO:1901617	organic hydroxy compound biosynthetic pr...	44	11	6.83	0.05672
GO:0050905	neuromuscular process	28	8	4.35	0.05702
GO:0048839	inner ear development	67	14	10.4	0.06113
GO:0030514	negative regulation of BMP signaling pat...	19	6	2.95	0.06141
GO:0022600	digestive system process	19	6	2.95	0.06141
GO:0030195	negative regulation of blood coagulation	19	6	2.95	0.06141
GO:0030148	sphingolipid biosynthetic process	19	6	2.95	0.06141
GO:0046068	cGMP metabolic process	19	6	2.95	0.06141
GO:0043401	steroid hormone mediated signaling pathw...	39	9	6.06	0.06146
GO:0030534	adult behavior	39	9	6.06	0.06146
GO:0006955	immune response	339	51	52.64	0.06242
GO:0050806	positive regulation of synaptic transmis...	49	16	7.61	0.06317
GO:0031345	negative regulation of cell projection o...	40	13	6.21	0.06349
GO:0099531	presynaptic process involved in chemical...	44	13	6.83	0.06364
GO:0042176	regulation of protein catabolic process	76	16	11.8	0.06411
GO:2001057	reactive nitrogen species metabolic proc...	29	7	4.5	0.06453
GO:0016101	diterpenoid metabolic process	25	3	3.88	0.06535
GO:0021675	nerve development	24	7	3.73	0.06616
GO:0046854	phosphatidylinositol phosphorylation	24	7	3.73	0.06616
GO:0072330	monocarboxylic acid biosynthetic process	44	10	6.83	0.06621
GO:0071396	cellular response to lipid	143	28	22.2	0.06692
GO:0010951	negative regulation of endopeptidase act...	61	16	9.47	0.0673
GO:0006606	protein import into nucleus	61	16	9.47	0.06755
GO:0060341	regulation of cellular localization	204	35	31.68	0.0691
GO:0010827	regulation of glucose transport	15	5	2.33	0.06946
GO:0009247	glycolipid biosynthetic process	15	5	2.33	0.06946
GO:0035176	social behavior	15	5	2.33	0.06946
GO:0007271	synaptic transmission, cholinergic	15	5	2.33	0.06946
GO:0098742	cell-cell adhesion via plasma-membrane a...	77	13	11.96	0.07027
GO:0006518	peptide metabolic process	108	18	16.77	0.07119
GO:0060255	regulation of macromolecule metabolic pr...	1210	168	187.89	0.07307
GO:0050730	regulation of peptidyl-tyrosine phosphor...	66	12	10.25	0.07713
GO:1903532	positive regulation of secretion by cell	73	20	11.34	0.07752
GO:0008285	negative regulation of cell proliferatio...	188	40	29.19	0.07761
GO:0009100	glycoprotein metabolic process	104	24	16.15	0.07782
GO:0006816	calcium ion transport	107	24	16.61	0.078
GO:0030282	bone mineralization	35	9	5.43	0.07956
GO:0071346	cellular response to interferon-gamma	27	7	4.19	0.07986
GO:0032355	response to estradiol	40	10	6.21	0.07994
GO:2001237	negative regulation of extrinsic apoptot...	25	7	3.88	0.08013
GO:0097164	ammonium ion metabolic process	45	10	6.99	0.0802
GO:0003333	amino acid transmembrane transport	22	4	3.42	0.08074
GO:0035725	sodium ion transmembrane transport	45	11	6.99	0.0808
GO:0061351	neural precursor cell proliferation	44	7	6.83	0.0809
GO:0042307	positive regulation of protein import in...	30	8	4.66	0.08131
GO:0048708	astrocyte differentiation	30	8	4.66	0.08131
GO:0034765	regulation of ion transmembrane transpor...	131	29	20.34	0.0843
GO:0042221	response to chemical	925	168	143.63	0.08435
GO:0043270	positive regulation of ion transport	66	18	10.25	0.08547
GO:0006939	smooth muscle contraction	37	10	5.75	0.0876
GO:0051592	response to calcium ion	34	9	5.28	0.08793
GO:0046890	regulation of lipid biosynthetic process	32	8	4.97	0.08835
GO:0019674	NAD metabolic process	16	5	2.48	0.08866
GO:0010660	regulation of muscle cell apoptotic proc...	16	5	2.48	0.08866
GO:0007606	sensory perception of chemical stimulus	16	5	2.48	0.08866
GO:0060193	positive regulation of lipase activity	16	5	2.48	0.08866
GO:0021695	cerebellar cortex development	16	5	2.48	0.08866
GO:0050771	negative regulation of axonogenesis	16	5	2.48	0.08866
GO:0048512	circadian behavior	16	5	2.48	0.08866
GO:0035265	organ growth	58	11	9.01	0.08898
GO:0005975	carbohydrate metabolic process	108	16	16.77	0.09071
GO:0001889	liver development	41	10	6.37	0.09178
GO:0010977	negative regulation of neuron projection...	37	11	5.75	0.09213
GO:1901655	cellular response to ketone	21	6	3.26	0.09393
GO:0051897	positive regulation of protein kinase B ...	36	9	5.59	0.09398
GO:2000021	regulation of ion homeostasis	55	11	8.54	0.09412
GO:0009108	coenzyme biosynthetic process	26	7	4.04	0.09569
GO:0007589	body fluid secretion	26	7	4.04	0.09569
GO:0048522	positive regulation of cellular process	1123	183	174.38	0.09584
GO:0042063	gliogenesis	95	25	14.75	0.09688
GO:0031323	regulation of cellular metabolic process	1240	169	192.54	0.09693
GO:0032501	multicellular organismal process	1589	265	246.74	0.09741
GO:0006790	sulfur compound metabolic process	89	13	13.82	0.09877
GO:2000112	regulation of cellular macromolecule bio...	823	94	127.79	0.09992
GO:0050770	regulation of axonogenesis	48	11	7.45	0.10087
GO:0065009	regulation of molecular function	784	143	121.74	0.10344
GO:0048468	cell development	540	96	83.85	0.10372
GO:0030307	positive regulation of cell growth	42	10	6.52	0.10461
GO:0006796	phosphate-containing compound metabolic ...	697	131	108.23	0.10551
GO:0015718	monocarboxylic acid transport	39	10	6.06	0.10915
GO:0007204	positive regulation of cytosolic calcium...	68	15	10.56	0.10947
GO:1903531	negative regulation of secretion by cell	49	10	7.61	0.11028
GO:0090184	positive regulation of kidney developmen...	17	5	2.64	0.1103
GO:0014047	glutamate secretion	17	5	2.64	0.1103
GO:0060393	regulation of pathway-restricted SMAD pr...	17	5	2.64	0.1103
GO:0045762	positive regulation of adenylate cyclase...	17	5	2.64	0.1103
GO:0086010	membrane depolarization during action po...	17	5	2.64	0.1103
GO:0048546	digestive tract morphogenesis	17	5	2.64	0.1103
GO:0007267	cell-cell signaling	428	115	66.46	0.11074
GO:0008277	regulation of G-protein coupled receptor...	32	8	4.97	0.11087
GO:0052652	cyclic purine nucleotide metabolic proce...	43	14	6.68	0.11102
GO:0030819	positive regulation of cAMP biosynthetic...	25	8	3.88	0.11273
GO:1902476	chloride transmembrane transport	27	7	4.19	0.11279
GO:0030177	positive regulation of Wnt signaling pat...	33	9	5.12	0.11286
GO:0021766	hippocampus development	22	6	3.42	0.11305
GO:0009636	response to toxic substance	59	11	9.16	0.11367
GO:0048477	oogenesis	25	5	3.88	0.11433
GO:0030817	regulation of cAMP biosynthetic process	35	11	5.43	0.11464
GO:0014902	myotube differentiation	26	4	4.04	0.11495
GO:0038127	ERBB signaling pathway	41	11	6.37	0.11502
GO:0002688	regulation of leukocyte chemotaxis	22	7	3.42	0.11545
GO:2000147	positive regulation of cell motility	130	23	20.19	0.11574
GO:0016358	dendrite development	56	7	8.7	0.11586
GO:0009141	nucleoside triphosphate metabolic proces...	36	8	5.59	0.11593
GO:0016051	carbohydrate biosynthetic process	46	8	7.14	0.11656
GO:0046649	lymphocyte activation	121	13	18.79	0.11938
GO:0001666	response to hypoxia	103	17	15.99	0.12474
GO:0006091	generation of precursor metabolites and ...	71	18	11.02	0.12606
GO:0051480	regulation of cytosolic calcium ion conc...	81	19	12.58	0.12645
GO:0000902	cell morphogenesis	264	47	40.99	0.12655
GO:0051928	positive regulation of calcium ion trans...	28	7	4.35	0.1292
GO:0007154	cell communication	1465	274	227.48	0.12959
GO:0090100	positive regulation of transmembrane rec...	28	7	4.35	0.13138
GO:0042593	glucose homeostasis	45	11	6.99	0.13269
GO:0071695	anatomical structure maturation	44	10	6.83	0.13319
GO:0021954	central nervous system neuron developmen...	23	6	3.57	0.13398
GO:0043154	negative regulation of cysteine-type end...	23	6	3.57	0.13398
GO:0002690	positive regulation of leukocyte chemota...	18	5	2.79	0.13423
GO:0015909	long-chain fatty acid transport	18	5	2.79	0.13423
GO:0048168	regulation of neuronal synaptic plastici...	18	5	2.79	0.13423
GO:0006687	glycosphingolipid metabolic process	18	5	2.79	0.13423
GO:0045429	positive regulation of nitric oxide bios...	18	5	2.79	0.13423
GO:0050906	detection of stimulus involved in sensor...	18	5	2.79	0.13423
GO:0007189	adenylate cyclase-activating G-protein c...	18	5	2.79	0.13423
GO:0071621	granulocyte chemotaxis	18	5	2.79	0.13423
GO:0007417	central nervous system development	283	59	43.94	0.13617
GO:0006793	phosphorus metabolic process	711	135	110.4	0.13666
GO:0002250	adaptive immune response	62	8	9.63	0.13754
GO:0044249	cellular biosynthetic process	1196	154	185.71	0.14327
GO:0007613	memory	34	8	5.28	0.1455
GO:0001938	positive regulation of endothelial cell ...	34	8	5.28	0.1455
GO:0018105	peptidyl-serine phosphorylation	72	15	11.18	0.14776
GO:0051247	positive regulation of protein metabolic...	359	63	55.74	0.1478
GO:0050796	regulation of insulin secretion	45	10	6.99	0.1489
GO:0009306	protein secretion	110	23	17.08	0.14907
GO:0019637	organophosphate metabolic process	235	52	36.49	0.15046
GO:0099504	synaptic vesicle cycle	29	8	4.5	0.15078
GO:0070588	calcium ion transmembrane transport	78	15	12.11	0.15091
GO:0051591	response to cAMP	29	7	4.5	0.15138
GO:0010942	positive regulation of cell death	165	28	25.62	0.15151
GO:0048878	chemical homeostasis	229	46	35.56	0.15268
GO:0072507	divalent inorganic cation homeostasis	109	26	16.93	0.15268
GO:0030802	regulation of cyclic nucleotide biosynth...	42	14	6.52	0.15323
GO:0051170	nuclear import	62	17	9.63	0.15325
GO:1900371	regulation of purine nucleotide biosynth...	44	14	6.83	0.15332
GO:0043067	regulation of programmed cell death	354	61	54.97	0.1535
GO:0030030	cell projection organization	356	61	55.28	0.15361
GO:0003015	heart process	78	18	12.11	0.1537
GO:0048729	tissue morphogenesis	193	35	29.97	0.15392
GO:0048608	reproductive structure development	110	16	17.08	0.15393
GO:0060047	heart contraction	77	17	11.96	0.15397
GO:0017156	calcium ion regulated exocytosis	30	9	4.66	0.1542
GO:0009132	nucleoside diphosphate metabolic process	19	7	2.95	0.15429
GO:0015833	peptide transport	324	54	50.31	0.15431
GO:0031279	regulation of cyclase activity	27	8	4.19	0.15437
GO:0040012	regulation of locomotion	249	42	38.66	0.15446
GO:0031929	TOR signaling	16	4	2.48	0.15507
GO:0002504	antigen processing and presentation of p...	17	4	2.64	0.15512
GO:0009991	response to extracellular stimulus	108	18	16.77	0.15516
GO:0060419	heart growth	32	6	4.97	0.15522
GO:2001233	regulation of apoptotic signaling pathwa...	90	15	13.97	0.15522
GO:0034340	response to type I interferon	21	4	3.26	0.15531
GO:1900181	negative regulation of protein localizat...	16	3	2.48	0.15538
GO:0072577	endothelial cell apoptotic process	17	3	2.64	0.15543
GO:0050803	regulation of synapse structure or activ...	43	7	6.68	0.15544
GO:1903317	regulation of protein maturation	32	5	4.97	0.15553
GO:0034766	negative regulation of ion transmembrane...	20	3	3.11	0.15557
GO:0018212	peptidyl-tyrosine modification	105	16	16.3	0.15564
GO:1903322	positive regulation of protein modificat...	27	3	4.19	0.1559
GO:0044243	multicellular organismal catabolic proce...	29	3	4.5	0.156
GO:0043207	response to external biotic stimulus	147	21	22.83	0.15613
GO:0032943	mononuclear cell proliferation	44	4	6.83	0.15641
GO:0044259	multicellular organismal macromolecule m...	51	5	7.92	0.15644
GO:0070663	regulation of leukocyte proliferation	40	3	6.21	0.15653
GO:0050865	regulation of cell activation	104	13	16.15	0.15654
GO:0014068	positive regulation of phosphatidylinosi...	24	6	3.73	0.15658
GO:0022602	ovulation cycle process	24	6	3.73	0.15658
GO:0000187	activation of MAPK activity	40	9	6.21	0.15661
GO:0050714	positive regulation of protein secretion	40	9	6.21	0.15661
GO:0051173	positive regulation of nitrogen compound...	659	94	102.33	0.15878
GO:0021782	glial cell development	35	8	5.43	0.15973
GO:0046474	glycerophospholipid biosynthetic process	49	10	7.61	0.1599
GO:0002062	chondrocyte differentiation	36	8	5.59	0.15993
GO:0001676	long-chain fatty acid metabolic process	19	5	2.95	0.16024
GO:0120034	positive regulation of plasma membrane b...	19	5	2.95	0.16024
GO:0031623	receptor internalization	19	5	2.95	0.16024
GO:0007224	smoothened signaling pathway	34	5	5.28	0.16223
GO:0019221	cytokine-mediated signaling pathway	131	24	20.34	0.16423
GO:0032846	positive regulation of homeostatic proce...	46	10	7.14	0.1655
GO:0010033	response to organic substance	709	132	110.09	0.16899
GO:0031401	positive regulation of protein modificat...	285	53	44.25	0.16979
GO:0071773	cellular response to BMP stimulus	55	15	8.54	0.17145
GO:0018107	peptidyl-threonine phosphorylation	30	7	4.66	0.17271
GO:0006941	striated muscle contraction	48	10	7.45	0.17372
GO:0009167	purine ribonucleoside monophosphate meta...	33	7	5.12	0.17411
GO:0048469	cell maturation	41	9	6.37	0.17484
GO:0046530	photoreceptor cell differentiation	22	4	3.42	0.17485
GO:0015807	L-amino acid transport	20	3	3.11	0.17525
GO:0048871	multicellular organismal homeostasis	71	11	11.02	0.17573
GO:0048523	negative regulation of cellular process	1039	161	161.33	0.17573
GO:0009967	positive regulation of signal transducti...	373	70	57.92	0.17586
GO:0010629	negative regulation of gene expression	354	44	54.97	0.17786
GO:0009725	response to hormone	219	52	34.01	0.17923
GO:0009798	axis specification	25	6	3.88	0.18073
GO:0090263	positive regulation of canonical Wnt sig...	25	6	3.88	0.18073
GO:0050777	negative regulation of immune response	25	6	3.88	0.18073
GO:0008203	cholesterol metabolic process	25	6	3.88	0.18073
GO:0048661	positive regulation of smooth muscle cel...	25	6	3.88	0.18073
GO:0016310	phosphorylation	525	94	81.52	0.1811
GO:0031325	positive regulation of cellular metaboli...	683	97	106.05	0.1819
GO:0016042	lipid catabolic process	64	11	9.94	0.18199
GO:0030509	BMP signaling pathway	50	13	7.76	0.1844
GO:0042493	response to drug	119	23	18.48	0.18491
GO:0098655	cation transmembrane transport	207	43	32.14	0.18534
GO:0045596	negative regulation of cell differentiat...	191	37	29.66	0.18781
GO:0072132	mesenchyme morphogenesis	20	5	3.11	0.18809
GO:0002698	negative regulation of immune effector p...	20	5	3.11	0.18809
GO:0001658	branching involved in ureteric bud morph...	20	5	3.11	0.18809
GO:0003407	neural retina development	20	5	3.11	0.18809
GO:0016079	synaptic vesicle exocytosis	20	5	3.11	0.18809
GO:0010927	cellular component assembly involved in ...	20	5	3.11	0.18809
GO:0006970	response to osmotic stress	20	5	3.11	0.18809
GO:0045740	positive regulation of DNA replication	20	5	3.11	0.18809
GO:0014910	regulation of smooth muscle cell migrati...	20	5	3.11	0.18809
GO:0050805	negative regulation of synaptic transmis...	20	5	3.11	0.18809
GO:0045595	regulation of cell differentiation	461	77	71.58	0.18967
GO:0120032	regulation of plasma membrane bounded ce...	29	8	4.5	0.19177
GO:0033555	multicellular organismal response to str...	26	7	4.04	0.1922
GO:0009179	purine ribonucleoside diphosphate metabo...	15	4	2.33	0.19351
GO:0070098	chemokine-mediated signaling pathway	15	4	2.33	0.19351
GO:0009124	nucleoside monophosphate biosynthetic pr...	15	4	2.33	0.19351
GO:0042446	hormone biosynthetic process	15	4	2.33	0.19351
GO:0009268	response to pH	15	4	2.33	0.19351
GO:0010517	regulation of phospholipase activity	15	4	2.33	0.19351
GO:0010543	regulation of platelet activation	15	4	2.33	0.19351
GO:0001662	behavioral fear response	15	4	2.33	0.19351
GO:0014075	response to amine	15	4	2.33	0.19351
GO:0060395	SMAD protein signal transduction	15	4	2.33	0.19351
GO:0032768	regulation of monooxygenase activity	15	4	2.33	0.19351
GO:0043507	positive regulation of JUN kinase activi...	15	4	2.33	0.19351
GO:0034394	protein localization to cell surface	15	4	2.33	0.19351
GO:2001259	positive regulation of cation channel ac...	15	4	2.33	0.19351
GO:0043901	negative regulation of multi-organism pr...	32	6	4.97	0.19378
GO:0032880	regulation of protein localization	213	34	33.07	0.19388
GO:0048863	stem cell differentiation	61	10	9.47	0.19464
GO:0043524	negative regulation of neuron apoptotic ...	31	7	4.81	0.19525
GO:0019439	aromatic compound catabolic process	65	9	10.09	0.19554
GO:0043604	amide biosynthetic process	79	11	12.27	0.1957
GO:0016485	protein processing	62	11	9.63	0.19637
GO:0010628	positive regulation of gene expression	401	53	62.27	0.20338
GO:2001257	regulation of cation channel activity	41	10	6.37	0.20405
GO:0031327	negative regulation of cellular biosynth...	338	40	52.48	0.20581
GO:0003014	renal system process	37	8	5.75	0.20593
GO:0008543	fibroblast growth factor receptor signal...	26	6	4.04	0.20624
GO:0021536	diencephalon development	26	6	4.04	0.20624
GO:0009416	response to light stimulus	58	9	9.01	0.20883
GO:0030855	epithelial cell differentiation	168	25	26.09	0.21129
GO:0033138	positive regulation of peptidyl-serine p...	21	5	3.26	0.21752
GO:0045600	positive regulation of fat cell differen...	21	5	3.26	0.21752
GO:0006940	regulation of smooth muscle contraction	21	5	3.26	0.21752
GO:1901361	organic cyclic compound catabolic proces...	76	11	11.8	0.22065
GO:0007173	epidermal growth factor receptor signali...	34	8	5.28	0.22713
GO:0031952	regulation of protein autophosphorylatio...	16	4	2.48	0.22846
GO:0030501	positive regulation of bone mineralizati...	16	4	2.48	0.22846
GO:0046902	regulation of mitochondrial membrane per...	16	4	2.48	0.22846
GO:0045921	positive regulation of exocytosis	16	4	2.48	0.22846
GO:0055013	cardiac muscle cell development	16	4	2.48	0.22846
GO:0072676	lymphocyte migration	16	4	2.48	0.22846
GO:0071674	mononuclear cell migration	16	4	2.48	0.22846
GO:0070265	necrotic cell death	16	4	2.48	0.22846
GO:0045833	negative regulation of lipid metabolic p...	16	4	2.48	0.22846
GO:0048584	positive regulation of response to stimu...	485	85	75.31	0.22859
GO:0045892	negative regulation of transcription, DN...	274	29	42.55	0.22874
GO:0010595	positive regulation of endothelial cell ...	33	6	5.12	0.22917
GO:0045936	negative regulation of phosphate metabol...	131	20	20.34	0.23057
GO:0050801	ion homeostasis	167	34	25.93	0.23057
GO:0060429	epithelium development	305	54	47.36	0.23145
GO:0001667	ameboidal-type cell migration	119	21	18.48	0.23188
GO:0060541	respiratory system development	68	17	10.56	0.23193
GO:0030804	positive regulation of cyclic nucleotide...	31	10	4.81	0.23289
GO:0001942	hair follicle development	27	6	4.19	0.23294
GO:0050729	positive regulation of inflammatory resp...	27	6	4.19	0.23294
GO:0008016	regulation of heart contraction	70	15	10.87	0.23363
GO:0006865	amino acid transport	45	11	6.99	0.23374
GO:0051403	stress-activated MAPK cascade	58	13	9.01	0.23374
GO:0009743	response to carbohydrate	49	11	7.61	0.23419
GO:0030073	insulin secretion	56	13	8.7	0.23427
GO:0001678	cellular glucose homeostasis	27	6	4.19	0.23535
GO:0050851	antigen receptor-mediated signaling path...	27	5	4.19	0.23608
GO:0046888	negative regulation of hormone secretion	21	4	3.26	0.23613
GO:0060627	regulation of vesicle-mediated transport	101	18	15.68	0.23615
GO:0046578	regulation of Ras protein signal transdu...	64	12	9.94	0.23641
GO:0010522	regulation of calcium ion transport into...	25	4	3.88	0.23659
GO:0045445	myoblast differentiation	27	6	4.19	0.23666
GO:0007368	determination of left/right symmetry	28	6	4.35	0.23681
GO:0031349	positive regulation of defense response	72	11	11.18	0.23681
GO:2000177	regulation of neural precursor cell prol...	29	4	4.5	0.23704
GO:0009617	response to bacterium	102	15	15.84	0.23731
GO:0032387	negative regulation of intracellular tra...	30	5	4.66	0.23806
GO:0071407	cellular response to organic cyclic comp...	144	30	22.36	0.2389
GO:0021537	telencephalon development	78	16	12.11	0.24512
GO:0034614	cellular response to reactive oxygen spe...	44	9	6.83	0.24746
GO:0007420	brain development	210	42	32.61	0.24808
GO:0048663	neuron fate commitment	22	5	3.42	0.24824
GO:0007605	sensory perception of sound	39	8	6.06	0.25089
GO:0006874	cellular calcium ion homeostasis	99	23	15.37	0.25703
GO:1902532	negative regulation of intracellular sig...	118	21	18.32	0.25891
GO:0050821	protein stabilization	28	6	4.35	0.26063
GO:0031333	negative regulation of protein complex a...	17	4	2.64	0.26482
GO:0043467	regulation of generation of precursor me...	17	4	2.64	0.26482
GO:0060042	retina morphogenesis in camera-type eye	17	4	2.64	0.26482
GO:0001578	microtubule bundle formation	17	4	2.64	0.26482
GO:0034103	regulation of tissue remodeling	17	4	2.64	0.26482
GO:0016482	cytosolic transport	17	4	2.64	0.26482
GO:0007009	plasma membrane organization	17	4	2.64	0.26482
GO:0006584	catecholamine metabolic process	17	4	2.64	0.26482
GO:0036473	cell death in response to oxidative stre...	17	4	2.64	0.26482
GO:0046928	regulation of neurotransmitter secretion	17	4	2.64	0.26482
GO:1903727	positive regulation of phospholipid meta...	17	4	2.64	0.26482
GO:0071548	response to dexamethasone	17	4	2.64	0.26482
GO:1901570	fatty acid derivative biosynthetic proce...	17	4	2.64	0.26482
GO:0046847	filopodium assembly	17	4	2.64	0.26482
GO:2001238	positive regulation of extrinsic apoptot...	17	4	2.64	0.26482
GO:1900449	regulation of glutamate receptor signali...	17	4	2.64	0.26482
GO:0002088	lens development in camera-type eye	17	4	2.64	0.26482
GO:0001836	release of cytochrome c from mitochondri...	17	4	2.64	0.26482
GO:0051259	protein oligomerization	114	14	17.7	0.27116
GO:0048583	regulation of response to stimulus	920	164	142.86	0.27178
GO:0006836	neurotransmitter transport	59	17	9.16	0.27508
GO:0007611	learning or memory	76	18	11.8	0.27681
GO:1904064	positive regulation of cation transmembr...	36	9	5.59	0.27986
GO:0019933	cAMP-mediated signaling	30	8	4.66	0.27994
GO:0046849	bone remodeling	23	5	3.57	0.27998
GO:0035051	cardiocyte differentiation	44	10	6.83	0.28012
GO:0034976	response to endoplasmic reticulum stress	46	8	7.14	0.2808
GO:0042542	response to hydrogen peroxide	34	7	5.28	0.28168
GO:0006140	regulation of nucleotide metabolic proce...	60	19	9.32	0.28176
GO:0006163	purine nucleotide metabolic process	101	25	15.68	0.28189
GO:0050808	synapse organization	89	15	13.82	0.28225
GO:0009615	response to virus	46	8	7.14	0.2826
GO:0007565	female pregnancy	54	8	8.38	0.28261
GO:0046434	organophosphate catabolic process	27	5	4.19	0.28265
GO:0001763	morphogenesis of a branching structure	68	17	10.56	0.28346
GO:0097193	intrinsic apoptotic signaling pathway	66	10	10.25	0.2838
GO:0071383	cellular response to steroid hormone sti...	64	15	9.94	0.28419
GO:0007431	salivary gland development	19	8	2.95	0.28422
GO:0030816	positive regulation of cAMP metabolic pr...	27	9	4.19	0.28434
GO:0034764	positive regulation of transmembrane tra...	39	10	6.06	0.28479
GO:0051648	vesicle localization	46	11	7.14	0.28483
GO:0051705	multi-organism behavior	17	6	2.64	0.2851
GO:0032940	secretion by cell	325	65	50.47	0.28526
GO:0043149	stress fiber assembly	30	7	4.66	0.28563
GO:0110020	regulation of actomyosin structure organ...	30	7	4.66	0.28563
GO:0090559	regulation of membrane permeability	18	5	2.79	0.2857
GO:0072524	pyridine-containing compound metabolic p...	31	7	4.81	0.28571
GO:0046425	regulation of JAK-STAT cascade	32	7	4.97	0.28579
GO:0034248	regulation of cellular amide metabolic p...	66	12	10.25	0.28593
GO:1903845	negative regulation of cellular response...	21	5	3.26	0.28594
GO:0090130	tissue migration	94	16	14.6	0.28611
GO:0010171	body morphogenesis	19	4	2.95	0.2863
GO:0048638	regulation of developmental growth	78	13	12.11	0.28638
GO:1903409	reactive oxygen species biosynthetic pro...	34	6	5.28	0.28647
GO:0030041	actin filament polymerization	29	5	4.5	0.28658
GO:0060420	regulation of heart growth	19	3	2.95	0.28682
GO:0006720	isoprenoid metabolic process	28	4	4.35	0.28702
GO:0035966	response to topologically incorrect prot...	36	5	5.59	0.28715
GO:0030031	cell projection assembly	121	18	18.79	0.28728
GO:0097237	cellular response to toxic substance	29	3	4.5	0.28762
GO:0002237	response to molecule of bacterial origin	76	10	11.8	0.2878
GO:0032602	chemokine production	25	2	3.88	0.28782
GO:0042113	B cell activation	46	5	7.14	0.28796
GO:0001649	osteoblast differentiation	79	14	12.27	0.28874
GO:0031330	negative regulation of cellular cataboli...	29	6	4.5	0.28914
GO:0002446	neutrophil mediated immunity	97	10	15.06	0.28954
GO:0048870	cell motility	386	55	59.94	0.2896
GO:0048639	positive regulation of developmental gro...	45	8	6.99	0.28992
GO:0009056	catabolic process	412	56	63.97	0.29159
GO:0048010	vascular endothelial growth factor recep...	35	7	5.43	0.29492
GO:0017157	regulation of exocytosis	41	11	6.37	0.29495
GO:0021761	limbic system development	29	8	4.5	0.29594
GO:0050954	sensory perception of mechanical stimulu...	46	10	7.14	0.29648
GO:0051492	regulation of stress fiber assembly	28	6	4.35	0.29753
GO:0061035	regulation of cartilage development	29	6	4.5	0.29766
GO:0022612	gland morphogenesis	49	12	7.61	0.29788
GO:0031032	actomyosin structure organization	50	12	7.76	0.29809
GO:0003208	cardiac ventricle morphogenesis	28	5	4.35	0.29839
GO:0001952	regulation of cell-matrix adhesion	35	6	5.43	0.29847
GO:0045934	negative regulation of nucleobase-contai...	313	36	48.6	0.29847
GO:0055024	regulation of cardiac muscle tissue deve...	24	4	3.73	0.29872
GO:0009749	response to glucose	39	8	6.06	0.30114
GO:0043065	positive regulation of apoptotic process	150	25	23.29	0.30198
GO:0006094	gluconeogenesis	18	4	2.79	0.30213
GO:0071277	cellular response to calcium ion	18	4	2.79	0.30213
GO:0019395	fatty acid oxidation	18	4	2.79	0.30213
GO:1903779	regulation of cardiac conduction	18	4	2.79	0.30213
GO:1905954	positive regulation of lipid localizatio...	18	4	2.79	0.30213
GO:0042058	regulation of epidermal growth factor re...	18	4	2.79	0.30213
GO:0097192	extrinsic apoptotic signaling pathway in...	18	4	2.79	0.30213
GO:1903524	positive regulation of blood circulation	18	4	2.79	0.30213
GO:0061024	membrane organization	155	25	24.07	0.30256
GO:0002683	negative regulation of immune system pro...	91	15	14.13	0.30257
GO:0007411	axon guidance	71	13	11.02	0.30287
GO:0010468	regulation of gene expression	886	107	137.58	0.30808
GO:0010556	regulation of macromolecule biosynthetic...	842	98	130.74	0.30948
GO:0010558	negative regulation of macromolecule bio...	325	37	50.47	0.31182
GO:0071385	cellular response to glucocorticoid stim...	24	5	3.73	0.31245
GO:0032368	regulation of lipid transport	24	5	3.73	0.31245
GO:0007416	synapse assembly	50	9	7.76	0.31251
GO:0050790	regulation of catalytic activity	539	92	83.69	0.31788
GO:0060021	palate development	30	6	4.66	0.31824
GO:0021510	spinal cord development	30	6	4.66	0.31824
GO:0001708	cell fate specification	30	6	4.66	0.31824
GO:0070838	divalent metal ion transport	120	27	18.63	0.31917
GO:0010557	positive regulation of macromolecule bio...	383	49	59.47	0.31953
GO:0055007	cardiac muscle cell differentiation	29	7	4.5	0.32631
GO:0055085	transmembrane transport	327	69	50.78	0.32824
GO:0001558	regulation of cell growth	103	25	15.99	0.32845
GO:0007409	axonogenesis	129	26	20.03	0.33728
GO:0023052	signaling	1467	276	227.79	0.33938
GO:0030512	negative regulation of transforming grow...	19	4	2.95	0.33996
GO:0000041	transition metal ion transport	19	4	2.95	0.33996
GO:0048704	embryonic skeletal system morphogenesis	19	4	2.95	0.33996
GO:0086002	cardiac muscle cell action potential inv...	19	4	2.95	0.33996
GO:0050878	regulation of body fluid levels	133	21	20.65	0.34098
GO:0009266	response to temperature stimulus	51	8	7.92	0.34134
GO:0045786	negative regulation of cell cycle	135	11	20.96	0.3414
GO:0010811	positive regulation of cell-substrate ad...	39	6	6.06	0.34153
GO:0071310	cellular response to organic substance	579	106	89.91	0.34162
GO:0007422	peripheral nervous system development	25	5	3.88	0.34538
GO:0003073	regulation of systemic arterial blood pr...	25	5	3.88	0.34538
GO:0042472	inner ear morphogenesis	31	6	4.81	0.34776
GO:0002027	regulation of heart rate	31	6	4.81	0.34776
GO:0001764	neuron migration	37	7	5.75	0.34847
GO:0060348	bone development	63	10	9.78	0.34952
GO:0044282	small molecule catabolic process	78	10	12.11	0.3507
GO:1900542	regulation of purine nucleotide metaboli...	58	18	9.01	0.35148
GO:0072503	cellular divalent inorganic cation homeo...	107	25	16.61	0.35196
GO:1900373	positive regulation of purine nucleotide...	33	10	5.12	0.35555
GO:0061045	negative regulation of wound healing	27	8	4.19	0.3566
GO:0014066	regulation of phosphatidylinositol 3-kin...	32	8	4.97	0.35735
GO:0072080	nephron tubule development	34	8	5.28	0.35765
GO:0048489	synaptic vesicle transport	28	7	4.35	0.35772
GO:0032412	regulation of ion transmembrane transpor...	61	12	9.47	0.35782
GO:0051341	regulation of oxidoreductase activity	23	6	3.57	0.35794
GO:0017015	regulation of transforming growth factor...	27	6	4.19	0.35854
GO:0031348	negative regulation of defense response	29	6	4.5	0.35884
GO:0045834	positive regulation of lipid metabolic p...	38	7	5.9	0.35922
GO:0034250	positive regulation of cellular amide me...	23	4	3.57	0.35988
GO:0010921	regulation of phosphatase activity	23	4	3.57	0.35988
GO:0009314	response to radiation	94	13	14.6	0.36189
GO:0002758	innate immune response-activating signal...	35	3	5.43	0.36266
GO:0001816	cytokine production	145	20	22.52	0.36285
GO:0009165	nucleotide biosynthetic process	78	22	12.11	0.36428
GO:0051603	proteolysis involved in cellular protein...	94	10	14.6	0.36486
GO:0007169	transmembrane receptor protein tyrosine ...	187	35	29.04	0.36532
GO:0008015	blood circulation	150	30	23.29	0.36609
GO:0032868	response to insulin	54	13	8.38	0.36899
GO:0051093	negative regulation of developmental pro...	255	46	39.6	0.36907
GO:0051606	detection of stimulus	43	10	6.68	0.37064
GO:0001657	ureteric bud development	37	9	5.75	0.37074
GO:0090090	negative regulation of canonical Wnt sig...	50	9	7.76	0.37084
GO:0048565	digestive tract development	49	11	7.61	0.37307
GO:0035023	regulation of Rho protein signal transdu...	44	8	6.83	0.37339
GO:0007043	cell-cell junction assembly	32	6	4.97	0.37355
GO:0002449	lymphocyte mediated immunity	42	6	6.52	0.37552
GO:0001892	embryonic placenta development	31	4	4.81	0.37588
GO:0043933	macromolecular complex subunit organizat...	362	41	56.21	0.3768
GO:0007568	aging	68	10	10.56	0.37718
GO:0051092	positive regulation of NF-kappaB transcr...	32	6	4.97	0.3775
GO:0042552	myelination	32	6	4.97	0.3775
GO:0035690	cellular response to drug	20	4	3.11	0.37793
GO:0014032	neural crest cell development	20	4	3.11	0.37793
GO:0061097	regulation of protein tyrosine kinase ac...	20	4	3.11	0.37793
GO:0060333	interferon-gamma-mediated signaling path...	20	4	3.11	0.37793
GO:0001974	blood vessel remodeling	20	4	3.11	0.37793
GO:0031503	protein complex localization	20	4	3.11	0.37793
GO:0001756	somitogenesis	20	4	3.11	0.37793
GO:0002067	glandular epithelial cell differentiatio...	20	4	3.11	0.37793
GO:0050848	regulation of calcium-mediated signaling	20	4	3.11	0.37793
GO:0002042	cell migration involved in sprouting ang...	20	4	3.11	0.37793
GO:0048646	anatomical structure formation involved ...	313	46	48.6	0.37849
GO:0007219	Notch signaling pathway	57	9	8.85	0.37916
GO:0051962	positive regulation of nervous system de...	143	33	22.2	0.39032
GO:0009914	hormone transport	86	24	13.35	0.39055
GO:1901698	response to nitrogen compound	254	49	39.44	0.39095
GO:0030799	regulation of cyclic nucleotide metaboli...	48	16	7.45	0.39202
GO:0035295	tube development	181	36	28.11	0.39225
GO:0009653	anatomical structure morphogenesis	680	115	105.59	0.39273
GO:0006873	cellular ion homeostasis	141	28	21.89	0.39354
GO:0045859	regulation of protein kinase activity	201	37	31.21	0.39369
GO:0035272	exocrine system development	22	9	3.42	0.39402
GO:0015844	monoamine transport	18	7	2.79	0.39493
GO:0031281	positive regulation of cyclase activity	20	6	3.11	0.39579
GO:0034220	ion transmembrane transport	274	59	42.55	0.39606
GO:0060675	ureteric bud morphogenesis	23	6	3.57	0.3961
GO:0042633	hair cycle	31	7	4.81	0.39626
GO:0046328	regulation of JNK cascade	38	8	5.9	0.39631
GO:1901184	regulation of ERBB signaling pathway	21	5	3.26	0.39655
GO:0071322	cellular response to carbohydrate stimul...	24	5	3.73	0.39686
GO:0019079	viral genome replication	21	4	3.26	0.39721
GO:0035303	regulation of dephosphorylation	28	5	4.35	0.39727
GO:0014020	primary neural tube formation	28	5	4.35	0.39727
GO:0002474	antigen processing and presentation of p...	24	4	3.73	0.39752
GO:0045667	regulation of osteoblast differentiation	50	8	7.76	0.39754
GO:0034329	cell junction assembly	70	11	10.87	0.39762
GO:0045055	regulated exocytosis	173	27	26.86	0.39762
GO:1901214	regulation of neuron death	65	10	10.09	0.39776
GO:0061013	regulation of mRNA catabolic process	22	3	3.42	0.39797
GO:0046661	male sex differentiation	36	5	5.59	0.39809
GO:0031396	regulation of protein ubiquitination	37	5	5.75	0.39819
GO:0032675	regulation of interleukin-6 production	18	2	2.79	0.39822
GO:0006401	RNA catabolic process	31	4	4.81	0.39823
GO:0006479	protein methylation	25	3	3.88	0.39828
GO:0045637	regulation of myeloid cell differentiati...	58	8	9.01	0.39837
GO:0015918	sterol transport	23	2	3.57	0.39873
GO:0098754	detoxification	30	3	4.66	0.39879
GO:0001704	formation of primary germ layer	46	5	7.14	0.39912
GO:1903362	regulation of cellular protein catabolic...	44	4	6.83	0.39957
GO:0031497	chromatin assembly	32	2	4.97	0.39965
GO:1990778	protein localization to cell periphery	65	7	10.09	0.39976
GO:0006812	cation transport	277	59	43.01	0.40121
GO:0060249	anatomical structure homeostasis	73	6	11.34	0.40126
GO:0007165	signal transduction	1329	242	206.36	0.40186
GO:0010604	positive regulation of macromolecule met...	669	96	103.88	0.40424
GO:0006470	protein dephosphorylation	52	13	8.07	0.40432
GO:0045321	leukocyte activation	225	24	34.94	0.40535
GO:0071248	cellular response to metal ion	45	9	6.99	0.40947
GO:0010720	positive regulation of cell development	136	30	21.12	0.4098
GO:0019722	calcium-mediated signaling	47	9	7.3	0.41002
GO:0033674	positive regulation of kinase activity	150	31	23.29	0.41105
GO:0045669	positive regulation of osteoblast differ...	27	5	4.19	0.4116
GO:0051781	positive regulation of cell division	27	5	4.19	0.4116
GO:1902904	negative regulation of supramolecular fi...	27	5	4.19	0.4116
GO:0009582	detection of abiotic stimulus	27	5	4.19	0.4116
GO:0043627	response to estrogen	27	5	4.19	0.4116
GO:0035556	intracellular signal transduction	674	109	104.66	0.41167
GO:0019932	second-messenger-mediated signaling	90	21	13.97	0.41193
GO:0007005	mitochondrion organization	72	13	11.18	0.41397
GO:0051650	establishment of vesicle localization	43	10	6.68	0.41533
GO:0030334	regulation of cell migration	227	36	35.25	0.41566
GO:0006090	pyruvate metabolic process	21	4	3.26	0.41567
GO:0006801	superoxide metabolic process	21	4	3.26	0.41567
GO:0072091	regulation of stem cell proliferation	21	4	3.26	0.41567
GO:0051496	positive regulation of stress fiber asse...	21	4	3.26	0.41567
GO:0050728	negative regulation of inflammatory resp...	21	4	3.26	0.41567
GO:0002700	regulation of production of molecular me...	21	4	3.26	0.41567
GO:0071333	cellular response to glucose stimulus	21	4	3.26	0.41567
GO:0051148	negative regulation of muscle cell diffe...	21	4	3.26	0.41567
GO:0051899	membrane depolarization	32	8	4.97	0.41574
GO:0046717	acid secretion	32	8	4.97	0.41574
GO:0043436	oxoacid metabolic process	226	33	35.09	0.41702
GO:1901888	regulation of cell junction assembly	32	7	4.97	0.41733
GO:0010506	regulation of autophagy	41	6	6.37	0.41741
GO:0002429	immune response-activating cell surface ...	42	8	6.52	0.41781
GO:0010634	positive regulation of epithelial cell m...	42	8	6.52	0.41791
GO:0016331	morphogenesis of embryonic epithelium	43	8	6.68	0.41808
GO:0060485	mesenchyme development	76	13	11.8	0.4182
GO:1905039	carboxylic acid transmembrane transport	31	6	4.81	0.41822
GO:1904427	positive regulation of calcium ion trans...	15	3	2.33	0.41889
GO:1902305	regulation of sodium ion transmembrane t...	15	3	2.33	0.41889
GO:0033143	regulation of intracellular steroid horm...	15	3	2.33	0.41889
GO:0030858	positive regulation of epithelial cell d...	15	3	2.33	0.41889
GO:0007566	embryo implantation	15	3	2.33	0.41889
GO:0046426	negative regulation of JAK-STAT cascade	15	3	2.33	0.41889
GO:0060325	face morphogenesis	15	3	2.33	0.41889
GO:0060425	lung morphogenesis	15	3	2.33	0.41889
GO:0032006	regulation of TOR signaling	15	3	2.33	0.41889
GO:0048747	muscle fiber development	15	3	2.33	0.41889
GO:1903053	regulation of extracellular matrix organ...	15	3	2.33	0.41889
GO:1901890	positive regulation of cell junction ass...	15	3	2.33	0.41889
GO:0002762	negative regulation of myeloid leukocyte...	15	3	2.33	0.41889
GO:0071364	cellular response to epidermal growth fa...	15	3	2.33	0.41889
GO:0045843	negative regulation of striated muscle t...	15	3	2.33	0.41889
GO:0051155	positive regulation of striated muscle c...	15	3	2.33	0.41889
GO:0034405	response to fluid shear stress	15	3	2.33	0.41889
GO:0048645	animal organ formation	15	3	2.33	0.41889
GO:0061383	trabecula morphogenesis	25	4	3.88	0.41935
GO:0048675	axon extension	26	4	4.04	0.41951
GO:0043280	positive regulation of cysteine-type end...	28	4	4.35	0.41984
GO:0006928	movement of cell or subcellular componen...	504	78	78.26	0.41993
GO:1901566	organonitrogen compound biosynthetic pro...	342	59	53.1	0.421
GO:0071214	cellular response to abiotic stimulus	78	11	12.11	0.4213
GO:0031331	positive regulation of cellular cataboli...	73	8	11.34	0.42212
GO:0048666	neuron development	277	53	43.01	0.42615
GO:0030182	neuron differentiation	366	72	56.83	0.42659
GO:0008104	protein localization	471	67	73.14	0.42939
GO:0071805	potassium ion transmembrane transport	72	17	11.18	0.42951
GO:0045165	cell fate commitment	83	16	12.89	0.43215
GO:0000209	protein polyubiquitination	34	6	5.28	0.43696
GO:0008284	positive regulation of cell proliferatio...	247	41	38.35	0.43759
GO:0050679	positive regulation of epithelial cell p...	62	13	9.63	0.43945
GO:0006869	lipid transport	92	17	14.29	0.44062
GO:0006906	vesicle fusion	28	5	4.35	0.44442
GO:0046034	ATP metabolic process	28	5	4.35	0.44442
GO:0021953	central nervous system neuron differenti...	61	15	9.47	0.44483
GO:0043066	negative regulation of apoptotic process	202	35	31.37	0.44993
GO:0044106	cellular amine metabolic process	22	4	3.42	0.45288
GO:0006805	xenobiotic metabolic process	22	4	3.42	0.45288
GO:0070301	cellular response to hydrogen peroxide	22	4	3.42	0.45288
GO:0003281	ventricular septum development	22	4	3.42	0.45288
GO:0048844	artery morphogenesis	22	4	3.42	0.45288
GO:0051965	positive regulation of synapse assembly	22	4	3.42	0.45288
GO:0032330	regulation of chondrocyte differentiatio...	22	4	3.42	0.45288
GO:1901136	carbohydrate derivative catabolic proces...	44	6	6.83	0.45517
GO:0023051	regulation of signaling	853	168	132.45	0.45524
GO:0060326	cell chemotaxis	71	15	11.02	0.45797
GO:0050804	modulation of chemical synaptic transmis...	103	30	15.99	0.45966
GO:0046330	positive regulation of JNK cascade	31	7	4.81	0.46051
GO:0044283	small molecule biosynthetic process	119	20	18.48	0.4614
GO:0045661	regulation of myoblast differentiation	16	3	2.48	0.46283
GO:0045670	regulation of osteoclast differentiation	16	3	2.48	0.46283
GO:0003338	metanephros morphogenesis	16	3	2.48	0.46283
GO:0043255	regulation of carbohydrate biosynthetic ...	16	3	2.48	0.46283
GO:0014003	oligodendrocyte development	16	3	2.48	0.46283
GO:0046427	positive regulation of JAK-STAT cascade	16	3	2.48	0.46283
GO:0002495	antigen processing and presentation of p...	16	3	2.48	0.46283
GO:0046165	alcohol biosynthetic process	16	3	2.48	0.46283
GO:0046889	positive regulation of lipid biosyntheti...	16	3	2.48	0.46283
GO:0001709	cell fate determination	16	3	2.48	0.46283
GO:0010712	regulation of collagen metabolic process	16	3	2.48	0.46283
GO:0035270	endocrine system development	35	6	5.43	0.46635
GO:0045732	positive regulation of protein catabolic...	48	5	7.45	0.46697
GO:0006644	phospholipid metabolic process	100	21	15.53	0.46946
GO:0046887	positive regulation of hormone secretion	29	10	4.5	0.46956
GO:0051130	positive regulation of cellular componen...	274	38	42.55	0.47042
GO:0098609	cell-cell adhesion	223	29	34.63	0.47178
GO:0001936	regulation of endothelial cell prolifera...	44	10	6.83	0.47215
GO:2001234	negative regulation of apoptotic signali...	48	10	7.45	0.47284
GO:0044344	cellular response to fibroblast growth f...	36	8	5.59	0.473
GO:0070887	cellular response to chemical stimulus	703	128	109.16	0.47357
GO:0050731	positive regulation of peptidyl-tyrosine...	48	8	7.45	0.47439
GO:0050877	nervous system process	227	56	35.25	0.47475
GO:0043542	endothelial cell migration	76	12	11.8	0.47547
GO:0006417	regulation of translation	53	8	8.23	0.47595
GO:0031669	cellular response to nutrient levels	38	5	5.9	0.47669
GO:0009953	dorsal/ventral pattern formation	29	5	4.5	0.47677
GO:0033209	tumor necrosis factor-mediated signaling...	29	5	4.5	0.47677
GO:0003151	outflow tract morphogenesis	29	5	4.5	0.47677
GO:0042742	defense response to bacterium	29	5	4.5	0.47677
GO:0019538	protein metabolic process	1120	187	173.91	0.47677
GO:0051046	regulation of secretion	163	41	25.31	0.47908
GO:0006469	negative regulation of protein kinase ac...	63	9	9.78	0.47915
GO:0045862	positive regulation of proteolysis	80	9	12.42	0.47956
GO:0032502	developmental process	1439	232	223.44	0.48036
GO:0002444	myeloid leukocyte mediated immunity	107	12	16.61	0.48095
GO:0002252	immune effector process	211	27	32.76	0.4825
GO:0042327	positive regulation of phosphorylation	259	50	40.22	0.48348
GO:0051384	response to glucocorticoid	50	11	7.76	0.48462
GO:0006813	potassium ion transport	82	21	12.73	0.48504
GO:0001932	regulation of protein phosphorylation	344	61	53.42	0.48509
GO:0070848	response to growth factor	197	38	30.59	0.4855
GO:0030072	peptide hormone secretion	67	18	10.4	0.48558
GO:0050921	positive regulation of chemotaxis	41	9	6.37	0.48564
GO:0099565	chemical synaptic transmission, postsyna...	35	13	5.43	0.48565
GO:0044255	cellular lipid metabolic process	220	40	34.16	0.48671
GO:1900544	positive regulation of purine nucleotide...	39	12	6.06	0.48686
GO:0070085	glycosylation	62	15	9.63	0.48726
GO:0051272	positive regulation of cellular componen...	134	24	20.81	0.48886
GO:2000117	negative regulation of cysteine-type end...	27	7	4.19	0.48921
GO:0051349	positive regulation of lyase activity	21	6	3.26	0.48926
GO:0043473	pigmentation	23	4	3.57	0.48928
GO:0097006	regulation of plasma lipoprotein particl...	23	4	3.57	0.48928
GO:0048146	positive regulation of fibroblast prolif...	23	4	3.57	0.48928
GO:0043648	dicarboxylic acid metabolic process	23	4	3.57	0.48928
GO:1903725	regulation of phospholipid metabolic pro...	25	6	3.88	0.48972
GO:0044703	multi-organism reproductive process	195	32	30.28	0.48997
GO:0032233	positive regulation of actin filament bu...	25	5	3.88	0.49046
GO:0009205	purine ribonucleoside triphosphate metab...	32	6	4.97	0.49053
GO:0003206	cardiac chamber morphogenesis	47	8	7.3	0.49077
GO:0032496	response to lipopolysaccharide	74	9	11.49	0.49078
GO:0032269	negative regulation of cellular protein ...	234	37	36.33	0.4908
GO:0010608	posttranscriptional regulation of gene e...	67	11	10.4	0.49085
GO:0032411	positive regulation of transporter activ...	30	5	4.66	0.49104
GO:0010633	negative regulation of epithelial cell m...	24	4	3.73	0.49109
GO:0055008	cardiac muscle tissue morphogenesis	25	4	3.88	0.4912
GO:2001056	positive regulation of cysteine-type end...	32	5	4.97	0.49127
GO:0048232	male gamete generation	84	13	13.04	0.49133
GO:0040011	locomotion	445	69	69.1	0.49144
GO:0043534	blood vessel endothelial cell migration	40	6	6.21	0.49145
GO:0051271	negative regulation of cellular componen...	86	13	13.35	0.49157
GO:0044242	cellular lipid catabolic process	39	5	6.06	0.49173
GO:0006109	regulation of carbohydrate metabolic pro...	30	4	4.66	0.49178
GO:0001738	morphogenesis of a polarized epithelium	30	4	4.66	0.49178
GO:0001706	endoderm formation	24	3	3.73	0.49183
GO:0034249	negative regulation of cellular amide me...	37	5	5.75	0.49185
GO:0046660	female sex differentiation	32	4	4.97	0.49201
GO:1904035	regulation of epithelial cell apoptotic ...	26	3	4.04	0.49206
GO:0071482	cellular response to light stimulus	22	2	3.42	0.49234
GO:0006885	regulation of pH	23	2	3.57	0.49245
GO:0032535	regulation of cellular component size	74	8	11.49	0.49392
GO:0007264	small GTPase mediated signal transductio...	154	21	23.91	0.49501
GO:0021987	cerebral cortex development	36	6	5.59	0.49531
GO:0042110	T cell activation	86	6	13.35	0.49682
GO:0045087	innate immune response	135	21	20.96	0.50008
GO:0006886	intracellular protein transport	160	29	24.84	0.50171
GO:0034613	cellular protein localization	306	41	47.51	0.50176
GO:0051253	negative regulation of RNA metabolic pro...	285	31	44.25	0.50191
GO:0007015	actin filament organization	91	16	14.13	0.50308
GO:0031328	positive regulation of cellular biosynth...	425	59	65.99	0.50318
GO:0065008	regulation of biological quality	810	142	125.77	0.50379
GO:0048754	branching morphogenesis of an epithelial...	51	9	7.92	0.50424
GO:0080135	regulation of cellular response to stres...	126	22	19.56	0.50446
GO:0006464	cellular protein modification process	837	139	129.97	0.50523
GO:0007588	excretion	17	3	2.64	0.50526
GO:0070373	negative regulation of ERK1 and ERK2 cas...	17	3	2.64	0.50526
GO:0010463	mesenchymal cell proliferation	17	3	2.64	0.50526
GO:0050918	positive chemotaxis	17	3	2.64	0.50526
GO:0001947	heart looping	17	3	2.64	0.50526
GO:0010970	transport along microtubule	17	3	2.64	0.50526
GO:0043551	regulation of phosphatidylinositol 3-kin...	17	3	2.64	0.50526
GO:0035767	endothelial cell chemotaxis	17	3	2.64	0.50526
GO:2000573	positive regulation of DNA biosynthetic ...	17	3	2.64	0.50526
GO:0005977	glycogen metabolic process	17	3	2.64	0.50526
GO:2001243	negative regulation of intrinsic apoptot...	17	3	2.64	0.50526
GO:0071347	cellular response to interleukin-1	17	3	2.64	0.50526
GO:2000241	regulation of reproductive process	33	4	5.12	0.50738
GO:0006661	phosphatidylinositol biosynthetic proces...	30	5	4.66	0.50847
GO:1990830	cellular response to leukemia inhibitory...	30	5	4.66	0.50847
GO:0006497	protein lipidation	30	5	4.66	0.50847
GO:0051171	regulation of nitrogen compound metaboli...	1198	166	186.02	0.51431
GO:0080090	regulation of primary metabolic process	1221	169	189.59	0.51521
GO:0032101	regulation of response to external stimu...	169	33	26.24	0.52031
GO:0040008	regulation of growth	160	31	24.84	0.52106
GO:0034654	nucleobase-containing compound biosynthe...	875	105	135.87	0.52166
GO:0060562	epithelial tube morphogenesis	104	20	16.15	0.5239
GO:0030510	regulation of BMP signaling pathway	30	8	4.66	0.52458
GO:0032092	positive regulation of protein binding	24	4	3.73	0.52465
GO:0050772	positive regulation of axonogenesis	24	4	3.73	0.52465
GO:0010718	positive regulation of epithelial to mes...	24	4	3.73	0.52465
GO:0007519	skeletal muscle tissue development	45	6	6.99	0.52676
GO:0001819	positive regulation of cytokine producti...	78	11	12.11	0.52691
GO:0002478	antigen processing and presentation of e...	32	5	4.97	0.52839
GO:0030833	regulation of actin filament polymerizat...	27	4	4.19	0.52864
GO:0001890	placenta development	42	6	6.52	0.52903
GO:0060349	bone morphogenesis	32	4	4.97	0.52954
GO:0044092	negative regulation of molecular functio...	253	38	39.29	0.53006
GO:0050776	regulation of immune response	148	19	22.98	0.53201
GO:0072657	protein localization to membrane	96	9	14.91	0.53534
GO:0002576	platelet degranulation	44	7	6.83	0.53654
GO:0048640	negative regulation of developmental gro...	31	5	4.81	0.53938
GO:0048568	embryonic organ development	128	21	19.88	0.54454
GO:0010812	negative regulation of cell-substrate ad...	18	3	2.79	0.54589
GO:0060563	neuroepithelial cell differentiation	18	3	2.79	0.54589
GO:0072210	metanephric nephron development	18	3	2.79	0.54589
GO:0043297	apical junction assembly	18	3	2.79	0.54589
GO:0002479	antigen processing and presentation of e...	18	3	2.79	0.54589
GO:0007157	heterophilic cell-cell adhesion via plas...	18	3	2.79	0.54589
GO:0045069	regulation of viral genome replication	18	3	2.79	0.54589
GO:0001822	kidney development	103	19	15.99	0.55384
GO:0007283	spermatogenesis	80	12	12.42	0.55863
GO:0055117	regulation of cardiac muscle contraction	25	4	3.88	0.55879
GO:0009581	detection of external stimulus	25	4	3.88	0.55879
GO:0001843	neural tube closure	25	4	3.88	0.55879
GO:0090407	organophosphate biosynthetic process	136	34	21.12	0.55981
GO:0042060	wound healing	154	20	23.91	0.56011
GO:0016192	vesicle-mediated transport	356	54	55.28	0.56146
GO:0071702	organic substance transport	504	86	78.26	0.56325
GO:0043408	regulation of MAPK cascade	185	37	28.73	0.5635
GO:0046883	regulation of hormone secretion	67	18	10.4	0.56428
GO:1901137	carbohydrate derivative biosynthetic pro...	179	38	27.79	0.56487
GO:0055065	metal ion homeostasis	134	27	20.81	0.5653
GO:0006650	glycerophospholipid metabolic process	76	17	11.8	0.56618
GO:0070371	ERK1 and ERK2 cascade	84	18	13.04	0.56637
GO:0030111	regulation of Wnt signaling pathway	86	18	13.35	0.56661
GO:0046488	phosphatidylinositol metabolic process	46	11	7.14	0.56728
GO:0072001	renal system development	109	20	16.93	0.56786
GO:0060191	regulation of lipase activity	22	6	3.42	0.5683
GO:0030193	regulation of blood coagulation	29	7	4.5	0.56836
GO:0034097	response to cytokine	217	41	33.7	0.56836
GO:0009894	regulation of catabolic process	143	24	22.2	0.56888
GO:0007423	sensory organ development	172	28	26.71	0.56928
GO:0086003	cardiac muscle cell contraction	24	5	3.73	0.56932
GO:0032835	glomerulus development	32	5	4.97	0.56936
GO:0072175	epithelial tube formation	39	7	6.06	0.56958
GO:0051924	regulation of calcium ion transport	59	10	9.16	0.56966
GO:0001838	embryonic epithelial tube formation	34	6	5.28	0.56975
GO:0016311	dephosphorylation	82	19	12.73	0.56996
GO:0043254	regulation of protein complex assembly	58	9	9.01	0.57033
GO:1903900	regulation of viral life cycle	29	4	4.5	0.57071
GO:0061005	cell differentiation involved in kidney ...	23	3	3.57	0.57076
GO:0010675	regulation of cellular carbohydrate meta...	24	3	3.73	0.57088
GO:1902275	regulation of chromatin organization	24	3	3.73	0.57088
GO:0008625	extrinsic apoptotic signaling pathway vi...	20	2	3.11	0.57118
GO:0055067	monovalent inorganic cation homeostasis	33	4	5.12	0.5712
GO:0030004	cellular monovalent inorganic cation hom...	24	2	3.73	0.57166
GO:0050768	negative regulation of neurogenesis	79	17	12.27	0.5718
GO:0098662	inorganic cation transmembrane transport	185	37	28.73	0.57196
GO:0043623	cellular protein complex assembly	94	14	14.6	0.57246
GO:0030258	lipid modification	60	13	9.32	0.57307
GO:0060548	negative regulation of cell death	220	37	34.16	0.57392
GO:0030500	regulation of bone mineralization	28	6	4.35	0.57548
GO:0070252	actin-mediated cell contraction	36	7	5.59	0.57576
GO:0007017	microtubule-based process	136	13	21.12	0.57686
GO:0048705	skeletal system morphogenesis	58	9	9.01	0.57742
GO:0007162	negative regulation of cell adhesion	65	10	10.09	0.57752
GO:0045766	positive regulation of angiogenesis	59	9	9.16	0.57954
GO:0010821	regulation of mitochondrion organization	41	4	6.37	0.58017
GO:0140013	meiotic nuclear division	42	4	6.52	0.58035
GO:0022409	positive regulation of cell-cell adhesio...	50	5	7.76	0.58064
GO:0097529	myeloid leukocyte migration	39	8	6.06	0.58176
GO:0030335	positive regulation of cell migration	126	21	19.56	0.58263
GO:0042990	regulation of transcription factor impor...	19	3	2.95	0.5845
GO:0070542	response to fatty acid	19	3	2.95	0.5845
GO:1903901	negative regulation of viral life cycle	19	3	2.95	0.5845
GO:0051893	regulation of focal adhesion assembly	19	3	2.95	0.5845
GO:1903076	regulation of protein localization to pl...	19	3	2.95	0.5845
GO:0086065	cell communication involved in cardiac c...	19	3	2.95	0.5845
GO:0048008	platelet-derived growth factor receptor ...	19	3	2.95	0.5845
GO:0045844	positive regulation of striated muscle t...	19	3	2.95	0.5845
GO:0098739	import across plasma membrane	19	3	2.95	0.5845
GO:0009966	regulation of signal transduction	756	142	117.39	0.5847
GO:0045446	endothelial cell differentiation	39	5	6.06	0.58611
GO:0030198	extracellular matrix organization	141	17	21.89	0.58827
GO:0010038	response to metal ion	93	18	14.44	0.59125
GO:0032091	negative regulation of protein binding	26	4	4.04	0.59157
GO:0000079	regulation of cyclin-dependent protein s...	26	4	4.04	0.59157
GO:0031532	actin cytoskeleton reorganization	26	4	4.04	0.59157
GO:0045787	positive regulation of cell cycle	96	6	14.91	0.59761
GO:0043410	positive regulation of MAPK cascade	144	32	22.36	0.60633
GO:0018193	peptidyl-amino acid modification	272	40	42.24	0.60922
GO:1901699	cellular response to nitrogen compound	158	35	24.53	0.60975
GO:1901700	response to oxygen-containing compound	389	70	60.4	0.60992
GO:0001818	negative regulation of cytokine producti...	47	7	7.3	0.61071
GO:0051346	negative regulation of hydrolase activit...	99	21	15.37	0.61251
GO:0060560	developmental growth involved in morphog...	65	15	10.09	0.61427
GO:0042981	regulation of apoptotic process	352	60	54.66	0.61458
GO:0007612	learning	44	11	6.83	0.61477
GO:0006811	ion transport	401	86	62.27	0.61533
GO:0032869	cellular response to insulin stimulus	40	10	6.21	0.61533
GO:0046907	intracellular transport	294	49	45.65	0.6156
GO:0030902	hindbrain development	43	11	6.68	0.61746
GO:0003002	regionalization	88	16	13.66	0.61976
GO:0048562	embryonic organ morphogenesis	83	15	12.89	0.62003
GO:2000379	positive regulation of reactive oxygen s...	34	7	5.28	0.62052
GO:1901606	alpha-amino acid catabolic process	20	3	3.11	0.62096
GO:0010596	negative regulation of endothelial cell ...	20	3	3.11	0.62096
GO:0070527	platelet aggregation	20	3	3.11	0.62096
GO:0046470	phosphatidylcholine metabolic process	20	3	3.11	0.62096
GO:0006641	triglyceride metabolic process	20	3	3.11	0.62096
GO:0006633	fatty acid biosynthetic process	20	3	3.11	0.62096
GO:0060337	type I interferon signaling pathway	20	3	3.11	0.62096
GO:0008344	adult locomotory behavior	20	3	3.11	0.62096
GO:0033559	unsaturated fatty acid metabolic process	20	3	3.11	0.62096
GO:0034605	cellular response to heat	20	3	3.11	0.62096
GO:0045599	negative regulation of fat cell differen...	20	3	3.11	0.62096
GO:0051345	positive regulation of hydrolase activit...	173	26	26.86	0.62213
GO:0001933	negative regulation of protein phosphory...	97	14	15.06	0.62237
GO:0033273	response to vitamin	27	4	4.19	0.62287
GO:0060411	cardiac septum morphogenesis	27	4	4.19	0.62287
GO:0016052	carbohydrate catabolic process	27	4	4.19	0.62287
GO:0010565	regulation of cellular ketone metabolic ...	28	4	4.35	0.62293
GO:0043087	regulation of GTPase activity	116	16	18.01	0.62378
GO:0032259	methylation	52	5	8.07	0.62611
GO:0051607	defense response to virus	34	5	5.28	0.62611
GO:0007166	cell surface receptor signaling pathway	680	116	105.59	0.62666
GO:0051960	regulation of nervous system development	235	47	36.49	0.62809
GO:0016570	histone modification	77	9	11.96	0.63114
GO:0050794	regulation of cellular process	2192	342	340.37	0.63389
GO:0035249	synaptic transmission, glutamatergic	26	8	4.04	0.6339
GO:0043123	positive regulation of I-kappaB kinase/N...	48	7	7.45	0.63399
GO:0050920	regulation of chemotaxis	50	11	7.76	0.63446
GO:0045761	regulation of adenylate cyclase activity	23	6	3.57	0.63512
GO:0060048	cardiac muscle contraction	41	8	6.37	0.63575
GO:0016202	regulation of striated muscle tissue dev...	38	7	5.9	0.63617
GO:0061053	somite development	26	5	4.04	0.63628
GO:0045184	establishment of protein localization	329	52	51.09	0.63628
GO:0030316	osteoclast differentiation	22	4	3.42	0.63658
GO:0051153	regulation of striated muscle cell diffe...	30	5	4.66	0.63678
GO:0043393	regulation of protein binding	52	8	8.07	0.63711
GO:0008064	regulation of actin polymerization or de...	33	5	5.12	0.63715
GO:0043200	response to amino acid	27	4	4.19	0.6372
GO:0060038	cardiac muscle cell proliferation	22	3	3.42	0.63737
GO:0055017	cardiac muscle tissue growth	29	4	4.5	0.63745
GO:0035924	cellular response to vascular endothelia...	25	3	3.88	0.63774
GO:0006914	autophagy	52	7	8.07	0.63791
GO:0002573	myeloid leukocyte differentiation	43	5	6.68	0.63838
GO:0007276	gamete generation	120	17	18.63	0.63839
GO:0051701	interaction with host	44	5	6.83	0.63851
GO:0072376	protein activation cascade	27	2	4.19	0.63878
GO:0009057	macromolecule catabolic process	194	28	30.12	0.63884
GO:1901575	organic substance catabolic process	336	49	52.17	0.63985
GO:0048513	animal organ development	799	121	124.07	0.64033
GO:0006396	RNA processing	55	4	8.54	0.64066
GO:0046483	heterocycle metabolic process	1086	127	168.63	0.64563
GO:0001775	cell activation	271	30	42.08	0.6473
GO:0048534	hematopoietic or lymphoid organ developm...	185	16	28.73	0.64753
GO:1903507	negative regulation of nucleic acid-temp...	280	30	43.48	0.6485
GO:0008217	regulation of blood pressure	53	9	8.23	0.65078
GO:0008037	cell recognition	28	4	4.35	0.65261
GO:0071260	cellular response to mechanical stimulus	28	4	4.35	0.65261
GO:0035264	multicellular organism growth	28	4	4.35	0.65261
GO:0097435	supramolecular fiber organization	158	24	24.53	0.65297
GO:0071230	cellular response to amino acid stimulus	21	3	3.26	0.65517
GO:0046916	cellular transition metal ion homeostasi...	21	3	3.26	0.65517
GO:0051668	localization within membrane	21	3	3.26	0.65517
GO:0055010	ventricular cardiac muscle tissue morpho...	21	3	3.26	0.65517
GO:0031016	pancreas development	21	3	3.26	0.65517
GO:0050852	T cell receptor signaling pathway	21	3	3.26	0.65517
GO:2000026	regulation of multicellular organismal d...	509	84	79.04	0.65716
GO:0030336	negative regulation of cell migration	80	12	12.42	0.6585
GO:0051051	negative regulation of transport	113	22	17.55	0.65855
GO:0016567	protein ubiquitination	120	17	18.63	0.65875
GO:0032956	regulation of actin cytoskeleton organiz...	80	15	12.42	0.6608
GO:0097190	apoptotic signaling pathway	142	24	22.05	0.6615
GO:0006275	regulation of DNA replication	34	7	5.28	0.66183
GO:0035567	non-canonical Wnt signaling pathway	37	5	5.75	0.66466
GO:2001020	regulation of response to DNA damage sti...	38	5	5.9	0.66484
GO:0045785	positive regulation of cell adhesion	102	13	15.84	0.66712
GO:0051649	establishment of localization in cell	380	63	59.01	0.66902
GO:0006915	apoptotic process	437	70	67.86	0.67127
GO:0032870	cellular response to hormone stimulus	153	34	23.76	0.67159
GO:0044271	cellular nitrogen compound biosynthetic ...	942	114	146.27	0.67241
GO:1901564	organonitrogen compound metabolic proces...	1306	217	202.79	0.67485
GO:0043085	positive regulation of catalytic activit...	356	58	55.28	0.6751
GO:0071495	cellular response to endogenous stimulus	324	71	50.31	0.6752
GO:0022408	negative regulation of cell-cell adhesio...	36	5	5.59	0.67813
GO:0030326	embryonic limb morphogenesis	36	5	5.59	0.67813
GO:0007010	cytoskeleton organization	301	35	46.74	0.67824
GO:2000113	negative regulation of cellular macromol...	313	35	48.6	0.68059
GO:0034754	cellular hormone metabolic process	29	4	4.5	0.68075
GO:0060271	cilium assembly	69	8	10.71	0.68155
GO:0051216	cartilage development	63	12	9.78	0.68343
GO:0071902	positive regulation of protein serine/th...	97	17	15.06	0.6838
GO:0000904	cell morphogenesis involved in different...	193	31	29.97	0.68505
GO:0051726	regulation of cell cycle	270	21	41.92	0.68585
GO:0050767	regulation of neurogenesis	206	41	31.99	0.68589
GO:0002673	regulation of acute inflammatory respons...	22	3	3.42	0.68711
GO:0032760	positive regulation of tumor necrosis fa...	22	3	3.42	0.68711
GO:0038093	Fc receptor signaling pathway	22	3	3.42	0.68711
GO:0007286	spermatid development	22	3	3.42	0.68711
GO:0072332	intrinsic apoptotic signaling pathway by...	22	3	3.42	0.68711
GO:0030218	erythrocyte differentiation	22	3	3.42	0.68711
GO:0006629	lipid metabolic process	294	56	45.65	0.68861
GO:0008202	steroid metabolic process	55	14	8.54	0.68907
GO:0042310	vasoconstriction	29	9	4.5	0.68987
GO:0031098	stress-activated protein kinase signalin...	66	14	10.25	0.69042
GO:0006952	defense response	270	45	41.92	0.69082
GO:0014065	phosphatidylinositol 3-kinase signaling	39	9	6.06	0.69108
GO:0098661	inorganic anion transmembrane transport	34	8	5.28	0.69126
GO:0034341	response to interferon-gamma	34	8	5.28	0.69126
GO:0003018	vascular process in circulatory system	56	11	8.7	0.69158
GO:0071241	cellular response to inorganic substance	52	10	8.07	0.69188
GO:0019882	antigen processing and presentation	46	9	7.14	0.69194
GO:0018958	phenol-containing compound metabolic pro...	24	5	3.73	0.6924
GO:0042471	ear morphogenesis	38	7	5.9	0.69253
GO:0030163	protein catabolic process	137	22	21.27	0.69282
GO:0045638	negative regulation of myeloid cell diff...	22	4	3.42	0.69294
GO:0048145	regulation of fibroblast proliferation	30	5	4.66	0.69313
GO:0070555	response to interleukin-1	24	4	3.73	0.69318
GO:0010717	regulation of epithelial to mesenchymal ...	31	5	4.81	0.69325
GO:0002009	morphogenesis of an epithelium	163	32	25.31	0.6935
GO:0042180	cellular ketone metabolic process	35	5	5.43	0.69374
GO:0032680	regulation of tumor necrosis factor prod...	29	4	4.5	0.69379
GO:0048167	regulation of synaptic plasticity	54	15	8.38	0.69384
GO:0007492	endoderm development	31	4	4.81	0.69403
GO:0040013	negative regulation of locomotion	89	13	13.82	0.69405
GO:1900006	positive regulation of dendrite developm...	22	2	3.42	0.6945
GO:0072329	monocarboxylic acid catabolic process	23	2	3.57	0.69462
GO:0050663	cytokine secretion	31	3	4.81	0.69481
GO:0022613	ribonucleoprotein complex biogenesis	25	2	3.88	0.69486
GO:0140056	organelle localization by membrane tethe...	33	3	5.12	0.69505
GO:0043900	regulation of multi-organism process	72	9	11.18	0.69512
GO:0002696	positive regulation of leukocyte activat...	55	6	8.54	0.69539
GO:0006357	regulation of transcription from RNA pol...	454	51	70.5	0.69633
GO:0045665	negative regulation of neuron differenti...	67	15	10.4	0.6989
GO:0007266	Rho protein signal transduction	59	10	9.16	0.7004
GO:0002040	sprouting angiogenesis	39	6	6.06	0.70141
GO:0042308	negative regulation of protein import in...	15	2	2.33	0.70171
GO:0032922	circadian regulation of gene expression	15	2	2.33	0.70171
GO:0002367	cytokine production involved in immune r...	15	2	2.33	0.70171
GO:0045333	cellular respiration	15	2	2.33	0.70171
GO:0090278	negative regulation of peptide hormone s...	15	2	2.33	0.70171
GO:0035195	gene silencing by miRNA	15	2	2.33	0.70171
GO:1901292	nucleoside phosphate catabolic process	15	2	2.33	0.70171
GO:0003179	heart valve morphogenesis	15	2	2.33	0.70171
GO:0031058	positive regulation of histone modificat...	15	2	2.33	0.70171
GO:0010923	negative regulation of phosphatase activ...	15	2	2.33	0.70171
GO:0033692	cellular polysaccharide biosynthetic pro...	15	2	2.33	0.70171
GO:0019217	regulation of fatty acid metabolic proce...	15	2	2.33	0.70171
GO:0033619	membrane protein proteolysis	15	2	2.33	0.70171
GO:0097194	execution phase of apoptosis	15	2	2.33	0.70171
GO:0098900	regulation of action potential	15	2	2.33	0.70171
GO:0045727	positive regulation of translation	15	2	2.33	0.70171
GO:0061440	kidney vasculature development	15	2	2.33	0.70171
GO:0046579	positive regulation of Ras protein signa...	15	2	2.33	0.70171
GO:0060041	retina development in camera-type eye	54	11	8.38	0.70209
GO:0034332	adherens junction organization	43	6	6.68	0.7021
GO:0030879	mammary gland development	39	4	6.06	0.70364
GO:0001525	angiogenesis	169	22	26.24	0.70629
GO:0031100	animal organ regeneration	30	4	4.66	0.70725
GO:0042752	regulation of circadian rhythm	30	4	4.66	0.70725
GO:0097755	positive regulation of blood vessel diam...	23	3	3.57	0.71679
GO:0060071	Wnt signaling pathway, planar cell polar...	23	3	3.57	0.71679
GO:0043407	negative regulation of MAP kinase activi...	23	3	3.57	0.71679
GO:0006493	protein O-linked glycosylation	23	3	3.57	0.71679
GO:0030968	endoplasmic reticulum unfolded protein r...	23	3	3.57	0.71679
GO:0048193	Golgi vesicle transport	39	5	6.06	0.71744
GO:0033554	cellular response to stress	391	47	60.71	0.71823
GO:0043687	post-translational protein modification	87	12	13.51	0.71944
GO:0048812	neuron projection morphogenesis	171	36	26.55	0.72452
GO:0006367	transcription initiation from RNA polyme...	38	5	5.9	0.7251
GO:0045860	positive regulation of protein kinase ac...	141	29	21.89	0.72731
GO:0006936	muscle contraction	99	20	15.37	0.73019
GO:0048588	developmental cell growth	54	13	8.38	0.73027
GO:0042476	odontogenesis	43	10	6.68	0.73171
GO:0016197	endosomal transport	31	4	4.81	0.73212
GO:0070613	regulation of protein processing	31	4	4.81	0.73212
GO:0032970	regulation of actin filament-based proce...	96	17	14.91	0.73301
GO:0061337	cardiac conduction	46	9	7.14	0.7333
GO:0042325	regulation of phosphorylation	362	65	56.21	0.73353
GO:0043112	receptor metabolic process	35	7	5.43	0.73362
GO:2000377	regulation of reactive oxygen species me...	55	9	8.54	0.73482
GO:0001837	epithelial to mesenchymal transition	47	7	7.3	0.73564
GO:2000351	regulation of endothelial cell apoptotic...	16	2	2.48	0.73584
GO:0060043	regulation of cardiac muscle cell prolif...	16	2	2.48	0.73584
GO:0032434	regulation of proteasomal ubiquitin-depe...	16	2	2.48	0.73584
GO:0009116	nucleoside metabolic process	16	2	2.48	0.73584
GO:0046622	positive regulation of organ growth	16	2	2.48	0.73584
GO:0006888	ER to Golgi vesicle-mediated transport	16	2	2.48	0.73584
GO:0007585	respiratory gaseous exchange	16	2	2.48	0.73584
GO:0030838	positive regulation of actin filament po...	16	2	2.48	0.73584
GO:0060997	dendritic spine morphogenesis	16	2	2.48	0.73584
GO:0060968	regulation of gene silencing	16	2	2.48	0.73584
GO:0070192	chromosome organization involved in meio...	16	2	2.48	0.73584
GO:1903036	positive regulation of response to wound...	16	2	2.48	0.73584
GO:0033628	regulation of cell adhesion mediated by ...	16	2	2.48	0.73584
GO:0016573	histone acetylation	16	2	2.48	0.73584
GO:0061384	heart trabecula morphogenesis	16	2	2.48	0.73584
GO:0048599	oocyte development	16	2	2.48	0.73584
GO:1900407	regulation of cellular response to oxida...	16	2	2.48	0.73584
GO:0002831	regulation of response to biotic stimulu...	16	2	2.48	0.73584
GO:0050807	regulation of synapse organization	42	6	6.52	0.73588
GO:0050678	regulation of epithelial cell proliferat...	100	22	15.53	0.73596
GO:0007584	response to nutrient	43	6	6.68	0.73605
GO:0050673	epithelial cell proliferation	114	23	17.7	0.73686
GO:0042787	protein ubiquitination involved in ubiqu...	31	3	4.81	0.73727
GO:0070372	regulation of ERK1 and ERK2 cascade	79	17	12.27	0.73734
GO:0051262	protein tetramerization	32	3	4.97	0.73743
GO:0010721	negative regulation of cell development	87	18	13.51	0.73752
GO:0019827	stem cell population maintenance	33	3	5.12	0.7376
GO:0097191	extrinsic apoptotic signaling pathway	57	13	8.85	0.73781
GO:0015758	glucose transport	28	8	4.35	0.73822
GO:0018209	peptidyl-serine modification	80	16	12.42	0.73823
GO:0008283	cell proliferation	532	86	82.61	0.73835
GO:0006935	chemotaxis	159	28	24.69	0.73838
GO:0050886	endocrine process	23	7	3.57	0.73839
GO:0006814	sodium ion transport	63	13	9.78	0.73852
GO:0034641	cellular nitrogen compound metabolic pro...	1164	140	180.74	0.7392
GO:1902533	positive regulation of intracellular sig...	250	48	38.82	0.73924
GO:0046683	response to organophosphorus	37	8	5.75	0.73927
GO:0030154	cell differentiation	949	153	147.36	0.73971
GO:1901652	response to peptide	119	20	18.48	0.73981
GO:0051260	protein homooligomerization	69	8	10.71	0.74057
GO:1902905	positive regulation of supramolecular fi...	48	8	7.45	0.74057
GO:0051149	positive regulation of muscle cell diffe...	23	4	3.57	0.74066
GO:0048041	focal adhesion assembly	27	4	4.19	0.74113
GO:0001654	eye development	111	17	17.24	0.74117
GO:0043122	regulation of I-kappaB kinase/NF-kappaB ...	56	8	8.7	0.74151
GO:0019751	polyol metabolic process	25	3	3.88	0.74164
GO:0006986	response to unfolded protein	32	4	4.97	0.74171
GO:0001503	ossification	128	21	19.88	0.74179
GO:0006766	vitamin metabolic process	25	2	3.88	0.7424
GO:0048813	dendrite morphogenesis	33	3	5.12	0.74258
GO:0006520	cellular amino acid metabolic process	56	6	8.7	0.74303
GO:0044262	cellular carbohydrate metabolic process	50	5	7.76	0.74307
GO:0044270	cellular nitrogen compound catabolic pro...	63	7	9.78	0.7431
GO:0045088	regulation of innate immune response	51	4	7.92	0.74394
GO:1902850	microtubule cytoskeleton organization in...	39	2	6.06	0.74403
GO:0030166	proteoglycan biosynthetic process	24	3	3.73	0.74423
GO:0051494	negative regulation of cytoskeleton orga...	24	3	3.73	0.74423
GO:0001707	mesoderm formation	24	3	3.73	0.74423
GO:0044265	cellular macromolecule catabolic process	137	16	21.27	0.74507
GO:0007517	muscle organ development	119	16	18.48	0.74659
GO:0043547	positive regulation of GTPase activity	96	13	14.91	0.74906
GO:0071375	cellular response to peptide hormone sti...	72	14	11.18	0.74975
GO:0008584	male gonad development	32	4	4.97	0.75538
GO:0008630	intrinsic apoptotic signaling pathway in...	32	4	4.97	0.75538
GO:0032844	regulation of homeostatic process	108	19	16.77	0.76356
GO:0031647	regulation of protein stability	45	8	6.99	0.76487
GO:2001022	positive regulation of response to DNA d...	17	2	2.64	0.76658
GO:0031109	microtubule polymerization or depolymeri...	17	2	2.64	0.76658
GO:0030516	regulation of axon extension	17	2	2.64	0.76658
GO:0050919	negative chemotaxis	17	2	2.64	0.76658
GO:0043536	positive regulation of blood vessel endo...	17	2	2.64	0.76658
GO:0043647	inositol phosphate metabolic process	17	2	2.64	0.76658
GO:0001754	eye photoreceptor cell differentiation	17	2	2.64	0.76658
GO:0006282	regulation of DNA repair	17	2	2.64	0.76658
GO:0002066	columnar/cuboidal epithelial cell develo...	17	2	2.64	0.76658
GO:0043331	response to dsRNA	17	2	2.64	0.76658
GO:0030856	regulation of epithelial cell differenti...	46	6	7.14	0.76711
GO:0007179	transforming growth factor beta receptor...	52	9	8.07	0.76726
GO:0031334	positive regulation of protein complex a...	36	4	5.59	0.76756
GO:0008593	regulation of Notch signaling pathway	25	3	3.88	0.76952
GO:0006605	protein targeting	42	3	6.52	0.76955
GO:0090316	positive regulation of intracellular pro...	63	12	9.78	0.77229
GO:0051239	regulation of multicellular organismal p...	738	124	114.59	0.77245
GO:0016032	viral process	126	16	19.56	0.77293
GO:0007600	sensory perception	126	29	19.56	0.77411
GO:0051056	regulation of small GTPase mediated sign...	99	16	15.37	0.77456
GO:0016049	cell growth	130	29	20.19	0.77457
GO:0006909	phagocytosis	51	6	7.92	0.77817
GO:1903305	regulation of regulated secretory pathwa...	30	8	4.66	0.77876
GO:0030097	hemopoiesis	179	15	27.79	0.77944
GO:0061025	membrane fusion	37	6	5.75	0.78099
GO:0051258	protein polymerization	42	6	6.52	0.78155
GO:0050727	regulation of inflammatory response	69	10	10.71	0.78169
GO:0033627	cell adhesion mediated by integrin	25	3	3.88	0.7818
GO:0051209	release of sequestered calcium ion into ...	28	3	4.35	0.78213
GO:0003158	endothelium development	48	6	7.45	0.78222
GO:0030279	negative regulation of ossification	29	3	4.5	0.78224
GO:0042594	response to starvation	37	4	5.75	0.78242
GO:0045765	regulation of angiogenesis	95	12	14.75	0.78318
GO:0046700	heterocycle catabolic process	64	7	9.94	0.78329
GO:1903706	regulation of hemopoiesis	97	10	15.06	0.78485
GO:0043299	leukocyte degranulation	104	10	16.15	0.78564
GO:0007159	leukocyte cell-cell adhesion	70	4	10.87	0.78611
GO:0010035	response to inorganic substance	142	26	22.05	0.78935
GO:0019216	regulation of lipid metabolic process	82	16	12.73	0.79011
GO:0051254	positive regulation of RNA metabolic pro...	341	40	52.95	0.79124
GO:0051091	positive regulation of DNA binding trans...	58	9	9.01	0.79151
GO:0007018	microtubule-based movement	43	6	6.68	0.79231
GO:0008585	female gonad development	26	3	4.04	0.79273
GO:0030199	collagen fibril organization	26	3	4.04	0.79273
GO:0015914	phospholipid transport	18	2	2.79	0.79416
GO:0051817	modification of morphology or physiology...	18	2	2.79	0.79416
GO:0042246	tissue regeneration	18	2	2.79	0.79416
GO:0008380	RNA splicing	18	2	2.79	0.79416
GO:0035904	aorta development	18	2	2.79	0.79416
GO:0009566	fertilization	18	2	2.79	0.79416
GO:0060113	inner ear receptor cell differentiation	18	2	2.79	0.79416
GO:0006911	phagocytosis, engulfment	18	2	2.79	0.79416
GO:0035850	epithelial cell differentiation involved...	18	2	2.79	0.79416
GO:0030204	chondroitin sulfate metabolic process	18	2	2.79	0.79416
GO:0030168	platelet activation	45	6	6.99	0.79436
GO:0017148	negative regulation of translation	33	4	5.12	0.79449
GO:0042391	regulation of membrane potential	118	33	18.32	0.79493
GO:0009719	response to endogenous stimulus	382	83	59.32	0.79646
GO:0044248	cellular catabolic process	321	40	49.84	0.80405
GO:0009612	response to mechanical stimulus	70	9	10.87	0.80431
GO:0009150	purine ribonucleotide metabolic process	98	24	15.22	0.80899
GO:0044057	regulation of system process	150	32	23.29	0.80942
GO:0022607	cellular component assembly	580	75	90.06	0.81055
GO:0061564	axon development	139	27	21.58	0.81131
GO:0032103	positive regulation of response to exter...	76	16	11.8	0.81223
GO:0051129	negative regulation of cellular componen...	140	22	21.74	0.81231
GO:0043603	cellular amide metabolic process	129	22	20.03	0.81374
GO:0014074	response to purine-containing compound	39	8	6.06	0.8138
GO:0051291	protein heterooligomerization	27	3	4.19	0.81396
GO:0071300	cellular response to retinoic acid	27	3	4.19	0.81396
GO:0048660	regulation of smooth muscle cell prolife...	35	7	5.43	0.81405
GO:0030178	negative regulation of Wnt signaling pat...	60	10	9.32	0.81465
GO:0001656	metanephros development	31	5	4.81	0.81499
GO:0006887	exocytosis	189	29	29.35	0.81536
GO:0046718	viral entry into host cell	35	4	5.43	0.8158
GO:0030522	intracellular receptor signaling pathway	55	7	8.54	0.81595
GO:0072089	stem cell proliferation	41	5	6.37	0.81603
GO:0043500	muscle adaptation	32	3	4.97	0.81643
GO:0009411	response to UV	28	2	4.35	0.81668
GO:0071560	cellular response to transforming growth...	73	12	11.34	0.81733
GO:0006461	protein complex assembly	267	36	41.46	0.81748
GO:2000045	regulation of G1/S transition of mitotic...	39	2	6.06	0.81783
GO:0022412	cellular process involved in reproductio...	69	10	10.71	0.81862
GO:0061180	mammary gland epithelium development	19	2	2.95	0.81883
GO:0043488	regulation of mRNA stability	19	2	2.95	0.81883
GO:0051279	regulation of release of sequestered cal...	19	2	2.95	0.81883
GO:0045639	positive regulation of myeloid cell diff...	19	2	2.95	0.81883
GO:0042116	macrophage activation	19	2	2.95	0.81883
GO:0003300	cardiac muscle hypertrophy	19	2	2.95	0.81883
GO:1904063	negative regulation of cation transmembr...	19	2	2.95	0.81883
GO:0038084	vascular endothelial growth factor signa...	19	2	2.95	0.81883
GO:0010906	regulation of glucose metabolic process	19	2	2.95	0.81883
GO:0006919	activation of cysteine-type endopeptidas...	19	2	2.95	0.81883
GO:0051145	smooth muscle cell differentiation	19	2	2.95	0.81883
GO:0071479	cellular response to ionizing radiation	19	2	2.95	0.81883
GO:0034968	histone lysine methylation	19	2	2.95	0.81883
GO:0071229	cellular response to acid chemical	66	8	10.25	0.82005
GO:0050870	positive regulation of T cell activation	36	3	5.59	0.82034
GO:1901990	regulation of mitotic cell cycle phase t...	100	5	15.53	0.82223
GO:0006954	inflammatory response	154	20	23.91	0.82488
GO:0014070	response to organic cyclic compound	252	55	39.13	0.82605
GO:0043406	positive regulation of MAP kinase activi...	75	14	11.65	0.82931
GO:0009267	cellular response to starvation	28	3	4.35	0.83333
GO:1905477	positive regulation of protein localizat...	28	3	4.35	0.83333
GO:0001959	regulation of cytokine-mediated signalin...	28	3	4.35	0.83333
GO:0016064	immunoglobulin mediated immune response	28	3	4.35	0.83333
GO:0034599	cellular response to oxidative stress	73	13	11.34	0.83839
GO:0070925	organelle assembly	133	13	20.65	0.8405
GO:0032964	collagen biosynthetic process	20	2	3.11	0.84082
GO:0045668	negative regulation of osteoblast differ...	20	2	3.11	0.84082
GO:0007033	vacuole organization	20	2	3.11	0.84082
GO:0010508	positive regulation of autophagy	20	2	3.11	0.84082
GO:0015992	proton transport	20	2	3.11	0.84082
GO:0035987	endodermal cell differentiation	20	2	3.11	0.84082
GO:1901216	positive regulation of neuron death	20	2	3.11	0.84082
GO:0001954	positive regulation of cell-matrix adhes...	20	2	3.11	0.84082
GO:0055088	lipid homeostasis	20	2	3.11	0.84082
GO:0060135	maternal process involved in female preg...	20	2	3.11	0.84082
GO:0001885	endothelial cell development	20	2	3.11	0.84082
GO:0007155	cell adhesion	400	50	62.11	0.84131
GO:0021700	developmental maturation	72	15	11.18	0.84134
GO:1901653	cellular response to peptide	83	15	12.89	0.84243
GO:0007163	establishment or maintenance of cell pol...	53	5	8.23	0.84267
GO:0006066	alcohol metabolic process	63	10	9.78	0.84364
GO:0051495	positive regulation of cytoskeleton orga...	51	8	7.92	0.84373
GO:0048598	embryonic morphogenesis	174	27	27.02	0.84379
GO:0002028	regulation of sodium ion transport	26	4	4.04	0.8438
GO:0042157	lipoprotein metabolic process	43	6	6.68	0.84421
GO:0002761	regulation of myeloid leukocyte differen...	32	4	4.97	0.84439
GO:0071901	negative regulation of protein serine/th...	34	4	5.28	0.84458
GO:0032526	response to retinoic acid	38	4	5.9	0.84497
GO:0002285	lymphocyte activation involved in immune...	26	2	4.04	0.84505
GO:0007049	cell cycle	421	35	65.37	0.84756
GO:0051240	positive regulation of multicellular org...	405	71	62.89	0.84938
GO:0007346	regulation of mitotic cell cycle	162	10	25.15	0.85309
GO:0001701	in utero embryonic development	84	10	13.04	0.85446
GO:0045682	regulation of epidermis development	21	2	3.26	0.86036
GO:0060350	endochondral bone morphogenesis	21	2	3.26	0.86036
GO:0035914	skeletal muscle cell differentiation	21	2	3.26	0.86036
GO:0042035	regulation of cytokine biosynthetic proc...	21	2	3.26	0.86036
GO:0031397	negative regulation of protein ubiquitin...	21	2	3.26	0.86036
GO:0051050	positive regulation of transport	223	46	34.63	0.86086
GO:0050900	leukocyte migration	95	14	14.75	0.86217
GO:0051347	positive regulation of transferase activ...	176	33	27.33	0.86453
GO:0048589	developmental growth	163	29	25.31	0.86576
GO:0045930	negative regulation of mitotic cell cycl...	71	3	11.02	0.8658
GO:0051896	regulation of protein kinase B signaling	48	10	7.45	0.86651
GO:0044087	regulation of cellular component biogene...	185	31	28.73	0.86661
GO:0006732	coenzyme metabolic process	57	11	8.85	0.86674
GO:0045807	positive regulation of endocytosis	30	3	4.66	0.8669
GO:0043491	protein kinase B signaling	60	11	9.32	0.86701
GO:0012501	programmed cell death	449	71	69.72	0.86715
GO:0044089	positive regulation of cellular componen...	113	18	17.55	0.86773
GO:0009408	response to heat	32	4	4.97	0.86855
GO:0002526	acute inflammatory response	34	4	5.28	0.86873
GO:1902107	positive regulation of leukocyte differe...	31	2	4.81	0.86961
GO:0040029	regulation of gene expression, epigeneti...	47	4	7.3	0.86989
GO:0006027	glycosaminoglycan catabolic process	22	2	3.42	0.87768
GO:0043502	regulation of muscle adaptation	22	2	3.42	0.87768
GO:0048013	ephrin receptor signaling pathway	22	2	3.42	0.87768
GO:0002703	regulation of leukocyte mediated immunit...	22	2	3.42	0.87768
GO:0044267	cellular protein metabolic process	987	165	153.26	0.87964
GO:0009952	anterior/posterior pattern specification	51	7	7.92	0.88055
GO:0016050	vesicle organization	59	8	9.16	0.88077
GO:0016525	negative regulation of angiogenesis	31	3	4.81	0.88133
GO:0022402	cell cycle process	309	19	47.98	0.88515
GO:0046496	nicotinamide nucleotide metabolic proces...	29	6	4.5	0.88766
GO:0022603	regulation of anatomical structure morph...	274	48	42.55	0.88771
GO:0090287	regulation of cellular response to growt...	85	19	13.2	0.88772
GO:0051604	protein maturation	76	13	11.8	0.88781
GO:0006006	glucose metabolic process	42	6	6.52	0.88873
GO:2001242	regulation of intrinsic apoptotic signal...	30	4	4.66	0.8888
GO:0007498	mesoderm development	37	4	5.75	0.88937
GO:0031668	cellular response to extracellular stimu...	51	6	7.92	0.88947
GO:0045931	positive regulation of mitotic cell cycl...	41	3	6.37	0.89022
GO:0018130	heterocycle biosynthetic process	887	106	137.73	0.89078
GO:0065004	protein-DNA complex assembly	42	2	6.52	0.89082
GO:0034622	cellular macromolecular complex assembly	143	17	22.2	0.89126
GO:0002275	myeloid cell activation involved in immu...	108	10	16.77	0.89205
GO:0050671	positive regulation of lymphocyte prolif...	23	2	3.57	0.89301
GO:2000179	positive regulation of neural precursor ...	23	2	3.57	0.89301
GO:0045132	meiotic chromosome segregation	23	2	3.57	0.89301
GO:0007127	meiosis I	23	2	3.57	0.89301
GO:0050795	regulation of behavior	23	2	3.57	0.89301
GO:1901019	regulation of calcium ion transmembrane ...	23	2	3.57	0.89301
GO:0043618	regulation of transcription from RNA pol...	23	2	3.57	0.89301
GO:0006898	receptor-mediated endocytosis	60	8	9.32	0.89384
GO:0090150	establishment of protein localization to...	32	3	4.97	0.89437
GO:0055114	oxidation-reduction process	174	29	27.02	0.89445
GO:0071456	cellular response to hypoxia	49	5	7.61	0.89761
GO:1901360	organic cyclic compound metabolic proces...	1129	134	175.31	0.89977
GO:0007601	visual perception	41	4	6.37	0.9001
GO:0008360	regulation of cell shape	41	4	6.37	0.9001
GO:0001894	tissue homeostasis	41	4	6.37	0.9001
GO:0006950	response to stress	767	99	119.1	0.90139
GO:0006835	dicarboxylic acid transport	31	6	4.81	0.90516
GO:0051270	regulation of cellular component movemen...	257	40	39.91	0.90568
GO:0030010	establishment of cell polarity	33	3	5.12	0.9061
GO:0007569	cell aging	24	2	3.73	0.90653
GO:0050707	regulation of cytokine secretion	24	2	3.73	0.90653
GO:0043588	skin development	69	9	10.71	0.90656
GO:0051235	maintenance of location	68	5	10.56	0.9084
GO:0050778	positive regulation of immune response	106	10	16.46	0.90886
GO:0045893	positive regulation of transcription, DN...	332	39	51.55	0.90967
GO:0007156	homophilic cell adhesion via plasma memb...	51	5	7.92	0.91601
GO:0002699	positive regulation of immune effector p...	25	2	3.88	0.91844
GO:0051053	negative regulation of DNA metabolic pro...	25	2	3.88	0.91844
GO:0030183	B cell differentiation	25	2	3.88	0.91844
GO:0000278	mitotic cell cycle	260	14	40.37	0.91847
GO:0010256	endomembrane system organization	62	7	9.63	0.91889
GO:0042127	regulation of cell proliferation	431	74	66.92	0.91894
GO:0030900	forebrain development	117	21	18.17	0.91906
GO:0043434	response to peptide hormone	100	18	15.53	0.91923
GO:0002064	epithelial cell development	62	6	9.63	0.91948
GO:0003007	heart morphogenesis	81	13	12.58	0.92014
GO:0001569	branching involved in blood vessel morph...	15	1	2.33	0.92091
GO:0090307	mitotic spindle assembly	15	1	2.33	0.92091
GO:1902475	L-alpha-amino acid transmembrane transpo...	15	1	2.33	0.92091
GO:0035329	hippo signaling	15	1	2.33	0.92091
GO:0044273	sulfur compound catabolic process	15	1	2.33	0.92091
GO:0014823	response to activity	15	1	2.33	0.92091
GO:0031102	neuron projection regeneration	15	1	2.33	0.92091
GO:0042100	B cell proliferation	15	1	2.33	0.92091
GO:0002312	B cell activation involved in immune res...	15	1	2.33	0.92091
GO:0032755	positive regulation of interleukin-6 pro...	15	1	2.33	0.92091
GO:0060999	positive regulation of dendritic spine d...	15	1	2.33	0.92091
GO:0015701	bicarbonate transport	15	1	2.33	0.92091
GO:1904036	negative regulation of epithelial cell a...	15	1	2.33	0.92091
GO:2000060	positive regulation of protein ubiquitin...	15	1	2.33	0.92091
GO:1902041	regulation of extrinsic apoptotic signal...	15	1	2.33	0.92091
GO:0032652	regulation of interleukin-1 production	15	1	2.33	0.92091
GO:0032611	interleukin-1 beta production	15	1	2.33	0.92091
GO:0085029	extracellular matrix assembly	15	1	2.33	0.92091
GO:0048524	positive regulation of viral process	15	1	2.33	0.92091
GO:0050871	positive regulation of B cell activation	15	1	2.33	0.92091
GO:0002011	morphogenesis of an epithelial sheet	15	1	2.33	0.92091
GO:0006511	ubiquitin-dependent protein catabolic pr...	75	8	11.65	0.92192
GO:0007229	integrin-mediated signaling pathway	35	3	5.43	0.92609
GO:0043161	proteasome-mediated ubiquitin-dependent ...	51	5	7.92	0.92641
GO:1901565	organonitrogen compound catabolic proces...	216	30	33.54	0.92691
GO:0097711	ciliary basal body-plasma membrane docki...	26	2	4.04	0.92892
GO:0098869	cellular oxidant detoxification	26	2	4.04	0.92892
GO:1901605	alpha-amino acid metabolic process	46	5	7.14	0.92898
GO:0043010	camera-type eye development	93	15	14.44	0.93244
GO:0006979	response to oxidative stress	106	16	16.46	0.93285
GO:0032418	lysosome localization	16	1	2.48	0.93324
GO:0051289	protein homotetramerization	16	1	2.48	0.93324
GO:0045652	regulation of megakaryocyte differentiat...	16	1	2.48	0.93324
GO:0090102	cochlea development	16	1	2.48	0.93324
GO:0009062	fatty acid catabolic process	16	1	2.48	0.93324
GO:2000243	positive regulation of reproductive proc...	16	1	2.48	0.93324
GO:0048259	regulation of receptor-mediated endocyto...	16	1	2.48	0.93324
GO:0060443	mammary gland morphogenesis	16	1	2.48	0.93324
GO:0055072	iron ion homeostasis	16	1	2.48	0.93324
GO:0097306	cellular response to alcohol	16	1	2.48	0.93324
GO:0016072	rRNA metabolic process	16	1	2.48	0.93324
GO:1904668	positive regulation of ubiquitin protein...	16	1	2.48	0.93324
GO:1901800	positive regulation of proteasomal prote...	16	1	2.48	0.93324
GO:0051926	negative regulation of calcium ion trans...	16	1	2.48	0.93324
GO:0051348	negative regulation of transferase activ...	80	10	12.42	0.93362
GO:0043902	positive regulation of multi-organism pr...	31	2	4.81	0.93376
GO:0030100	regulation of endocytosis	52	4	8.07	0.93425
GO:0000075	cell cycle checkpoint	61	2	9.47	0.93556
GO:0019438	aromatic compound biosynthetic process	890	106	138.2	0.93733
GO:0043433	negative regulation of DNA binding trans...	27	2	4.19	0.93812
GO:0007507	heart development	163	24	25.31	0.94133
GO:0006366	transcription from RNA polymerase II pro...	478	53	74.22	0.94167
GO:0045995	regulation of embryonic development	37	3	5.75	0.94212
GO:0051054	positive regulation of DNA metabolic pro...	53	9	8.23	0.94281
GO:0030850	prostate gland development	17	1	2.64	0.94366
GO:0030857	negative regulation of epithelial cell d...	17	1	2.64	0.94366
GO:1901992	positive regulation of mitotic cell cycl...	17	1	2.64	0.94366
GO:2000106	regulation of leukocyte apoptotic proces...	17	1	2.64	0.94366
GO:0006626	protein targeting to mitochondrion	17	1	2.64	0.94366
GO:1903670	regulation of sprouting angiogenesis	17	1	2.64	0.94366
GO:0035019	somatic stem cell population maintenance	17	1	2.64	0.94366
GO:0060711	labyrinthine layer development	17	1	2.64	0.94366
GO:0045840	positive regulation of mitotic nuclear d...	17	1	2.64	0.94366
GO:0006767	water-soluble vitamin metabolic process	17	1	2.64	0.94366
GO:0045582	positive regulation of T cell differenti...	17	1	2.64	0.94366
GO:0048872	homeostasis of number of cells	46	4	7.14	0.94419
GO:2001235	positive regulation of apoptotic signali...	45	6	6.99	0.94557
GO:0015031	protein transport	313	51	48.6	0.94581
GO:0030574	collagen catabolic process	28	2	4.35	0.94618
GO:0009887	animal organ morphogenesis	279	47	43.32	0.95061
GO:0032388	positive regulation of intracellular tra...	81	13	12.58	0.95176
GO:0061448	connective tissue development	81	13	12.58	0.95176
GO:0043523	regulation of neuron apoptotic process	49	8	7.61	0.95177
GO:0021915	neural tube development	47	6	7.3	0.9523
GO:0010830	regulation of myotube differentiation	18	1	2.79	0.95245
GO:0007528	neuromuscular junction development	18	1	2.79	0.95245
GO:0042254	ribosome biogenesis	18	1	2.79	0.95245
GO:0006342	chromatin silencing	18	1	2.79	0.95245
GO:0051651	maintenance of location in cell	18	1	2.79	0.95245
GO:0034644	cellular response to UV	18	1	2.79	0.95245
GO:0030901	midbrain development	18	1	2.79	0.95245
GO:0032845	negative regulation of homeostatic proce...	46	4	7.14	0.95288
GO:0010822	positive regulation of mitochondrion org...	29	2	4.5	0.95323
GO:2000736	regulation of stem cell differentiation	29	2	4.5	0.95323
GO:0001934	positive regulation of protein phosphory...	254	48	39.44	0.95487
GO:0044272	sulfur compound biosynthetic process	57	5	8.85	0.95493
GO:1901362	organic cyclic compound biosynthetic pro...	907	110	140.84	0.9562
GO:0071363	cellular response to growth factor stimu...	189	37	29.35	0.95701
GO:0031175	neuron projection development	242	45	37.58	0.95704
GO:0030330	DNA damage response, signal transduction...	30	2	4.66	0.9594
GO:0120031	plasma membrane bounded cell projection ...	119	17	18.48	0.95976
GO:0046632	alpha-beta T cell differentiation	19	1	2.95	0.95988
GO:0008652	cellular amino acid biosynthetic process	19	1	2.95	0.95988
GO:0006690	icosanoid metabolic process	19	1	2.95	0.95988
GO:1902115	regulation of organelle assembly	19	1	2.95	0.95988
GO:0016236	macroautophagy	19	1	2.95	0.95988
GO:0033077	T cell differentiation in thymus	19	1	2.95	0.95988
GO:1903749	positive regulation of establishment of ...	19	1	2.95	0.95988
GO:0051453	regulation of intracellular pH	19	1	2.95	0.95988
GO:0048678	response to axon injury	19	1	2.95	0.95988
GO:0072659	protein localization to plasma membrane	59	6	9.16	0.9602
GO:0016569	covalent chromatin modification	96	10	14.91	0.96072
GO:0007275	multicellular organism development	1260	208	195.65	0.96211
GO:0007050	cell cycle arrest	59	5	9.16	0.96369
GO:0045944	positive regulation of transcription fro...	267	32	41.46	0.9638
GO:0030216	keratinocyte differentiation	31	2	4.81	0.96478
GO:0008589	regulation of smoothened signaling pathw...	20	1	3.11	0.96614
GO:0000731	DNA synthesis involved in DNA repair	20	1	3.11	0.96614
GO:0006397	mRNA processing	20	1	3.11	0.96614
GO:0030301	cholesterol transport	20	1	3.11	0.96614
GO:0007405	neuroblast proliferation	20	1	3.11	0.96614
GO:0006998	nuclear envelope organization	20	1	3.11	0.96614
GO:0001568	blood vessel development	233	27	36.18	0.96697
GO:0006508	proteolysis	322	43	50	0.96882
GO:0071222	cellular response to lipopolysaccharide	32	2	4.97	0.96948
GO:1901796	regulation of signal transduction by p53...	32	2	4.97	0.96948
GO:0002244	hematopoietic progenitor cell differenti...	32	2	4.97	0.96948
GO:0007160	cell-matrix adhesion	73	8	11.34	0.9696
GO:0006996	organelle organization	697	73	108.23	0.97009
GO:0043312	neutrophil degranulation	95	9	14.75	0.97045
GO:0006956	complement activation	21	1	3.26	0.97143
GO:0046777	protein autophosphorylation	69	11	10.71	0.97162
GO:0051656	establishment of organelle localization	86	13	13.35	0.97183
GO:0022617	extracellular matrix disassembly	33	2	5.12	0.97357
GO:0000082	G1/S transition of mitotic cell cycle	72	4	11.18	0.97464
GO:0022411	cellular component disassembly	95	7	14.75	0.97509
GO:0043086	negative regulation of catalytic activit...	194	31	30.12	0.97524
GO:0001523	retinoid metabolic process	22	1	3.42	0.9759
GO:0045185	maintenance of protein location	22	1	3.42	0.9759
GO:0048814	regulation of dendrite morphogenesis	22	1	3.42	0.9759
GO:1903533	regulation of protein targeting	22	1	3.42	0.9759
GO:1903510	mucopolysaccharide metabolic process	40	3	6.21	0.97605
GO:0018205	peptidyl-lysine modification	56	5	8.7	0.97615
GO:0018108	peptidyl-tyrosine phosphorylation	104	15	16.15	0.97662
GO:0030036	actin cytoskeleton organization	160	22	24.84	0.97704
GO:0007088	regulation of mitotic nuclear division	51	3	7.92	0.97752
GO:0006259	DNA metabolic process	200	15	31.06	0.97854
GO:0045444	fat cell differentiation	66	9	10.25	0.97944
GO:0015931	nucleobase-containing compound transport	23	1	3.57	0.97967
GO:0032642	regulation of chemokine production	23	1	3.57	0.97967
GO:0050709	negative regulation of protein secretion	23	1	3.57	0.97967
GO:0006457	protein folding	35	2	5.43	0.98022
GO:0045597	positive regulation of cell differentiat...	263	45	40.84	0.98172
GO:0033365	protein localization to organelle	142	20	22.05	0.98262
GO:0002224	toll-like receptor signaling pathway	24	1	3.73	0.98285
GO:1903047	mitotic cell cycle process	222	11	34.47	0.98314
GO:0001501	skeletal system development	141	22	21.89	0.98513
GO:0090305	nucleic acid phosphodiester bond hydroly...	37	2	5.75	0.98524
GO:0042129	regulation of T cell proliferation	25	1	3.88	0.98553
GO:0006260	DNA replication	85	8	13.2	0.98584
GO:0006575	cellular modified amino acid metabolic p...	38	2	5.9	0.98726
GO:0000724	double-strand break repair via homologou...	26	1	4.04	0.98779
GO:0034470	ncRNA processing	27	1	4.19	0.9897
GO:0034446	substrate adhesion-dependent cell spread...	27	1	4.19	0.9897
GO:0006024	glycosaminoglycan biosynthetic process	40	2	6.21	0.99052
GO:0000910	cytokinesis	28	1	4.35	0.99132
GO:0006468	protein phosphorylation	472	81	73.29	0.99158
GO:0019725	cellular homeostasis	193	35	29.97	0.99196
GO:0009791	post-embryonic development	29	1	4.5	0.99268
GO:2000134	negative regulation of G1/S transition o...	29	1	4.5	0.99268
GO:0000723	telomere maintenance	29	1	4.5	0.99268
GO:0006334	nucleosome assembly	29	1	4.5	0.99268
GO:0010243	response to organonitrogen compound	230	43	35.71	0.993
GO:0002695	negative regulation of leukocyte activat...	30	1	4.66	0.99382
GO:0007596	blood coagulation	89	10	13.82	0.99384
GO:0010389	regulation of G2/M transition of mitotic...	43	2	6.68	0.99395
GO:0010639	negative regulation of organelle organiz...	69	5	10.71	0.99557
GO:0001570	vasculogenesis	32	1	4.97	0.99561
GO:0016477	cell migration	366	51	56.83	0.99621
GO:0032886	regulation of microtubule-based process	35	1	5.43	0.99737
GO:0016579	protein deubiquitination	35	1	5.43	0.99737
GO:0006281	DNA repair	95	4	14.75	0.99796
GO:0000077	DNA damage checkpoint	40	1	6.21	0.99888
GO:0006261	DNA-dependent DNA replication	41	1	6.37	0.99906
GO:0000122	negative regulation of transcription fro...	202	16	31.37	0.9997
GO:0000070	mitotic sister chromatid segregation	49	1	7.61	0.99976
GO:0006355	regulation of transcription, DNA-templat...	761	81	118.17	0.99987
GO:0051301	cell division	164	8	25.47	1
GO:0060828	regulation of canonical Wnt signaling pa...	68	15	10.56	1
GO:0009190	cyclic nucleotide biosynthetic process	43	14	6.68	1
GO:0097756	negative regulation of blood vessel diam...	29	9	4.5	1
GO:0009199	ribonucleoside triphosphate metabolic pr...	32	6	4.97	1
GO:0006721	terpenoid metabolic process	26	3	4.04	1
GO:0051100	negative regulation of binding	36	4	5.59	1
GO:1903320	regulation of protein modification by sm...	40	5	6.21	1
GO:0006725	cellular aromatic compound metabolic pro...	1098	129	170.49	1
GO:0044419	interspecies interaction between organis...	137	17	21.27	1
GO:1903321	negative regulation of protein modificat...	23	2	3.57	1
GO:0060840	artery development	30	4	4.66	1
GO:0022404	molting cycle process	28	6	4.35	1
GO:0009987	cellular process	3039	472	471.89	1
GO:0022405	hair cycle process	28	6	4.35	1
GO:0022406	membrane docking	34	3	5.28	1
GO:0022407	regulation of cell-cell adhesion	90	10	13.97	1
GO:0042330	taxis	159	28	24.69	1
GO:1903311	regulation of mRNA metabolic process	27	3	4.19	1
GO:0060070	canonical Wnt signaling pathway	89	15	13.82	1
GO:0002520	immune system development	191	16	29.66	1
GO:0002521	leukocyte differentiation	101	7	15.68	1
GO:0061919	process utilizing autophagic mechanism	52	7	8.07	1
GO:0033993	response to lipid	240	50	37.27	1
GO:0009161	ribonucleoside monophosphate metabolic p...	34	7	5.28	1
GO:0010876	lipid localization	97	18	15.06	1
GO:0072163	mesonephric epithelium development	38	9	5.9	1
GO:0072164	mesonephric tubule development	38	9	5.9	1
GO:0090317	negative regulation of intracellular pro...	19	2	2.95	1
GO:0006733	oxidoreduction coenzyme metabolic proces...	30	6	4.66	1
GO:0009913	epidermal cell differentiation	46	2	7.14	1
GO:0010810	regulation of cell-substrate adhesion	62	10	9.63	1
GO:0042303	molting cycle	31	7	4.81	1
GO:0010817	regulation of hormone levels	123	33	19.1	1
GO:0042306	regulation of protein import into nucleu...	46	11	7.14	1
GO:0009185	ribonucleoside diphosphate metabolic pro...	15	4	2.33	1
GO:0097746	regulation of blood vessel diameter	45	10	6.99	1
GO:0009187	cyclic nucleotide metabolic process	55	16	8.54	1
GO:0043487	regulation of RNA stability	20	2	3.11	1
GO:0044403	symbiosis, encompassing mutualism throug...	134	17	20.81	1
GO:0072171	mesonephric tubule morphogenesis	23	6	3.57	1
GO:0044409	entry into host	38	4	5.9	1
GO:0032414	positive regulation of ion transmembrane...	26	4	4.04	1
GO:0104004	cellular response to environmental stimu...	78	11	12.11	1
GO:0046651	lymphocyte proliferation	43	3	6.68	1
GO:0009123	nucleoside monophosphate metabolic proce...	37	7	5.75	1
GO:0009126	purine nucleoside monophosphate metaboli...	33	7	5.12	1
GO:0032446	protein modification by small protein co...	128	17	19.88	1
GO:0042490	mechanoreceptor differentiation	19	2	2.95	1
GO:0051251	positive regulation of lymphocyte activa...	48	5	7.45	1
GO:0051252	regulation of RNA metabolic process	785	84	121.89	1
GO:0061136	regulation of proteasomal protein catabo...	24	2	3.73	1
GO:0043412	macromolecule modification	871	139	135.25	1
GO:0009117	nucleotide metabolic process	125	29	19.41	1
GO:0043413	macromolecule glycosylation	58	14	9.01	1
GO:0090304	nucleic acid metabolic process	946	96	146.89	1
GO:0043414	macromolecule methylation	39	3	6.06	1
GO:0051282	regulation of sequestering of calcium io...	28	3	4.35	1
GO:0051283	negative regulation of sequestering of c...	28	3	4.35	1
GO:0009144	purine nucleoside triphosphate metabolic...	32	6	4.97	1
GO:0046620	regulation of organ growth	30	3	4.66	1
GO:0007051	spindle organization	42	1	6.52	1
GO:0007052	mitotic spindle organization	31	1	4.81	1
GO:0009135	purine nucleoside diphosphate metabolic ...	15	4	2.33	1
GO:0006897	endocytosis	136	16	21.12	1
GO:0032990	cell part morphogenesis	174	36	27.02	1
GO:0051276	chromosome organization	233	15	36.18	1
GO:0007059	chromosome segregation	92	3	14.29	1
GO:0035637	multicellular organismal signaling	61	15	9.47	1
GO:0033157	regulation of intracellular protein tran...	84	15	13.04	1
GO:0051222	positive regulation of protein transport	96	19	14.91	1
GO:0051223	regulation of protein transport	159	29	24.69	1
GO:0051224	negative regulation of protein transport	42	3	6.52	1
GO:0051225	spindle assembly	27	1	4.19	1
GO:0019693	ribose phosphate metabolic process	102	24	15.84	1
GO:0002694	regulation of leukocyte activation	87	7	13.51	1
GO:0032409	regulation of transporter activity	67	13	10.4	1
GO:0002697	regulation of immune effector process	54	6	8.38	1
GO:0070849	response to epidermal growth factor	16	3	2.48	1
GO:0034101	erythrocyte homeostasis	24	3	3.73	1
GO:0034109	homotypic cell-cell adhesion	28	3	4.35	1
GO:0098813	nuclear chromosome segregation	80	3	12.42	1
GO:0046631	alpha-beta T cell activation	24	1	3.73	1
GO:0010594	regulation of endothelial cell migration	56	8	8.7	1
GO:0009101	glycoprotein biosynthetic process	87	17	13.51	1
GO:0051246	regulation of protein metabolic process	578	101	89.75	1
GO:0016458	gene silencing	35	3	5.43	1
GO:0045664	regulation of neuron differentiation	173	35	26.86	1
GO:0032963	collagen metabolic process	50	4	7.76	1
GO:0051248	negative regulation of protein metabolic...	250	40	38.82	1
GO:0010001	glial cell differentiation	76	20	11.8	1
GO:0051249	regulation of lymphocyte activation	75	5	11.65	1
GO:0043405	regulation of MAP kinase activity	93	17	14.44	1
GO:0030705	cytoskeleton-dependent intracellular tra...	23	3	3.57	1
GO:0043409	negative regulation of MAPK cascade	37	5	5.75	1
GO:0051234	establishment of localization	1051	185	163.2	1
GO:0007044	cell-substrate junction assembly	35	4	5.43	1
GO:0007045	cell-substrate adherens junction assembl...	27	4	4.19	1
GO:0010562	positive regulation of phosphorus metabo...	289	57	44.88	1
GO:0032989	cellular component morphogenesis	281	50	43.63	1
GO:0010563	negative regulation of phosphorus metabo...	131	20	20.34	1
GO:0010564	regulation of cell cycle process	165	7	25.62	1
GO:1904407	positive regulation of nitric oxide meta...	18	5	2.79	1
GO:0006875	cellular metal ion homeostasis	123	26	19.1	1
GO:0002682	regulation of immune system process	268	35	41.61	1
GO:0002684	positive regulation of immune system pro...	166	21	25.78	1
GO:0002685	regulation of leukocyte migration	38	7	5.9	1
GO:0033135	regulation of peptidyl-serine phosphoryl...	27	5	4.19	1
GO:0002687	positive regulation of leukocyte migrati...	25	5	3.88	1
GO:0006820	anion transport	152	29	23.6	1
GO:0071900	regulation of protein serine/threonine k...	130	20	20.19	1
GO:0006821	chloride transport	30	7	4.66	1
GO:0045621	positive regulation of lymphocyte differ...	19	1	2.95	1
GO:0048332	mesoderm morphogenesis	24	3	3.73	1
GO:1903426	regulation of reactive oxygen species bi...	27	5	4.19	1
GO:0051208	sequestering of calcium ion	29	3	4.5	1
GO:1903428	positive regulation of reactive oxygen s...	21	5	3.26	1
GO:0099111	microtubule-based transport	17	3	2.64	1
GO:0016441	posttranscriptional gene silencing	15	2	2.33	1
GO:0006818	hydrogen transport	20	2	3.11	1
GO:1901342	regulation of vasculature development	104	12	16.15	1
GO:1901343	negative regulation of vasculature devel...	34	3	5.28	1
GO:1904950	negative regulation of establishment of ...	42	3	6.52	1
GO:0031400	negative regulation of protein modificat...	129	16	20.03	1
GO:0007599	hemostasis	91	10	14.13	1
GO:1904951	positive regulation of establishment of ...	101	19	15.68	1
GO:0045619	regulation of lymphocyte differentiation	30	1	4.66	1
GO:0006082	organic acid metabolic process	231	33	35.87	1
GO:0097061	dendritic spine organization	19	2	2.95	1
GO:0060537	muscle tissue development	114	17	17.7	1
GO:0050654	chondroitin sulfate proteoglycan metabol...	18	2	2.79	1
GO:0060538	skeletal muscle organ development	47	6	7.3	1
GO:0009260	ribonucleotide biosynthetic process	57	18	8.85	1
GO:0007006	mitochondrial membrane organization	18	4	2.79	1
GO:0032944	regulation of mononuclear cell prolifera...	38	2	5.9	1
GO:0032946	positive regulation of mononuclear cell ...	23	2	3.57	1
GO:0006073	cellular glucan metabolic process	17	3	2.64	1
GO:0008544	epidermis development	75	8	11.65	1
GO:0034284	response to monosaccharide	40	8	6.21	1
GO:0042991	transcription factor import into nucleus	19	3	2.95	1
GO:0006839	mitochondrial transport	43	5	6.68	1
GO:0009259	ribonucleotide metabolic process	98	24	15.22	1
GO:0050670	regulation of lymphocyte proliferation	38	2	5.9	1
GO:0030098	lymphocyte differentiation	69	5	10.71	1
GO:0030099	myeloid cell differentiation	85	10	13.2	1
GO:0006022	aminoglycan metabolic process	54	4	8.38	1
GO:0071103	DNA conformation change	62	2	9.63	1
GO:0006023	aminoglycan biosynthetic process	40	2	6.21	1
GO:0031960	response to corticosteroid	58	11	9.01	1
GO:0006026	aminoglycan catabolic process	22	2	3.42	1
GO:0043170	macromolecule metabolic process	1762	246	273.6	1
GO:0046390	ribose phosphate biosynthetic process	58	18	9.01	1
GO:0046394	carboxylic acid biosynthetic process	70	10	10.87	1
GO:0046395	carboxylic acid catabolic process	53	5	8.23	1
GO:0006807	nitrogen compound metabolic process	1876	264	291.3	1
GO:0001655	urogenital system development	116	20	18.01	1
GO:0006809	nitric oxide biosynthetic process	26	5	4.04	1
GO:0070585	protein localization to mitochondrion	25	1	3.88	1
GO:0198738	cell-cell signaling by wnt	116	20	18.01	1
GO:0030810	positive regulation of nucleotide biosyn...	33	10	5.12	1
GO:0014706	striated muscle tissue development	110	17	17.08	1
GO:0030814	regulation of cAMP metabolic process	37	12	5.75	1
GO:0051783	regulation of nuclear division	55	3	8.54	1
GO:0051785	positive regulation of nuclear division	20	1	3.11	1
GO:0043903	regulation of symbiosis, encompassing mu...	42	4	6.52	1
GO:0046364	monosaccharide biosynthetic process	21	4	3.26	1
GO:0055123	digestive system development	49	11	7.61	1
GO:0030832	regulation of actin filament length	33	5	5.12	1
GO:0014896	muscle hypertrophy	21	2	3.26	1
GO:0044260	cellular macromolecule metabolic process	1627	224	252.64	1
GO:0014897	striated muscle hypertrophy	20	2	3.11	1
GO:0030029	actin filament-based process	192	28	29.81	1
GO:0007548	sex differentiation	61	8	9.47	1
GO:0044264	cellular polysaccharide metabolic proces...	21	3	3.26	1
GO:0051716	cellular response to stimulus	1576	274	244.72	1
GO:0042158	lipoprotein biosynthetic process	32	5	4.97	1
GO:0044257	cellular protein catabolic process	101	11	15.68	1
GO:0030801	positive regulation of cyclic nucleotide...	34	11	5.28	1
GO:0098542	defense response to other organism	62	9	9.63	1
GO:0030048	actin filament-based movement	41	7	6.37	1
GO:0044281	small molecule metabolic process	412	70	63.97	1
GO:1903169	regulation of calcium ion transmembrane ...	37	5	5.75	1
GO:0030808	regulation of nucleotide biosynthetic pr...	44	14	6.83	1
GO:0110053	regulation of actin filament organizatio...	64	12	9.94	1
GO:0030038	contractile actin filament bundle assemb...	30	7	4.66	1
GO:0008654	phospholipid biosynthetic process	53	10	8.23	1
GO:0014855	striated muscle cell proliferation	25	3	3.88	1
GO:0009790	embryo development	270	41	41.92	1
GO:0071216	cellular response to biotic stimulus	39	2	6.06	1
GO:0009792	embryo development ending in birth or eg...	150	23	23.29	1
GO:0071219	cellular response to molecule of bacteri...	34	2	5.28	1
GO:0016125	sterol metabolic process	29	6	4.5	1
GO:0090183	regulation of kidney development	22	5	3.42	1
GO:0042119	neutrophil activation	95	9	14.75	1
GO:0009799	specification of symmetry	32	9	4.97	1
GO:0030595	leukocyte chemotaxis	41	10	6.37	1
GO:0010657	muscle cell apoptotic process	17	5	2.64	1
GO:0051703	intraspecies interaction between organis...	15	5	2.33	1
GO:0030001	metal ion transport	231	48	35.87	1
GO:0051704	multi-organism process	420	67	65.22	1
GO:0030003	cellular cation homeostasis	138	27	21.43	1
GO:0051707	response to other organism	146	20	22.67	1
GO:0090174	organelle membrane fusion	28	5	4.35	1
GO:0090175	regulation of establishment of planar po...	24	3	3.73	1
GO:0035305	negative regulation of dephosphorylation	17	2	2.64	1
GO:0032268	regulation of cellular protein metabolic...	534	92	82.92	1
GO:0018210	peptidyl-threonine modification	32	7	4.97	1
GO:0015980	energy derivation by oxidation of organi...	38	8	5.9	1
GO:0034762	regulation of transmembrane transport	135	30	20.96	1
GO:0034763	negative regulation of transmembrane tra...	20	3	3.11	1
GO:0044246	regulation of multicellular organismal m...	16	3	2.48	1
GO:0019362	pyridine nucleotide metabolic process	29	6	4.5	1
GO:0034767	positive regulation of ion transmembrane...	37	9	5.75	1
GO:0002366	leukocyte activation involved in immune ...	132	12	20.5	1
GO:0008610	lipid biosynthetic process	127	27	19.72	1
GO:0044236	multicellular organism metabolic process	54	5	8.38	1
GO:0044237	cellular metabolic process	1988	284	308.69	1
GO:0044238	primary metabolic process	1964	284	304.97	1
GO:0014812	muscle cell migration	27	5	4.19	1
GO:0008643	carbohydrate transport	32	8	4.97	1
GO:0043269	regulation of ion transport	180	42	27.95	1
GO:0008645	hexose transport	31	8	4.81	1
GO:0032270	positive regulation of cellular protein ...	341	58	52.95	1
GO:0032271	regulation of protein polymerization	31	4	4.81	1
GO:0032273	positive regulation of protein polymeriz...	19	2	2.95	1
GO:0070661	leukocyte proliferation	49	5	7.61	1
GO:0090132	epithelium migration	92	15	14.29	1
GO:0043281	regulation of cysteine-type endopeptidas...	52	10	8.07	1
GO:0042107	cytokine metabolic process	24	2	3.73	1
GO:0002376	immune system process	538	73	83.54	1
GO:2000181	negative regulation of blood vessel morp...	32	3	4.97	1
GO:0070665	positive regulation of leukocyte prolife...	25	2	3.88	1
GO:1901991	negative regulation of mitotic cell cycl...	50	1	7.76	1
GO:0060606	tube closure	25	4	3.88	1
GO:0097530	granulocyte migration	20	5	3.11	1
GO:0010646	regulation of cell communication	840	164	130.43	1
GO:0010647	positive regulation of cell communicatio...	413	86	64.13	1
GO:0010648	negative regulation of cell communicatio...	342	69	53.1	1
GO:0034728	nucleosome organization	31	1	4.81	1
GO:0000280	nuclear division	104	7	16.15	1
GO:0010631	epithelial cell migration	92	15	14.29	1
GO:0010632	regulation of epithelial cell migration	69	11	10.71	1
GO:0014013	regulation of gliogenesis	35	12	5.43	1
GO:0010638	positive regulation of organelle organiz...	129	13	20.03	1
GO:1990748	cellular detoxification	27	2	4.19	1
GO:0098660	inorganic ion transmembrane transport	209	45	32.45	1
GO:0000271	polysaccharide biosynthetic process	18	2	2.79	1
GO:0019318	hexose metabolic process	51	6	7.92	1
GO:0019319	hexose biosynthetic process	20	4	3.11	1
GO:0051090	regulation of DNA binding transcription ...	84	11	13.04	1
GO:0009712	catechol-containing compound metabolic p...	17	4	2.64	1
GO:0051094	positive regulation of developmental pro...	362	59	56.21	1
GO:0032231	regulation of actin filament bundle asse...	34	7	5.28	1
GO:0090101	negative regulation of transmembrane rec...	36	9	5.59	1
GO:0051098	regulation of binding	78	8	12.11	1
GO:0051099	positive regulation of binding	39	4	6.06	1
GO:0098656	anion transmembrane transport	73	14	11.34	1
GO:0090109	regulation of cell-substrate junction as...	19	3	2.95	1
GO:0000226	microtubule cytoskeleton organization	102	7	15.84	1
GO:0030518	intracellular steroid hormone receptor s...	20	3	3.11	1
GO:2000116	regulation of cysteine-type endopeptidas...	58	12	9.01	1
GO:0014031	mesenchymal cell development	23	4	3.57	1
GO:0014033	neural crest cell differentiation	22	4	3.42	1
GO:0007622	rhythmic behavior	16	5	2.48	1
GO:0009746	response to hexose	39	8	6.06	1
GO:0046467	membrane lipid biosynthetic process	27	8	4.19	1
GO:2000145	regulation of cell motility	237	38	36.8	1
GO:2000146	negative regulation of cell motility	82	12	12.73	1
GO:0010605	negative regulation of macromolecule met...	530	75	82.3	1
GO:0015908	fatty acid transport	22	5	3.42	1
GO:1901987	regulation of cell cycle phase transitio...	104	5	16.15	1
GO:1901988	negative regulation of cell cycle phase ...	50	1	7.76	1
GO:0032200	telomere organization	31	1	4.81	1
GO:1901989	positive regulation of cell cycle phase ...	20	1	3.11	1
GO:1902903	regulation of supramolecular fiber organ...	79	15	12.27	1
GO:0040007	growth	246	44	38.2	1
GO:0051828	entry into other organism involved in sy...	38	4	5.9	1
GO:0070646	protein modification by small protein re...	35	1	5.43	1
GO:0070647	protein modification by small protein co...	151	18	23.45	1
GO:0046486	glycerolipid metabolic process	91	19	14.13	1
GO:0051052	regulation of DNA metabolic process	81	11	12.58	1
GO:0051057	positive regulation of small GTPase medi...	17	2	2.64	1
GO:0097696	STAT cascade	34	7	5.28	1
GO:0006664	glycolipid metabolic process	29	7	4.5	1
GO:0006665	sphingolipid metabolic process	31	7	4.81	1
GO:0071772	response to BMP	55	15	8.54	1
GO:0044782	cilium organization	70	8	10.87	1
GO:0120035	regulation of plasma membrane bounded ce...	141	29	21.89	1
GO:0120036	plasma membrane bounded cell projection ...	352	58	54.66	1
GO:0071774	response to fibroblast growth factor	38	8	5.9	1
GO:0031214	biomineral tissue development	41	9	6.37	1
GO:0120039	plasma membrane bounded cell projection ...	172	36	26.71	1
GO:0106027	neuron projection organization	19	2	2.95	1
GO:0044770	cell cycle phase transition	146	7	22.67	1
GO:0044772	mitotic cell cycle phase transition	143	7	22.2	1
GO:1902105	regulation of leukocyte differentiation	58	5	9.01	1
GO:1902106	negative regulation of leukocyte differe...	23	3	3.57	1
GO:0090257	regulation of muscle system process	69	9	10.71	1
GO:0009890	negative regulation of biosynthetic proc...	348	42	54.04	1
GO:0009891	positive regulation of biosynthetic proc...	433	61	67.24	1
GO:0009892	negative regulation of metabolic process	571	82	88.66	1
GO:0009893	positive regulation of metabolic process	726	104	112.73	1
GO:0009895	negative regulation of catabolic process	42	10	6.52	1
GO:0051017	actin filament bundle assembly	41	8	6.37	1
GO:0009896	positive regulation of catabolic process	82	10	12.73	1
GO:0048144	fibroblast proliferation	31	5	4.81	1
GO:0097659	nucleic acid-templated transcription	775	81	120.34	1
GO:1900046	regulation of hemostasis	29	7	4.5	1
GO:0051047	positive regulation of secretion	78	20	12.11	1
GO:1900047	negative regulation of hemostasis	19	6	2.95	1
GO:0051048	negative regulation of secretion	52	10	8.07	1
GO:0051806	entry into cell of other organism involv...	38	4	5.9	1
GO:0051049	regulation of transport	441	90	68.48	1
GO:0008361	regulation of cell size	39	2	6.06	1
GO:0090276	regulation of peptide hormone secretion	53	14	8.23	1
GO:0008366	axon ensheathment	34	6	5.28	1
GO:0060389	pathway-restricted SMAD protein phosphor...	18	5	2.79	1
GO:0002460	adaptive immune response based on somati...	44	3	6.83	1
GO:0006643	membrane lipid metabolic process	44	9	6.83	1
GO:0060322	head development	226	44	35.09	1
GO:0060323	head morphogenesis	17	3	2.64	1
GO:0060324	face development	19	3	2.95	1
GO:0023061	signal release	117	32	18.17	1
GO:0032787	monocarboxylic acid metabolic process	112	22	17.39	1
GO:1901135	carbohydrate derivative metabolic proces...	264	53	40.99	1
GO:0035967	cellular response to topologically incor...	26	3	4.04	1
GO:0006631	fatty acid metabolic process	65	11	10.09	1
GO:0006638	neutral lipid metabolic process	23	3	3.57	1
GO:0032774	RNA biosynthetic process	778	81	120.81	1
GO:0006639	acylglycerol metabolic process	23	3	3.57	1
GO:0035194	posttranscriptional gene silencing by RN...	15	2	2.33	1
GO:0061061	muscle structure development	186	25	28.88	1
GO:0022898	regulation of transmembrane transporter ...	63	12	9.78	1
GO:0023056	positive regulation of signaling	415	86	64.44	1
GO:0071704	organic substance metabolic process	2055	300	319.1	1
GO:0023057	negative regulation of signaling	344	69	53.42	1
GO:0071705	nitrogen compound transport	392	68	60.87	1
GO:0071706	tumor necrosis factor superfamily cytoki...	29	4	4.5	1
GO:1990823	response to leukemia inhibitory factor	30	5	4.66	1
GO:0009888	tissue development	472	72	73.29	1
GO:0009889	regulation of biosynthetic process	905	112	140.53	1
GO:0045428	regulation of nitric oxide biosynthetic ...	21	5	3.26	1
GO:0052547	regulation of peptidase activity	106	21	16.46	1
GO:0052548	regulation of endopeptidase activity	97	21	15.06	1
GO:0009063	cellular amino acid catabolic process	23	3	3.57	1
GO:2000278	regulation of DNA biosynthetic process	26	3	4.04	1
GO:0010324	membrane invagination	20	2	3.11	1
GO:0071897	DNA biosynthetic process	52	4	8.07	1
GO:0002440	production of molecular mediator of immu...	26	4	4.04	1
GO:0035150	regulation of tube size	49	10	7.61	1
GO:0009058	biosynthetic process	1234	161	191.61	1
GO:0002443	leukocyte mediated immunity	141	15	21.89	1
GO:0009059	macromolecule biosynthetic process	1028	118	159.63	1
GO:0000725	recombinational repair	26	1	4.04	1
GO:0023014	signal transduction by protein phosphory...	233	48	36.18	1
GO:0072088	nephron epithelium morphogenesis	26	6	4.04	1
GO:0030641	regulation of cellular pH	19	1	2.95	1
GO:0007369	gastrulation	53	5	8.23	1
GO:1901293	nucleoside phosphate biosynthetic proces...	79	23	12.27	1
GO:0072073	kidney epithelium development	55	10	8.54	1
GO:0072078	nephron tubule morphogenesis	26	6	4.04	1
GO:0061041	regulation of wound healing	42	9	6.52	1
GO:0072028	nephron morphogenesis	28	6	4.35	1
GO:0007389	pattern specification process	115	20	17.86	1
GO:0046942	carboxylic acid transport	85	19	13.2	1
GO:0060491	regulation of cell projection assembly	29	8	4.5	1
GO:0048284	organelle fusion	32	5	4.97	1
GO:0035113	embryonic appendage morphogenesis	36	5	5.59	1
GO:0048285	organelle fission	110	7	17.08	1
GO:0044093	positive regulation of molecular functio...	431	67	66.92	1
GO:0036293	response to decreased oxygen levels	105	17	16.3	1
GO:0036294	cellular response to decreased oxygen le...	50	5	7.76	1
GO:0071887	leukocyte apoptotic process	20	1	3.11	1
GO:0046939	nucleotide phosphorylation	17	6	2.64	1
GO:0003170	heart valve development	15	2	2.33	1
GO:0035148	tube formation	42	7	6.52	1
GO:0042770	signal transduction in response to DNA d...	31	2	4.81	1
GO:1905475	regulation of protein localization to me...	36	3	5.59	1
GO:0071822	protein complex subunit organization	310	38	48.14	1
GO:0071824	protein-DNA complex subunit organization	44	2	6.83	1
GO:0061008	hepaticobiliary system development	41	10	6.37	1
GO:0045981	positive regulation of nucleotide metabo...	39	12	6.06	1
GO:0140014	mitotic nuclear division	81	3	12.58	1
GO:0046903	secretion	356	72	55.28	1
GO:0072593	reactive oxygen species metabolic proces...	72	10	11.18	1
GO:0072594	establishment of protein localization to...	96	17	14.91	1
GO:0071840	cellular component organization or bioge...	1307	166	202.95	1
GO:0003143	embryonic heart tube morphogenesis	20	3	3.11	1
GO:0010498	proteasomal protein catabolic process	58	5	9.01	1
GO:0021885	forebrain cell migration	19	6	2.95	1
GO:0072006	nephron development	58	11	9.01	1
GO:0072009	nephron epithelium development	41	8	6.37	1
GO:0045926	negative regulation of growth	71	15	11.02	1
GO:0045927	positive regulation of growth	65	12	10.09	1
GO:0035107	appendage morphogenesis	43	5	6.68	1
GO:0006351	transcription, DNA-templated	772	81	119.87	1
GO:1901215	negative regulation of neuron death	38	7	5.9	1
GO:0035108	limb morphogenesis	43	5	6.68	1
GO:0044085	cellular component biogenesis	597	76	92.7	1
GO:0006352	DNA-templated transcription, initiation	40	5	6.21	1
GO:0044843	cell cycle G1/S phase transition	75	4	11.65	1
GO:0021872	forebrain generation of neurons	29	9	4.5	1
GO:0022037	metencephalon development	30	9	4.66	1
GO:1904892	regulation of STAT cascade	32	7	4.97	1
GO:1904893	negative regulation of STAT cascade	15	3	2.33	1
GO:1904894	positive regulation of STAT cascade	16	3	2.48	1
GO:0050953	sensory perception of light stimulus	41	4	6.37	1
GO:0044839	cell cycle G2/M phase transition	61	2	9.47	1
GO:0070302	regulation of stress-activated protein k...	47	11	7.3	1
[truncated: 495 more rows]

## Sheet: WGCNAbrainspan_Pink_Fig1E
Gene ontology analysis for biological processes on genes of the pink module identified by WGCNA on prenatal cortical samples of Brainspan
GO.ID	Term	Annotated	Significant	Expected	Statistics
GO:0071805	potassium ion transmembrane transport	72	13	4.17	0.00016
GO:0034765	regulation of ion transmembrane transpor...	131	18	7.59	0.00019
GO:0065009	regulation of molecular function	784	52	45.44	0.00024
GO:0061337	cardiac conduction	46	8	2.67	0.00065
GO:0030036	actin cytoskeleton organization	160	16	9.27	0.00262
GO:0007268	chemical synaptic transmission	202	23	11.71	0.00496
GO:0051965	positive regulation of synapse assembly	22	5	1.28	0.00728
GO:1903426	regulation of reactive oxygen species bi...	27	5	1.56	0.00948
GO:0032273	positive regulation of protein polymeriz...	19	3	1.1	0.00964
GO:1903428	positive regulation of reactive oxygen s...	21	3	1.22	0.00965
GO:0086010	membrane depolarization during action po...	17	4	0.99	0.01434
GO:0007189	adenylate cyclase-activating G-protein c...	18	4	1.04	0.01762
GO:0070588	calcium ion transmembrane transport	78	10	4.52	0.02257
GO:0043524	negative regulation of neuron apoptotic ...	31	5	1.8	0.03079
GO:0060070	canonical Wnt signaling pathway	89	5	5.16	0.03164
GO:0048013	ephrin receptor signaling pathway	22	4	1.28	0.03516
GO:0007264	small GTPase mediated signal transductio...	154	16	8.93	0.03765
GO:0007399	nervous system development	642	48	37.21	0.03853
GO:1901019	regulation of calcium ion transmembrane ...	23	4	1.33	0.04069
GO:0046058	cAMP metabolic process	43	5	2.49	0.04259
GO:0018105	peptidyl-serine phosphorylation	72	8	4.17	0.0428
GO:0032886	regulation of microtubule-based process	35	3	2.03	0.04323
GO:0007613	memory	34	5	1.97	0.04387
GO:0008306	associative learning	24	4	1.39	0.0467
GO:1901292	nucleoside phosphate catabolic process	15	3	0.87	0.05206
GO:0007409	axonogenesis	129	9	7.48	0.05405
GO:0086001	cardiac muscle cell action potential	26	4	1.51	0.05737
GO:0061572	actin filament bundle organization	42	5	2.43	0.05746
GO:0042490	mechanoreceptor differentiation	19	3	1.1	0.05767
GO:2000181	negative regulation of blood vessel morp...	32	3	1.85	0.0579
GO:0042596	fear response	16	2	0.93	0.05792
GO:0009994	oocyte differentiation	17	2	0.99	0.05794
GO:0072006	nephron development	58	4	3.36	0.05806
GO:0060996	dendritic spine development	24	2	1.39	0.05806
GO:0006721	terpenoid metabolic process	26	2	1.51	0.0581
GO:0048812	neuron projection morphogenesis	171	14	9.91	0.05974
GO:0051926	negative regulation of calcium ion trans...	16	3	0.93	0.06143
GO:0042391	regulation of membrane potential	118	12	6.84	0.06453
GO:0051129	negative regulation of cellular componen...	140	9	8.11	0.06915
GO:0014047	glutamate secretion	17	3	0.99	0.07152
GO:0035556	intracellular signal transduction	674	51	39.07	0.07248
GO:0007631	feeding behavior	28	4	1.62	0.07531
GO:0010830	regulation of myotube differentiation	18	3	1.04	0.0823
GO:0019233	sensory perception of pain	29	4	1.68	0.08357
GO:0006812	cation transport	277	34	16.06	0.08453
GO:0051640	organelle localization	126	9	7.3	0.09176
GO:0002460	adaptive immune response based on somati...	44	4	2.55	0.09198
GO:0033043	regulation of organelle organization	246	15	14.26	0.09261
GO:0000165	MAPK cascade	226	15	13.1	0.09274
GO:0009266	response to temperature stimulus	51	5	2.96	0.09356
GO:0030216	keratinocyte differentiation	31	4	1.8	0.10138
GO:0007612	learning	44	7	2.55	0.10245
GO:0043087	regulation of GTPase activity	116	11	6.72	0.10259
GO:0016079	synaptic vesicle exocytosis	20	3	1.16	0.10577
GO:0071695	anatomical structure maturation	44	5	2.55	0.10821
GO:0070997	neuron death	71	7	4.12	0.11141
GO:0051705	multi-organism behavior	17	3	0.99	0.11193
GO:0030816	positive regulation of cAMP metabolic pr...	27	3	1.56	0.11226
GO:0008154	actin polymerization or depolymerization	37	3	2.14	0.1126
GO:0008366	axon ensheathment	34	2	1.97	0.11308
GO:0090596	sensory organ morphogenesis	81	4	4.69	0.11351
GO:0030031	cell projection assembly	121	6	7.01	0.11371
GO:0007005	mitochondrion organization	72	9	4.17	0.11409
GO:0006090	pyruvate metabolic process	21	3	1.22	0.11839
GO:0007186	G-protein coupled receptor signaling pat...	226	20	13.1	0.12018
GO:0021700	developmental maturation	72	8	4.17	0.12747
GO:0046578	regulation of Ras protein signal transdu...	64	7	3.71	0.1281
GO:0030073	insulin secretion	56	5	3.25	0.12987
GO:0043502	regulation of muscle adaptation	22	3	1.28	0.13153
GO:0006805	xenobiotic metabolic process	22	3	1.28	0.13153
GO:0048814	regulation of dendrite morphogenesis	22	3	1.28	0.13153
GO:1901136	carbohydrate derivative catabolic proces...	44	4	2.55	0.13195
GO:0032870	cellular response to hormone stimulus	153	7	8.87	0.13726
GO:0010628	positive regulation of gene expression	401	16	23.24	0.14168
GO:0023052	signaling	1467	100	85.03	0.14315
GO:0043407	negative regulation of MAP kinase activi...	23	3	1.33	0.14515
GO:0006836	neurotransmitter transport	59	8	3.42	0.14641
GO:1901565	organonitrogen compound catabolic proces...	216	12	12.52	0.14678
GO:0019933	cAMP-mediated signaling	30	6	1.74	0.14686
GO:0007269	neurotransmitter secretion	41	6	2.38	0.14767
GO:0051093	negative regulation of developmental pro...	255	15	14.78	0.14769
GO:0010821	regulation of mitochondrion organization	41	5	2.38	0.14896
GO:0022603	regulation of anatomical structure morph...	274	15	15.88	0.14969
GO:0012501	programmed cell death	449	27	26.03	0.15113
GO:0021675	nerve development	24	3	1.39	0.15922
GO:0010959	regulation of metal ion transport	98	11	5.68	0.16029
GO:0070838	divalent metal ion transport	120	15	6.96	0.16158
GO:0051261	protein depolymerization	19	3	1.1	0.16317
GO:0120035	regulation of plasma membrane bounded ce...	141	10	8.17	0.1632
GO:0031281	positive regulation of cyclase activity	20	3	1.16	0.16322
GO:0090257	regulation of muscle system process	69	5	4	0.16391
GO:0097061	dendritic spine organization	19	2	1.1	0.16399
GO:0031345	negative regulation of cell projection o...	40	3	2.32	0.16417
GO:0060675	ureteric bud morphogenesis	23	2	1.33	0.16418
GO:0006639	acylglycerol metabolic process	23	2	1.33	0.16418
GO:0030182	neuron differentiation	366	27	21.21	0.16468
GO:0044236	multicellular organism metabolic process	54	3	3.13	0.16484
GO:0006873	cellular ion homeostasis	141	8	8.17	0.1649
GO:0098771	inorganic ion homeostasis	154	8	8.93	0.16554
GO:1903827	regulation of cellular protein localizat...	130	6	7.54	0.16605
GO:0007623	circadian rhythm	56	6	3.25	0.1694
GO:0007498	mesoderm development	37	4	2.14	0.17071
GO:0051480	regulation of cytosolic calcium ion conc...	81	5	4.69	0.17297
GO:0032259	methylation	52	3	3.01	0.17342
GO:0060291	long-term synaptic potentiation	25	3	1.45	0.17368
GO:0008593	regulation of Notch signaling pathway	25	3	1.45	0.17368
GO:0007422	peripheral nervous system development	25	3	1.45	0.17368
GO:0001501	skeletal system development	141	7	8.17	0.17907
GO:2001257	regulation of cation channel activity	41	4	2.38	0.18823
GO:0008585	female gonad development	26	3	1.51	0.1885
GO:0043547	positive regulation of GTPase activity	96	8	5.56	0.1902
GO:0051051	negative regulation of transport	113	8	6.55	0.19252
GO:0045861	negative regulation of proteolysis	78	3	4.52	0.1973
GO:0000187	activation of MAPK activity	40	4	2.32	0.19918
GO:0051270	regulation of cellular component movemen...	257	10	14.9	0.20333
GO:0071300	cellular response to retinoic acid	27	3	1.56	0.20363
GO:0051963	regulation of synapse assembly	26	6	1.51	0.20871
GO:0048667	cell morphogenesis involved in neuron di...	149	12	8.64	0.20978
GO:0048167	regulation of synaptic plasticity	54	7	3.13	0.20988
GO:0030072	peptide hormone secretion	67	6	3.88	0.21115
GO:0046717	acid secretion	32	5	1.85	0.21116
GO:0045664	regulation of neuron differentiation	173	12	10.03	0.21126
GO:0051349	positive regulation of lyase activity	21	3	1.22	0.21151
GO:0032535	regulation of cellular component size	74	6	4.29	0.21157
GO:0032233	positive regulation of actin filament bu...	25	3	1.45	0.21174
GO:0070085	glycosylation	62	5	3.59	0.21189
GO:0032411	positive regulation of transporter activ...	30	3	1.74	0.21204
GO:0022037	metencephalon development	30	2	1.74	0.21307
GO:0097435	supramolecular fiber organization	158	13	9.16	0.21319
GO:0008654	phospholipid biosynthetic process	53	3	3.07	0.21342
GO:0051090	regulation of DNA binding transcription ...	84	4	4.87	0.21426
GO:0002312	B cell activation involved in immune res...	15	2	0.87	0.21462
GO:0032922	circadian regulation of gene expression	15	2	0.87	0.21462
GO:0050871	positive regulation of B cell activation	15	2	0.87	0.21462
GO:0032768	regulation of monooxygenase activity	15	2	0.87	0.21462
GO:0032755	positive regulation of interleukin-6 pro...	15	2	0.87	0.21462
GO:0042100	B cell proliferation	15	2	0.87	0.21462
GO:0035176	social behavior	15	2	0.87	0.21462
GO:0014075	response to amine	15	2	0.87	0.21462
GO:1904427	positive regulation of calcium ion trans...	15	2	0.87	0.21462
GO:0009179	purine ribonucleoside diphosphate metabo...	15	2	0.87	0.21462
GO:0051168	nuclear export	15	2	0.87	0.21462
GO:0051155	positive regulation of striated muscle c...	15	2	0.87	0.21462
GO:1902305	regulation of sodium ion transmembrane t...	15	2	0.87	0.21462
GO:0046426	negative regulation of JAK-STAT cascade	15	2	0.87	0.21462
GO:0002822	regulation of adaptive immune response b...	15	2	0.87	0.21462
GO:0007249	I-kappaB kinase/NF-kappaB signaling	60	2	3.48	0.21488
GO:0008361	regulation of cell size	39	3	2.26	0.2153
GO:0051271	negative regulation of cellular componen...	86	3	4.98	0.21543
GO:0051272	positive regulation of cellular componen...	134	3	7.77	0.21842
GO:0009267	cellular response to starvation	28	3	1.62	0.21902
GO:0007166	cell surface receptor signaling pathway	680	42	39.41	0.22362
GO:0042221	response to chemical	925	47	53.62	0.23303
GO:0043410	positive regulation of MAPK cascade	144	10	8.35	0.23381
GO:0046496	nicotinamide nucleotide metabolic proces...	29	3	1.68	0.23465
GO:0010822	positive regulation of mitochondrion org...	29	3	1.68	0.23465
GO:0051591	response to cAMP	29	3	1.68	0.23465
GO:0060078	regulation of postsynaptic membrane pote...	47	4	2.72	0.23613
GO:0007215	glutamate receptor signaling pathway	33	3	1.91	0.23648
GO:0046902	regulation of mitochondrial membrane per...	16	2	0.93	0.23651
GO:0048512	circadian behavior	16	2	0.93	0.23651
GO:2000243	positive regulation of reproductive proc...	16	2	0.93	0.23651
GO:0003338	metanephros morphogenesis	16	2	0.93	0.23651
GO:0090102	cochlea development	16	2	0.93	0.23651
GO:1901879	regulation of protein depolymerization	16	2	0.93	0.23651
GO:0006936	muscle contraction	99	6	5.74	0.23804
GO:0043085	positive regulation of catalytic activit...	356	20	20.63	0.2398
GO:0051171	regulation of nitrogen compound metaboli...	1198	53	69.44	0.23986
GO:0035023	regulation of Rho protein signal transdu...	44	4	2.55	0.24946
GO:0030168	platelet activation	45	4	2.61	0.25014
GO:0042752	regulation of circadian rhythm	30	3	1.74	0.25047
GO:0006497	protein lipidation	30	3	1.74	0.25047
GO:0048511	rhythmic process	94	9	5.45	0.25473
GO:0051924	regulation of calcium ion transport	59	7	3.42	0.25473
GO:0086003	cardiac muscle cell contraction	24	3	1.39	0.25716
GO:0043551	regulation of phosphatidylinositol 3-kin...	17	2	0.99	0.25851
GO:0006282	regulation of DNA repair	17	2	0.99	0.25851
GO:0001947	heart looping	17	2	0.99	0.25851
GO:0046847	filopodium assembly	17	2	0.99	0.25851
GO:0006584	catecholamine metabolic process	17	2	0.99	0.25851
GO:0031109	microtubule polymerization or depolymeri...	17	2	0.99	0.25851
GO:0006626	protein targeting to mitochondrion	17	2	0.99	0.25851
GO:0045762	positive regulation of adenylate cyclase...	17	2	0.99	0.25851
GO:0006165	nucleoside diphosphate phosphorylation	17	2	0.99	0.25851
GO:2001022	positive regulation of response to DNA d...	17	2	0.99	0.25851
GO:0006809	nitric oxide biosynthetic process	26	2	1.51	0.25851
GO:0006913	nucleocytoplasmic transport	79	5	4.58	0.2586
GO:0014013	regulation of gliogenesis	35	2	2.03	0.25914
GO:0006875	cellular metal ion homeostasis	123	7	7.13	0.2593
GO:0051259	protein oligomerization	114	7	6.61	0.25977
GO:0007017	microtubule-based process	136	7	7.88	0.26024
GO:0030111	regulation of Wnt signaling pathway	86	4	4.98	0.26034
GO:0022407	regulation of cell-cell adhesion	90	4	5.22	0.26062
GO:0016477	cell migration	366	15	21.21	0.26177
GO:0045666	positive regulation of neuron differenti...	98	8	5.68	0.26347
GO:0019438	aromatic compound biosynthetic process	890	32	51.59	0.26354
GO:0002027	regulation of heart rate	31	3	1.8	0.26645
GO:0009890	negative regulation of biosynthetic proc...	348	13	20.17	0.26878
GO:0098662	inorganic cation transmembrane transport	185	25	10.72	0.27152
GO:0006811	ion transport	401	41	23.24	0.27449
GO:0007219	Notch signaling pathway	57	6	3.3	0.2783
GO:1901607	alpha-amino acid biosynthetic process	18	2	1.04	0.28053
GO:0072210	metanephric nephron development	18	2	1.04	0.28053
GO:0048168	regulation of neuronal synaptic plastici...	18	2	1.04	0.28053
GO:0060563	neuroepithelial cell differentiation	18	2	1.04	0.28053
GO:1903524	positive regulation of blood circulation	18	2	1.04	0.28053
GO:0070509	calcium ion import	18	2	1.04	0.28053
GO:0050906	detection of stimulus involved in sensor...	18	2	1.04	0.28053
GO:0007528	neuromuscular junction development	18	2	1.04	0.28053
GO:0060113	inner ear receptor cell differentiation	18	2	1.04	0.28053
GO:0071222	cellular response to lipopolysaccharide	32	3	1.85	0.28254
GO:0000302	response to reactive oxygen species	62	3	3.59	0.28381
GO:0006979	response to oxidative stress	106	5	6.14	0.28504
GO:0006351	transcription, DNA-templated	772	26	44.75	0.28832
GO:0051056	regulation of small GTPase mediated sign...	99	10	5.74	0.28962
GO:0044057	regulation of system process	150	15	8.69	0.29013
GO:0006139	nucleobase-containing compound metabolic...	1057	42	61.27	0.293
GO:0008016	regulation of heart contraction	70	10	4.06	0.29395
GO:0022008	neurogenesis	436	30	25.27	0.29494
GO:0043266	regulation of potassium ion transport	25	3	1.45	0.30008
GO:0030804	positive regulation of cyclic nucleotide...	31	3	1.8	0.30055
GO:0035249	synaptic transmission, glutamatergic	26	2	1.51	0.30152
GO:0061053	somite development	26	2	1.51	0.30152
GO:0043200	response to amino acid	27	2	1.56	0.3016
GO:0051052	regulation of DNA metabolic process	81	5	4.69	0.30179
GO:0046068	cGMP metabolic process	19	2	1.1	0.30251
GO:1901379	regulation of potassium ion transmembran...	19	2	1.1	0.30251
GO:0098739	import across plasma membrane	19	2	1.1	0.30251
GO:0022600	digestive system process	19	2	1.1	0.30251
GO:1903749	positive regulation of establishment of ...	19	2	1.1	0.30251
GO:0086002	cardiac muscle cell action potential inv...	19	2	1.1	0.30251
GO:0046632	alpha-beta T cell differentiation	19	2	1.1	0.30251
GO:0061180	mammary gland epithelium development	19	2	1.1	0.30251
GO:1904063	negative regulation of cation transmembr...	19	2	1.1	0.30251
GO:0001676	long-chain fatty acid metabolic process	19	2	1.1	0.30251
GO:0051893	regulation of focal adhesion assembly	19	2	1.1	0.30251
GO:0007276	gamete generation	120	6	6.96	0.30357
GO:0043043	peptide biosynthetic process	69	3	4	0.30359
GO:0048285	organelle fission	110	5	6.38	0.30415
GO:0001558	regulation of cell growth	103	6	5.97	0.30447
GO:0002520	immune system development	191	9	11.07	0.30523
GO:0050794	regulation of cellular process	2192	126	127.05	0.30863
GO:0007420	brain development	210	11	12.17	0.31067
GO:1903507	negative regulation of nucleic acid-temp...	280	10	16.23	0.31146
GO:0051607	defense response to virus	34	3	1.97	0.31495
GO:1901362	organic cyclic compound biosynthetic pro...	907	32	52.57	0.31699
GO:0007163	establishment or maintenance of cell pol...	53	4	3.07	0.32417
GO:0050848	regulation of calcium-mediated signaling	20	2	1.16	0.32437
GO:0015807	L-amino acid transport	20	2	1.16	0.32437
GO:1901606	alpha-amino acid catabolic process	20	2	1.16	0.32437
GO:0051785	positive regulation of nuclear division	20	2	1.16	0.32437
GO:0015992	proton transport	20	2	1.16	0.32437
GO:0060135	maternal process involved in female preg...	20	2	1.16	0.32437
GO:0006816	calcium ion transport	107	13	6.2	0.33227
GO:0023014	signal transduction by protein phosphory...	233	16	13.51	0.33884
GO:0007417	central nervous system development	283	15	16.4	0.33888
GO:0043241	protein complex disassembly	29	4	1.68	0.33928
GO:0030217	T cell differentiation	49	5	2.84	0.33951
GO:0007265	Ras protein signal transduction	100	9	5.8	0.34011
GO:0018958	phenol-containing compound metabolic pro...	24	3	1.39	0.34035
GO:0051492	regulation of stress fiber assembly	28	3	1.62	0.3407
GO:0001952	regulation of cell-matrix adhesion	35	3	2.03	0.34131
GO:0046395	carboxylic acid catabolic process	53	4	3.07	0.34138
GO:1900006	positive regulation of dendrite developm...	22	2	1.28	0.34168
GO:0032642	regulation of chemokine production	23	2	1.33	0.34177
GO:0045580	regulation of T cell differentiation	24	2	1.39	0.34186
GO:0050954	sensory perception of mechanical stimulu...	46	3	2.67	0.34227
GO:0008202	steroid metabolic process	55	3	3.19	0.34307
GO:0030100	regulation of endocytosis	52	4	3.01	0.34556
GO:0051496	positive regulation of stress fiber asse...	21	2	1.22	0.34605
GO:0031397	negative regulation of protein ubiquitin...	21	2	1.22	0.34605
GO:0033138	positive regulation of peptidyl-serine p...	21	2	1.22	0.34605
GO:0002700	regulation of production of molecular me...	21	2	1.22	0.34605
GO:0040013	negative regulation of locomotion	89	3	5.16	0.34609
GO:0030326	embryonic limb morphogenesis	36	3	2.09	0.34743
GO:0007626	locomotory behavior	56	4	3.25	0.34793
GO:0001764	neuron migration	37	3	2.14	0.36364
GO:0003333	amino acid transmembrane transport	22	2	1.28	0.36751
GO:0032330	regulation of chondrocyte differentiatio...	22	2	1.28	0.36751
GO:0002703	regulation of leukocyte mediated immunit...	22	2	1.28	0.36751
GO:1903533	regulation of protein targeting	22	2	1.28	0.36751
GO:0015850	organic hydroxy compound transport	60	4	3.48	0.36802
GO:0043086	negative regulation of catalytic activit...	194	10	11.24	0.37268
GO:0032412	regulation of ion transmembrane transpor...	61	7	3.54	0.37531
GO:0048489	synaptic vesicle transport	28	4	1.62	0.37712
GO:0006814	sodium ion transport	63	6	3.65	0.37714
GO:1902905	positive regulation of supramolecular fi...	48	5	2.78	0.37737
GO:0006520	cellular amino acid metabolic process	56	5	3.25	0.37812
GO:0006986	response to unfolded protein	32	3	1.85	0.37912
GO:1900373	positive regulation of purine nucleotide...	33	3	1.91	0.37921
GO:0006575	cellular modified amino acid metabolic p...	38	3	2.2	0.37978
GO:0050886	endocrine process	23	2	1.33	0.3799
GO:0052652	cyclic purine nucleotide metabolic proce...	43	3	2.49	0.38016
GO:0061045	negative regulation of wound healing	27	2	1.56	0.38027
GO:0043543	protein acylation	30	2	1.74	0.38055
GO:0030177	positive regulation of Wnt signaling pat...	33	2	1.91	0.38083
GO:0072503	cellular divalent inorganic cation homeo...	107	6	6.2	0.38134
GO:1901652	response to peptide	119	6	6.9	0.3825
GO:0010721	negative regulation of cell development	87	4	5.04	0.38271
GO:0051336	regulation of hydrolase activity	283	14	16.4	0.38528
GO:0007267	cell-cell signaling	428	39	24.81	0.38597
GO:0030968	endoplasmic reticulum unfolded protein r...	23	2	1.33	0.38868
GO:0050671	positive regulation of lymphocyte prolif...	23	2	1.33	0.38868
GO:0006493	protein O-linked glycosylation	23	2	1.33	0.38868
GO:0097755	positive regulation of blood vessel diam...	23	2	1.33	0.38868
GO:0018108	peptidyl-tyrosine phosphorylation	104	4	6.03	0.38908
GO:2001234	negative regulation of apoptotic signali...	48	3	2.78	0.38984
GO:0045184	establishment of protein localization	329	13	19.07	0.39182
GO:0034613	cellular protein localization	306	14	17.74	0.40102
GO:0019932	second-messenger-mediated signaling	90	11	5.22	0.4068
GO:0042177	negative regulation of protein catabolic...	24	2	1.39	0.40954
GO:0001707	mesoderm formation	24	2	1.39	0.40954
GO:0031644	regulation of neurological system proces...	24	2	1.39	0.40954
GO:0022602	ovulation cycle process	24	2	1.39	0.40954
GO:0002224	toll-like receptor signaling pathway	24	2	1.39	0.40954
GO:0007569	cell aging	24	2	1.39	0.40954
GO:0050772	positive regulation of axonogenesis	24	2	1.39	0.40954
GO:0043065	positive regulation of apoptotic process	150	9	8.69	0.41127
GO:0072593	reactive oxygen species metabolic proces...	72	7	4.17	0.41204
GO:0072659	protein localization to plasma membrane	59	4	3.42	0.41212
GO:0007600	sensory perception	126	10	7.3	0.41221
GO:0099504	synaptic vesicle cycle	29	4	1.68	0.41296
GO:1905039	carboxylic acid transmembrane transport	31	3	1.8	0.41488
GO:0008219	cell death	483	29	28	0.41514
GO:0007292	female gamete generation	34	3	1.97	0.41518
GO:0007517	muscle organ development	119	4	6.9	0.41903
GO:0051046	regulation of secretion	163	8	9.45	0.41958
GO:0033674	positive regulation of kinase activity	150	6	8.69	0.42177
GO:0080090	regulation of primary metabolic process	1221	54	70.77	0.42313
GO:0098655	cation transmembrane transport	207	26	12	0.42377
GO:0008360	regulation of cell shape	41	3	2.38	0.42759
GO:0048469	cell maturation	41	3	2.38	0.42759
GO:0035335	peptidyl-tyrosine dephosphorylation	25	2	1.45	0.43005
GO:0003073	regulation of systemic arterial blood pr...	25	2	1.45	0.43005
GO:0009581	detection of external stimulus	25	2	1.45	0.43005
GO:0050777	negative regulation of immune response	25	2	1.45	0.43005
GO:0009416	response to light stimulus	58	4	3.36	0.43623
GO:0140013	meiotic nuclear division	42	3	2.43	0.44326
GO:0050769	positive regulation of neurogenesis	121	10	7.01	0.44532
GO:0019752	carboxylic acid metabolic process	189	13	10.95	0.44701
GO:0050864	regulation of B cell activation	25	3	1.45	0.44803
GO:0033555	multicellular organismal response to str...	26	3	1.51	0.44814
GO:0008637	apoptotic mitochondrial changes	27	2	1.56	0.45004
GO:0007018	microtubule-based movement	43	3	2.49	0.45014
GO:0098869	cellular oxidant detoxification	26	2	1.51	0.45018
GO:0046883	regulation of hormone secretion	67	4	3.88	0.45062
GO:0006810	transport	1023	69	59.3	0.45069
GO:0032386	regulation of intracellular transport	122	7	7.07	0.45098
GO:0030178	negative regulation of Wnt signaling pat...	60	2	3.48	0.45349
GO:0009725	response to hormone	219	9	12.69	0.45788
GO:0010564	regulation of cell cycle process	165	5	9.56	0.45934
GO:0031323	regulation of cellular metabolic process	1240	56	71.87	0.45951
GO:0019722	calcium-mediated signaling	47	4	2.72	0.46754
GO:0006470	protein dephosphorylation	52	4	3.01	0.46836
GO:0071345	cellular response to cytokine stimulus	196	12	11.36	0.46934
GO:0043627	response to estrogen	27	2	1.56	0.46991
GO:0016052	carbohydrate catabolic process	27	2	1.56	0.46991
GO:0043433	negative regulation of DNA binding trans...	27	2	1.56	0.46991
GO:1902476	chloride transmembrane transport	27	2	1.56	0.46991
GO:0009582	detection of abiotic stimulus	27	2	1.56	0.46991
GO:0050729	positive regulation of inflammatory resp...	27	2	1.56	0.46991
GO:0071248	cellular response to metal ion	45	3	2.61	0.47003
GO:1901617	organic hydroxy compound biosynthetic pr...	44	3	2.55	0.47407
GO:0048666	neuron development	277	20	16.06	0.47824
GO:0051495	positive regulation of cytoskeleton orga...	51	5	2.96	0.47888
GO:0071901	negative regulation of protein serine/th...	34	4	1.97	0.47893
GO:0002285	lymphocyte activation involved in immune...	26	3	1.51	0.47993
GO:0002028	regulation of sodium ion transport	26	3	1.51	0.47993
GO:0051239	regulation of multicellular organismal p...	738	44	42.78	0.48014
GO:1901605	alpha-amino acid metabolic process	46	4	2.67	0.48022
GO:0060627	regulation of vesicle-mediated transport	101	7	5.85	0.48056
GO:0032414	positive regulation of ion transmembrane...	26	2	1.51	0.48179
GO:0030833	regulation of actin filament polymerizat...	27	2	1.56	0.4819
GO:0032387	negative regulation of intracellular tra...	30	2	1.74	0.48222
GO:0060349	bone morphogenesis	32	2	1.85	0.48244
GO:0050866	negative regulation of cell activation	41	2	2.38	0.48341
GO:0007051	spindle organization	42	2	2.43	0.48352
GO:1901653	cellular response to peptide	83	4	4.81	0.48426
GO:0048609	multicellular organismal reproductive pr...	173	9	10.03	0.48476
GO:0019953	sexual reproduction	143	7	8.29	0.48523
GO:0006650	glycerophospholipid metabolic process	76	3	4.41	0.48537
GO:0044092	negative regulation of molecular functio...	253	13	14.66	0.48611
GO:0032101	regulation of response to external stimu...	169	8	9.8	0.48623
GO:0050796	regulation of insulin secretion	45	3	2.61	0.48918
GO:0001959	regulation of cytokine-mediated signalin...	28	2	1.62	0.4892
GO:0046034	ATP metabolic process	28	2	1.62	0.4892
GO:0006906	vesicle fusion	28	2	1.62	0.4892
GO:0016064	immunoglobulin mediated immune response	28	2	1.62	0.4892
GO:0035264	multicellular organism growth	28	2	1.62	0.4892
GO:0050905	neuromuscular process	28	2	1.62	0.4892
GO:0008037	cell recognition	28	2	1.62	0.4892
GO:0009719	response to endogenous stimulus	382	15	22.14	0.49753
GO:0055085	transmembrane transport	327	34	18.95	0.49949
GO:0031324	negative regulation of cellular metaboli...	543	23	31.47	0.5013
GO:0007611	learning or memory	76	10	4.41	0.50182
GO:0006469	negative regulation of protein kinase ac...	63	6	3.65	0.50216
GO:0042742	defense response to bacterium	29	2	1.68	0.50806
GO:0034754	cellular hormone metabolic process	29	2	1.68	0.50806
GO:0042692	muscle cell differentiation	105	7	6.09	0.51098
GO:0048705	skeletal system morphogenesis	58	4	3.36	0.51152
GO:0030500	regulation of bone mineralization	28	2	1.62	0.51202
GO:0060548	negative regulation of cell death	220	13	12.75	0.51231
GO:0050770	regulation of axonogenesis	48	3	2.78	0.51233
GO:0009408	response to heat	32	2	1.85	0.51246
GO:0022409	positive regulation of cell-cell adhesio...	50	2	2.9	0.51447
GO:0060485	mesenchyme development	76	3	4.41	0.51547
GO:0050768	negative regulation of neurogenesis	79	3	4.58	0.51581
GO:0007059	chromosome segregation	92	2	5.33	0.5192
GO:0035725	sodium ion transmembrane transport	45	4	2.61	0.52316
GO:0010243	response to organonitrogen compound	230	14	13.33	0.52526
GO:1990830	cellular response to leukemia inhibitory...	30	2	1.74	0.52646
GO:0043279	response to alkaloid	30	2	1.74	0.52646
GO:0006661	phosphatidylinositol biosynthetic proces...	30	2	1.74	0.52646
GO:2000021	regulation of ion homeostasis	55	3	3.19	0.52778
GO:0048871	multicellular organismal homeostasis	71	3	4.12	0.5305
GO:0006725	cellular aromatic compound metabolic pro...	1098	45	63.64	0.5325
GO:0030308	negative regulation of cell growth	48	3	2.78	0.53321
GO:0000902	cell morphogenesis	264	19	15.3	0.5333
GO:0051928	positive regulation of calcium ion trans...	28	3	1.62	0.53833
GO:0010770	positive regulation of cell morphogenesi...	37	3	2.14	0.53935
GO:0050790	regulation of catalytic activity	539	31	31.24	0.54179
GO:0003002	regionalization	88	4	5.1	0.54322
GO:0060079	excitatory postsynaptic potential	31	2	1.8	0.54439
GO:0048640	negative regulation of developmental gro...	31	2	1.8	0.54439
GO:0001892	embryonic placenta development	31	2	1.8	0.54439
GO:0016525	negative regulation of angiogenesis	31	2	1.8	0.54439
GO:0009952	anterior/posterior pattern specification	51	3	2.96	0.54487
GO:0045786	negative regulation of cell cycle	135	5	7.82	0.54671
GO:0002275	myeloid cell activation involved in immu...	108	2	6.26	0.54947
GO:0009605	response to external stimulus	478	24	27.71	0.5495
GO:0034220	ion transmembrane transport	274	31	15.88	0.55902
GO:0006950	response to stress	767	37	44.46	0.55976
GO:0006793	phosphorus metabolic process	711	44	41.21	0.56094
GO:0008584	male gonad development	32	2	1.85	0.56185
GO:0051262	protein tetramerization	32	2	1.85	0.56185
GO:0051092	positive regulation of NF-kappaB transcr...	32	2	1.85	0.56185
GO:0008277	regulation of G-protein coupled receptor...	32	2	1.85	0.56185
GO:0006898	receptor-mediated endocytosis	60	3	3.48	0.5637
GO:0007204	positive regulation of cytosolic calcium...	68	3	3.94	0.56508
GO:0043588	skin development	69	5	4	0.56566
GO:0071375	cellular response to peptide hormone sti...	72	3	4.17	0.56577
GO:0002449	lymphocyte mediated immunity	42	3	2.43	0.56653
GO:0051606	detection of stimulus	43	3	2.49	0.56665
GO:0046483	heterocycle metabolic process	1086	43	62.95	0.56669
GO:0006275	regulation of DNA replication	34	2	1.97	0.56759
GO:0097190	apoptotic signaling pathway	142	8	8.23	0.56816
GO:0032868	response to insulin	54	2	3.13	0.5699
GO:0050778	positive regulation of immune response	106	3	6.14	0.57399
GO:0046777	protein autophosphorylation	69	4	4	0.57427
GO:0051260	protein homooligomerization	69	4	4	0.57427
GO:0007156	homophilic cell adhesion via plasma memb...	51	3	2.96	0.57505
GO:0030010	establishment of cell polarity	33	2	1.91	0.57882
GO:0022617	extracellular matrix disassembly	33	2	1.91	0.57882
GO:0060359	response to ammonium ion	33	2	1.91	0.57882
GO:0051054	positive regulation of DNA metabolic pro...	53	3	3.07	0.5793
GO:0000278	mitotic cell cycle	260	6	15.07	0.5866
GO:0051650	establishment of vesicle localization	43	5	2.49	0.58769
GO:0009913	epidermal cell differentiation	46	5	2.67	0.58804
GO:0016310	phosphorylation	525	32	30.43	0.58922
GO:0034332	adherens junction organization	43	3	2.49	0.59172
GO:0060999	positive regulation of dendritic spine d...	15	1	0.87	0.59246
GO:0042446	hormone biosynthetic process	15	1	0.87	0.59246
GO:1902041	regulation of extrinsic apoptotic signal...	15	1	0.87	0.59246
GO:0060986	endocrine hormone secretion	15	1	0.87	0.59246
GO:0098900	regulation of action potential	15	1	0.87	0.59246
GO:0035195	gene silencing by miRNA	15	1	0.87	0.59246
GO:0034394	protein localization to cell surface	15	1	0.87	0.59246
GO:0033143	regulation of intracellular steroid horm...	15	1	0.87	0.59246
GO:0045333	cellular respiration	15	1	0.87	0.59246
GO:0048645	animal organ formation	15	1	0.87	0.59246
GO:1903053	regulation of extracellular matrix organ...	15	1	0.87	0.59246
GO:0070098	chemokine-mediated signaling pathway	15	1	0.87	0.59246
GO:0046579	positive regulation of Ras protein signa...	15	1	0.87	0.59246
GO:0009268	response to pH	15	1	0.87	0.59246
GO:0007271	synaptic transmission, cholinergic	15	1	0.87	0.59246
GO:0034405	response to fluid shear stress	15	1	0.87	0.59246
GO:0009247	glycolipid biosynthetic process	15	1	0.87	0.59246
GO:0051937	catecholamine transport	15	1	0.87	0.59246
GO:0002011	morphogenesis of an epithelial sheet	15	1	0.87	0.59246
GO:0001662	behavioral fear response	15	1	0.87	0.59246
GO:2001259	positive regulation of cation channel ac...	15	1	0.87	0.59246
GO:0031058	positive regulation of histone modificat...	15	1	0.87	0.59246
GO:0045727	positive regulation of translation	15	1	0.87	0.59246
GO:1901890	positive regulation of cell junction ass...	15	1	0.87	0.59246
GO:0033692	cellular polysaccharide biosynthetic pro...	15	1	0.87	0.59246
GO:0050764	regulation of phagocytosis	15	1	0.87	0.59246
GO:0010543	regulation of platelet activation	15	1	0.87	0.59246
GO:0042308	negative regulation of protein import in...	15	1	0.87	0.59246
GO:0002367	cytokine production involved in immune r...	15	1	0.87	0.59246
GO:0033619	membrane protein proteolysis	15	1	0.87	0.59246
GO:0044273	sulfur compound catabolic process	15	1	0.87	0.59246
GO:0007565	female pregnancy	54	4	3.13	0.59283
GO:0048585	negative regulation of response to stimu...	377	21	21.85	0.59475
GO:0000209	protein polyubiquitination	34	2	1.97	0.59532
GO:0006606	protein import into nucleus	61	2	3.54	0.59582
GO:0009790	embryo development	270	13	15.65	0.59847
GO:0006629	lipid metabolic process	294	12	17.04	0.60361
GO:0050807	regulation of synapse organization	42	7	2.43	0.60707
GO:0050804	modulation of chemical synaptic transmis...	103	10	5.97	0.60803
GO:0006486	protein glycosylation	58	4	3.36	0.60936
GO:0007229	integrin-mediated signaling pathway	35	2	2.03	0.61132
GO:0030522	intracellular receptor signaling pathway	55	3	3.19	0.6118
GO:1902533	positive regulation of intracellular sig...	250	15	14.49	0.61212
GO:0001101	response to acid chemical	96	6	5.56	0.61547
GO:0045833	negative regulation of lipid metabolic p...	16	1	0.93	0.61619
GO:0048599	oocyte development	16	1	0.93	0.61619
GO:0060997	dendritic spine morphogenesis	16	1	0.93	0.61619
GO:0051310	metaphase plate congression	16	1	0.93	0.61619
GO:0007606	sensory perception of chemical stimulus	16	1	0.93	0.61619
GO:0032722	positive regulation of chemokine product...	16	1	0.93	0.61619
GO:0046889	positive regulation of lipid biosyntheti...	16	1	0.93	0.61619
GO:0001709	cell fate determination	16	1	0.93	0.61619
GO:0061384	heart trabecula morphogenesis	16	1	0.93	0.61619
GO:0070265	necrotic cell death	16	1	0.93	0.61619
GO:0030838	positive regulation of actin filament po...	16	1	0.93	0.61619
GO:0061640	cytoskeleton-dependent cytokinesis	16	1	0.93	0.61619
GO:0030501	positive regulation of bone mineralizati...	16	1	0.93	0.61619
GO:0019218	regulation of steroid metabolic process	16	1	0.93	0.61619
GO:0046323	glucose import	16	1	0.93	0.61619
GO:0010712	regulation of collagen metabolic process	16	1	0.93	0.61619
GO:0048259	regulation of receptor-mediated endocyto...	16	1	0.93	0.61619
GO:0060443	mammary gland morphogenesis	16	1	0.93	0.61619
GO:0007585	respiratory gaseous exchange	16	1	0.93	0.61619
GO:0050771	negative regulation of axonogenesis	16	1	0.93	0.61619
GO:0021695	cerebellar cortex development	16	1	0.93	0.61619
GO:0033628	regulation of cell adhesion mediated by ...	16	1	0.93	0.61619
GO:0007173	epidermal growth factor receptor signali...	34	2	1.97	0.61629
GO:0051592	response to calcium ion	34	2	1.97	0.61629
GO:0043112	receptor metabolic process	35	2	2.03	0.6164
GO:0045471	response to ethanol	36	2	2.09	0.62685
GO:0021987	cerebral cortex development	36	2	2.09	0.62685
GO:0007218	neuropeptide signaling pathway	36	2	2.09	0.62685
GO:0019221	cytokine-mediated signaling pathway	131	8	7.59	0.62752
GO:0071417	cellular response to organonitrogen comp...	139	7	8.06	0.62982
GO:0007015	actin filament organization	91	8	5.27	0.633
GO:0006605	protein targeting	42	3	2.43	0.63745
GO:0046928	regulation of neurotransmitter secretion	17	1	0.99	0.63855
GO:2000106	regulation of leukocyte apoptotic proces...	17	1	0.99	0.63855
GO:0045582	positive regulation of T cell differenti...	17	1	0.99	0.63855
GO:0001754	eye photoreceptor cell differentiation	17	1	0.99	0.63855
GO:0043331	response to dsRNA	17	1	0.99	0.63855
GO:0031333	negative regulation of protein complex a...	17	1	0.99	0.63855
GO:1903727	positive regulation of phospholipid meta...	17	1	0.99	0.63855
GO:0001836	release of cytochrome c from mitochondri...	17	1	0.99	0.63855
GO:0030516	regulation of axon extension	17	1	0.99	0.63855
GO:0010970	transport along microtubule	17	1	0.99	0.63855
GO:0002066	columnar/cuboidal epithelial cell develo...	17	1	0.99	0.63855
GO:0090184	positive regulation of kidney developmen...	17	1	0.99	0.63855
GO:0035019	somatic stem cell population maintenance	17	1	0.99	0.63855
GO:0001578	microtubule bundle formation	17	1	0.99	0.63855
GO:0007009	plasma membrane organization	17	1	0.99	0.63855
GO:1900449	regulation of glutamate receptor signali...	17	1	0.99	0.63855
GO:0071347	cellular response to interleukin-1	17	1	0.99	0.63855
GO:0060323	head morphogenesis	17	1	0.99	0.63855
GO:0050919	negative chemotaxis	17	1	0.99	0.63855
GO:0070373	negative regulation of ERK1 and ERK2 cas...	17	1	0.99	0.63855
GO:0031647	regulation of protein stability	45	2	2.61	0.63981
GO:0045995	regulation of embryonic development	37	2	2.14	0.64189
GO:0003014	renal system process	37	2	2.14	0.64189
GO:0009968	negative regulation of signal transducti...	308	17	17.85	0.64223
GO:0042981	regulation of apoptotic process	352	20	20.4	0.64289
GO:0030097	hemopoiesis	179	8	10.38	0.64358
GO:2000026	regulation of multicellular organismal d...	509	28	29.5	0.64677
GO:0070374	positive regulation of ERK1 and ERK2 cas...	57	3	3.3	0.65141
GO:0001505	regulation of neurotransmitter levels	59	7	3.42	0.65225
GO:0043523	regulation of neuron apoptotic process	49	6	2.84	0.65313
GO:0007155	cell adhesion	400	15	23.18	0.65618
GO:0031032	actomyosin structure organization	50	4	2.9	0.65731
GO:0021953	central nervous system neuron differenti...	61	3	3.54	0.65743
GO:0048646	anatomical structure formation involved ...	313	13	18.14	0.65844
GO:0071277	cellular response to calcium ion	18	1	1.04	0.65961
GO:0030204	chondroitin sulfate metabolic process	18	1	1.04	0.65961
GO:0030901	midbrain development	18	1	1.04	0.65961
GO:0006911	phagocytosis, engulfment	18	1	1.04	0.65961
GO:0014015	positive regulation of gliogenesis	18	1	1.04	0.65961
GO:0008380	RNA splicing	18	1	1.04	0.65961
GO:0099601	regulation of neurotransmitter receptor ...	18	1	1.04	0.65961
GO:0045429	positive regulation of nitric oxide bios...	18	1	1.04	0.65961
GO:0042058	regulation of epidermal growth factor re...	18	1	1.04	0.65961
GO:0035904	aorta development	18	1	1.04	0.65961
GO:0016575	histone deacetylation	18	1	1.04	0.65961
GO:0010812	negative regulation of cell-substrate ad...	18	1	1.04	0.65961
GO:0009566	fertilization	18	1	1.04	0.65961
GO:0042593	glucose homeostasis	45	2	2.61	0.66075
GO:0032388	positive regulation of intracellular tra...	81	4	4.69	0.66095
GO:0002683	negative regulation of immune system pro...	91	3	5.27	0.66414
GO:0010469	regulation of receptor activity	133	7	7.71	0.6659
GO:0007605	sensory perception of sound	39	2	2.26	0.67054
GO:0008104	protein localization	471	20	27.3	0.67614
GO:0051649	establishment of localization in cell	380	23	22.03	0.67718
GO:0045844	positive regulation of striated muscle t...	19	1	1.1	0.67945
GO:0051453	regulation of intracellular pH	19	1	1.1	0.67945
GO:0042116	macrophage activation	19	1	1.1	0.67945
GO:0016236	macroautophagy	19	1	1.1	0.67945
GO:0031623	receptor internalization	19	1	1.1	0.67945
GO:0033260	nuclear DNA replication	19	1	1.1	0.67945
GO:0120034	positive regulation of plasma membrane b...	19	1	1.1	0.67945
GO:0051145	smooth muscle cell differentiation	19	1	1.1	0.67945
GO:1903076	regulation of protein localization to pl...	19	1	1.1	0.67945
GO:0003300	cardiac muscle hypertrophy	19	1	1.1	0.67945
GO:0086065	cell communication involved in cardiac c...	19	1	1.1	0.67945
GO:0033077	T cell differentiation in thymus	19	1	1.1	0.67945
GO:0000041	transition metal ion transport	19	1	1.1	0.67945
GO:0006690	icosanoid metabolic process	19	1	1.1	0.67945
GO:0030195	negative regulation of blood coagulation	19	1	1.1	0.67945
GO:0048008	platelet-derived growth factor receptor ...	19	1	1.1	0.67945
GO:0048704	embryonic skeletal system morphogenesis	19	1	1.1	0.67945
GO:0010811	positive regulation of cell-substrate ad...	39	2	2.26	0.67977
GO:0007169	transmembrane receptor protein tyrosine ...	187	12	10.84	0.67983
GO:0022412	cellular process involved in reproductio...	69	3	4	0.68126
GO:0071560	cellular response to transforming growth...	73	3	4.23	0.68173
GO:0000226	microtubule cytoskeleton organization	102	4	5.91	0.68313
GO:0006024	glycosaminoglycan biosynthetic process	40	2	2.32	0.68416
GO:0016569	covalent chromatin modification	96	3	5.56	0.68443
GO:0031175	neuron projection development	242	18	14.03	0.6894
GO:0042493	response to drug	119	6	6.9	0.69053
GO:0007010	cytoskeleton organization	301	22	17.45	0.69471
GO:0007601	visual perception	41	2	2.38	0.69731
GO:0017157	regulation of exocytosis	41	2	2.38	0.69731
GO:0072089	stem cell proliferation	41	2	2.38	0.69731
GO:0032964	collagen biosynthetic process	20	1	1.16	0.69814
GO:0045599	negative regulation of fat cell differen...	20	1	1.16	0.69814
GO:0050868	negative regulation of T cell activation	20	1	1.16	0.69814
GO:0001954	positive regulation of cell-matrix adhes...	20	1	1.16	0.69814
GO:0001974	blood vessel remodeling	20	1	1.16	0.69814
GO:0006970	response to osmotic stress	20	1	1.16	0.69814
GO:0008589	regulation of smoothened signaling pathw...	20	1	1.16	0.69814
GO:0001756	somitogenesis	20	1	1.16	0.69814
GO:0034605	cellular response to heat	20	1	1.16	0.69814
GO:0008344	adult locomotory behavior	20	1	1.16	0.69814
GO:0001885	endothelial cell development	20	1	1.16	0.69814
GO:0051966	regulation of synaptic transmission, glu...	20	1	1.16	0.69814
GO:0010927	cellular component assembly involved in ...	20	1	1.16	0.69814
GO:0002067	glandular epithelial cell differentiatio...	20	1	1.16	0.69814
GO:0007033	vacuole organization	20	1	1.16	0.69814
GO:0006397	mRNA processing	20	1	1.16	0.69814
GO:0030301	cholesterol transport	20	1	1.16	0.69814
GO:0001658	branching involved in ureteric bud morph...	20	1	1.16	0.69814
GO:0060333	interferon-gamma-mediated signaling path...	20	1	1.16	0.69814
GO:0006641	triglyceride metabolic process	20	1	1.16	0.69814
GO:0032479	regulation of type I interferon producti...	20	1	1.16	0.69814
GO:0033559	unsaturated fatty acid metabolic process	20	1	1.16	0.69814
GO:0045740	positive regulation of DNA replication	20	1	1.16	0.69814
GO:0010596	negative regulation of endothelial cell ...	20	1	1.16	0.69814
GO:0061097	regulation of protein tyrosine kinase ac...	20	1	1.16	0.69814
GO:0035690	cellular response to drug	20	1	1.16	0.69814
GO:0002698	negative regulation of immune effector p...	20	1	1.16	0.69814
GO:0010508	positive regulation of autophagy	20	1	1.16	0.69814
GO:0043542	endothelial cell migration	76	3	4.41	0.70063
GO:0007346	regulation of mitotic cell cycle	162	5	9.39	0.70674
GO:0032102	negative regulation of response to exter...	69	4	4	0.7088
GO:0030307	positive regulation of cell growth	42	2	2.43	0.71002
GO:0009612	response to mechanical stimulus	70	3	4.06	0.71179
GO:0031327	negative regulation of cellular biosynth...	338	12	19.59	0.71399
GO:0010977	negative regulation of neuron projection...	37	2	2.14	0.7156
GO:0046916	cellular transition metal ion homeostasi...	21	1	1.22	0.71574
GO:0071230	cellular response to amino acid stimulus	21	1	1.22	0.71574
GO:0006940	regulation of smooth muscle contraction	21	1	1.22	0.71574
GO:0045682	regulation of epidermis development	21	1	1.22	0.71574
GO:0046888	negative regulation of hormone secretion	21	1	1.22	0.71574
GO:0055010	ventricular cardiac muscle tissue morpho...	21	1	1.22	0.71574
GO:0051148	negative regulation of muscle cell diffe...	21	1	1.22	0.71574
GO:0035914	skeletal muscle cell differentiation	21	1	1.22	0.71574
GO:0006801	superoxide metabolic process	21	1	1.22	0.71574
GO:0042035	regulation of cytokine biosynthetic proc...	21	1	1.22	0.71574
GO:0016571	histone methylation	21	1	1.22	0.71574
GO:0060350	endochondral bone morphogenesis	21	1	1.22	0.71574
GO:0071333	cellular response to glucose stimulus	21	1	1.22	0.71574
GO:0019216	regulation of lipid metabolic process	82	4	4.75	0.71682
GO:0090316	positive regulation of intracellular pro...	63	3	3.65	0.71753
GO:0051726	regulation of cell cycle	270	10	15.65	0.72702
GO:0010035	response to inorganic substance	142	6	8.23	0.72725
GO:0030218	erythrocyte differentiation	22	1	1.28	0.73232
GO:0032760	positive regulation of tumor necrosis fa...	22	1	1.28	0.73232
GO:0006027	glycosaminoglycan catabolic process	22	1	1.28	0.73232
GO:0019226	transmission of nerve impulse	22	1	1.28	0.73232
GO:0019229	regulation of vasoconstriction	22	1	1.28	0.73232
GO:0001523	retinoid metabolic process	22	1	1.28	0.73232
GO:0021766	hippocampus development	22	1	1.28	0.73232
GO:0006473	protein acetylation	22	1	1.28	0.73232
GO:0044106	cellular amine metabolic process	22	1	1.28	0.73232
GO:0048844	artery morphogenesis	22	1	1.28	0.73232
GO:0072332	intrinsic apoptotic signaling pathway by...	22	1	1.28	0.73232
GO:0009152	purine ribonucleotide biosynthetic proce...	57	3	3.3	0.73239
GO:1903510	mucopolysaccharide metabolic process	40	2	2.32	0.73241
GO:0051216	cartilage development	63	3	3.65	0.73307
GO:1903047	mitotic cell cycle process	222	4	12.87	0.73316
GO:0007254	JNK cascade	44	2	2.55	0.73409
GO:0097193	intrinsic apoptotic signaling pathway	66	3	3.83	0.73486
GO:0007275	multicellular organism development	1260	74	73.03	0.73524
GO:0006511	ubiquitin-dependent protein catabolic pr...	75	3	4.35	0.7363
GO:0007165	signal transduction	1329	86	77.03	0.73733
GO:0042127	regulation of cell proliferation	431	13	24.98	0.7451
GO:0010256	endomembrane system organization	62	3	3.59	0.74545
GO:2001235	positive regulation of apoptotic signali...	45	2	2.61	0.74548
GO:0034976	response to endoplasmic reticulum stress	46	3	2.67	0.74668
GO:0043648	dicarboxylic acid metabolic process	23	1	1.33	0.74794
GO:0043473	pigmentation	23	1	1.33	0.74794
GO:0021954	central nervous system neuron developmen...	23	1	1.33	0.74794
GO:0043154	negative regulation of cysteine-type end...	23	1	1.33	0.74794
GO:1902106	negative regulation of leukocyte differe...	23	1	1.33	0.74794
GO:0050795	regulation of behavior	23	1	1.33	0.74794
GO:0072329	monocarboxylic acid catabolic process	23	1	1.33	0.74794
GO:0061005	cell differentiation involved in kidney ...	23	1	1.33	0.74794
GO:0045444	fat cell differentiation	66	2	3.83	0.75079
GO:0061024	membrane organization	155	9	8.98	0.75307
GO:0007416	synapse assembly	50	7	2.9	0.75414
GO:0050776	regulation of immune response	148	5	8.58	0.75427
GO:0045165	cell fate commitment	83	4	4.81	0.75576
GO:0050806	positive regulation of synaptic transmis...	49	4	2.84	0.75975
GO:0010976	positive regulation of neuron projection...	67	5	3.88	0.75983
GO:0032092	positive regulation of protein binding	24	1	1.39	0.76266
GO:0051494	negative regulation of cytoskeleton orga...	24	1	1.39	0.76266
GO:0045685	regulation of glial cell differentiation	24	1	1.39	0.76266
GO:0014068	positive regulation of phosphatidylinosi...	24	1	1.39	0.76266
GO:0032368	regulation of lipid transport	24	1	1.39	0.76266
GO:0061136	regulation of proteasomal protein catabo...	24	1	1.39	0.76266
GO:0030166	proteoglycan biosynthetic process	24	1	1.39	0.76266
GO:0044267	cellular protein metabolic process	987	50	57.21	0.76616
GO:0001818	negative regulation of cytokine producti...	47	2	2.72	0.76702
GO:0001837	epithelial to mesenchymal transition	47	2	2.72	0.76702
GO:0001503	ossification	128	4	7.42	0.76842
GO:0006464	cellular protein modification process	837	45	48.51	0.77063
GO:0051656	establishment of organelle localization	86	7	4.98	0.77193
GO:0010468	regulation of gene expression	886	33	51.35	0.77597
GO:0055117	regulation of cardiac muscle contraction	25	1	1.45	0.77651
GO:0006766	vitamin metabolic process	25	1	1.45	0.77651
GO:0051952	regulation of amine transport	25	1	1.45	0.77651
GO:0007200	phospholipase C-activating G-protein cou...	25	1	1.45	0.77651
GO:0009798	axis specification	25	1	1.45	0.77651
GO:0051053	negative regulation of DNA metabolic pro...	25	1	1.45	0.77651
GO:0090263	positive regulation of canonical Wnt sig...	25	1	1.45	0.77651
GO:2001237	negative regulation of extrinsic apoptot...	25	1	1.45	0.77651
GO:0030183	B cell differentiation	25	1	1.45	0.77651
GO:0010522	regulation of calcium ion transport into...	25	1	1.45	0.77651
GO:0007179	transforming growth factor beta receptor...	52	2	3.01	0.77756
GO:0009967	positive regulation of signal transducti...	373	22	21.62	0.78542
GO:0031667	response to nutrient levels	95	5	5.51	0.78614
GO:0071456	cellular response to hypoxia	49	2	2.84	0.78696
GO:0006974	cellular response to DNA damage stimulus	161	4	9.33	0.78903
GO:0031532	actin cytoskeleton reorganization	26	1	1.51	0.78957
GO:0031398	positive regulation of protein ubiquitin...	26	1	1.51	0.78957
GO:0008543	fibroblast growth factor receptor signal...	26	1	1.51	0.78957
GO:0043620	regulation of DNA-templated transcriptio...	26	1	1.51	0.78957
GO:0000079	regulation of cyclin-dependent protein s...	26	1	1.51	0.78957
GO:0030199	collagen fibril organization	26	1	1.51	0.78957
GO:0021536	diencephalon development	26	1	1.51	0.78957
GO:0007411	axon guidance	71	3	4.12	0.79013
GO:0048878	chemical homeostasis	229	12	13.27	0.7911
GO:0006790	sulfur compound metabolic process	89	3	5.16	0.79257
GO:0051347	positive regulation of transferase activ...	176	7	10.2	0.79459
GO:0006310	DNA recombination	50	2	2.9	0.79636
GO:0009636	response to toxic substance	59	3	3.42	0.80162
GO:1902904	negative regulation of supramolecular fi...	27	1	1.56	0.80186
GO:0001942	hair follicle development	27	1	1.56	0.80186
GO:0045669	positive regulation of osteoblast differ...	27	1	1.56	0.80186
GO:0007193	adenylate cyclase-inhibiting G-protein c...	27	1	1.56	0.80186
GO:0034446	substrate adhesion-dependent cell spread...	27	1	1.56	0.80186
GO:0051291	protein heterooligomerization	27	1	1.56	0.80186
GO:0017015	regulation of transforming growth factor...	27	1	1.56	0.80186
GO:1903311	regulation of mRNA metabolic process	27	1	1.56	0.80186
GO:0060560	developmental growth involved in morphog...	65	2	3.77	0.80398
GO:1902531	regulation of intracellular signal trans...	443	27	25.68	0.80982
GO:0014070	response to organic cyclic compound	252	8	14.61	0.81101
GO:0008217	regulation of blood pressure	53	3	3.07	0.81251
GO:0071260	cellular response to mechanical stimulus	28	1	1.62	0.81344
GO:0050821	protein stabilization	28	1	1.62	0.81344
GO:0042098	T cell proliferation	28	1	1.62	0.81344
GO:0030574	collagen catabolic process	28	1	1.62	0.81344
GO:0010565	regulation of cellular ketone metabolic ...	28	1	1.62	0.81344
GO:1905477	positive regulation of protein localizat...	28	1	1.62	0.81344
GO:0030855	epithelial cell differentiation	168	9	9.74	0.81348
GO:0030334	regulation of cell migration	227	6	13.16	0.8138
GO:0043393	regulation of protein binding	52	2	3.01	0.81412
GO:0045930	negative regulation of mitotic cell cycl...	71	2	4.12	0.81601
GO:0022607	cellular component assembly	580	29	33.62	0.8217
GO:0030279	negative regulation of ossification	29	1	1.68	0.82435
GO:0016125	sterol metabolic process	29	1	1.68	0.82435
GO:0006997	nucleus organization	29	1	1.68	0.82435
GO:0031330	negative regulation of cellular cataboli...	29	1	1.68	0.82435
GO:0046834	lipid phosphorylation	29	1	1.68	0.82435
GO:0055007	cardiac muscle cell differentiation	29	1	1.68	0.82435
GO:0009953	dorsal/ventral pattern formation	29	1	1.68	0.82435
GO:0003151	outflow tract morphogenesis	29	1	1.68	0.82435
GO:0006694	steroid biosynthetic process	29	1	1.68	0.82435
GO:0070507	regulation of microtubule cytoskeleton o...	29	1	1.68	0.82435
GO:0042060	wound healing	154	7	8.93	0.82451
GO:0045596	negative regulation of cell differentiat...	191	9	11.07	0.8249
GO:0019725	cellular homeostasis	193	10	11.19	0.8253
GO:0007050	cell cycle arrest	59	2	3.42	0.82559
GO:0001649	osteoblast differentiation	79	2	4.58	0.82754
GO:0048732	gland development	123	3	7.13	0.83018
GO:0010557	positive regulation of macromolecule bio...	383	12	22.2	0.83101
GO:0001666	response to hypoxia	103	4	5.97	0.83235
GO:0022411	cellular component disassembly	95	6	5.51	0.83261
GO:0016311	dephosphorylation	82	5	4.75	0.83302
GO:0051241	negative regulation of multicellular org...	289	13	16.75	0.83419
GO:0045087	innate immune response	135	5	7.82	0.83435
GO:0030510	regulation of BMP signaling pathway	30	1	1.74	0.83462
GO:0018107	peptidyl-threonine phosphorylation	30	1	1.74	0.83462
GO:0048708	astrocyte differentiation	30	1	1.74	0.83462
GO:0071156	regulation of cell cycle arrest	30	1	1.74	0.83462
GO:0001934	positive regulation of protein phosphory...	254	12	14.72	0.83812
GO:0016050	vesicle organization	59	3	3.42	0.84371
GO:0060348	bone development	63	3	3.65	0.84408
GO:0042472	inner ear morphogenesis	31	1	1.8	0.84429
GO:0048593	camera-type eye morphogenesis	31	1	1.8	0.84429
GO:0042787	protein ubiquitination involved in ubiqu...	31	1	1.8	0.84429
GO:0007052	mitotic spindle organization	31	1	1.8	0.84429
GO:0006665	sphingolipid metabolic process	31	1	1.8	0.84429
GO:0070613	regulation of protein processing	31	1	1.8	0.84429
GO:0009888	tissue development	472	21	27.36	0.845
GO:0030258	lipid modification	60	2	3.48	0.84538
GO:0016485	protein processing	62	2	3.59	0.84557
GO:0006915	apoptotic process	437	25	25.33	0.85047
GO:0007160	cell-matrix adhesion	73	4	4.23	0.85246
GO:0044272	sulfur compound biosynthetic process	57	2	3.3	0.85249
GO:0097553	calcium ion transmembrane import into cy...	32	1	1.85	0.85341
GO:0032835	glomerulus development	32	1	1.85	0.85341
GO:0002244	hematopoietic progenitor cell differenti...	32	1	1.85	0.85341
GO:0001570	vasculogenesis	32	1	1.85	0.85341
GO:0006338	chromatin remodeling	32	1	1.85	0.85341
GO:0042552	myelination	32	1	1.85	0.85341
GO:0006396	RNA processing	55	2	3.19	0.85393
GO:0071407	cellular response to organic cyclic comp...	144	4	8.35	0.85957
GO:0140056	organelle localization by membrane tethe...	33	1	1.91	0.86199
GO:0006091	generation of precursor metabolites and ...	71	2	4.12	0.8638
GO:0045766	positive regulation of angiogenesis	59	2	3.42	0.86573
GO:0001838	embryonic epithelial tube formation	34	1	1.97	0.87007
GO:0008283	cell proliferation	532	18	30.84	0.87248
GO:0031328	positive regulation of cellular biosynth...	425	16	24.63	0.87459
GO:0046824	positive regulation of nucleocytoplasmic...	35	1	2.03	0.87768
GO:0055002	striated muscle cell development	35	1	2.03	0.87768
GO:0035270	endocrine system development	35	1	2.03	0.87768
GO:0016579	protein deubiquitination	35	1	2.03	0.87768
GO:0048010	vascular endothelial growth factor recep...	35	1	2.03	0.87768
GO:0071363	cellular response to growth factor stimu...	189	4	10.95	0.87887
GO:0051346	negative regulation of hydrolase activit...	99	2	5.74	0.8815
GO:0006954	inflammatory response	154	6	8.93	0.88223
GO:0050679	positive regulation of epithelial cell p...	62	2	3.59	0.88357
GO:0030324	lung development	62	2	3.59	0.88357
GO:0051100	negative regulation of binding	36	1	2.09	0.88484
GO:0010594	regulation of endothelial cell migration	56	2	3.25	0.88507
GO:0006508	proteolysis	322	9	18.66	0.88843
GO:0043687	post-translational protein modification	87	3	5.04	0.88947
GO:0051302	regulation of cell division	37	1	2.14	0.89159
GO:0090305	nucleic acid phosphodiester bond hydroly...	37	1	2.14	0.89159
GO:0035567	non-canonical Wnt signaling pathway	37	1	2.14	0.89159
GO:0080135	regulation of cellular response to stres...	126	5	7.3	0.89447
GO:0006955	immune response	339	11	19.65	0.89571
GO:0070925	organelle assembly	133	4	7.71	0.89777
GO:0051130	positive regulation of cellular componen...	274	21	15.88	0.90113
GO:0007507	heart development	163	4	9.45	0.90343
GO:0015718	monocarboxylic acid transport	39	1	2.26	0.90393
GO:0044242	cellular lipid catabolic process	39	1	2.26	0.90393
GO:0048709	oligodendrocyte differentiation	39	1	2.26	0.90393
GO:1902532	negative regulation of intracellular sig...	118	7	6.84	0.90519
GO:0006518	peptide metabolic process	108	4	6.26	0.9052
GO:0055114	oxidation-reduction process	174	6	10.09	0.90814
GO:0032869	cellular response to insulin stimulus	40	1	2.32	0.90957
GO:1901701	cellular response to oxygen-containing c...	265	14	15.36	0.91205
GO:0045893	positive regulation of transcription, DN...	332	9	19.24	0.91394
GO:0001894	tissue homeostasis	41	1	2.38	0.91487
GO:0001889	liver development	41	1	2.38	0.91487
GO:0045931	positive regulation of mitotic cell cycl...	41	1	2.38	0.91487
GO:0060271	cilium assembly	69	2	4	0.91703
GO:0032496	response to lipopolysaccharide	74	4	4.29	0.91861
GO:0006468	protein phosphorylation	472	27	27.36	0.9187
GO:0050727	regulation of inflammatory response	69	3	4	0.9194
GO:0010634	positive regulation of epithelial cell m...	42	1	2.43	0.91987
GO:0006006	glucose metabolic process	42	1	2.43	0.91987
GO:0050878	regulation of body fluid levels	133	5	7.71	0.92133
GO:1901566	organonitrogen compound biosynthetic pro...	342	19	19.82	0.92299
GO:0007093	mitotic cell cycle checkpoint	43	1	2.49	0.92458
GO:0002573	myeloid leukocyte differentiation	43	1	2.49	0.92458
GO:0006886	intracellular protein transport	160	7	9.27	0.92548
GO:0090068	positive regulation of cell cycle proces...	72	2	4.17	0.92841
GO:0001819	positive regulation of cytokine producti...	78	3	4.52	0.92899
GO:0034614	cellular response to reactive oxygen spe...	44	1	2.55	0.92901
GO:0007049	cell cycle	421	13	24.4	0.93151
GO:0048639	positive regulation of developmental gro...	45	1	2.61	0.93318
GO:0097164	ammonium ion metabolic process	45	1	2.61	0.93318
GO:0010639	negative regulation of organelle organiz...	69	2	4	0.93357
GO:0045892	negative regulation of transcription, DN...	274	9	15.88	0.93508
GO:0032846	positive regulation of homeostatic proce...	46	1	2.67	0.9371
GO:0019882	antigen processing and presentation	46	1	2.67	0.9371
GO:0032147	activation of protein kinase activity	87	5	5.04	0.93925
GO:0090288	negative regulation of cellular response...	47	1	2.72	0.9408
GO:0043123	positive regulation of I-kappaB kinase/N...	48	1	2.78	0.94428
GO:0051896	regulation of protein kinase B signaling	48	1	2.78	0.94428
GO:1905330	regulation of morphogenesis of an epithe...	48	1	2.78	0.94428
GO:0050731	positive regulation of peptidyl-tyrosine...	48	1	2.78	0.94428
GO:0030198	extracellular matrix organization	141	4	8.17	0.9462
GO:0048565	digestive tract development	49	1	2.84	0.94756
GO:0000070	mitotic sister chromatid segregation	49	1	2.84	0.94756
GO:0034622	cellular macromolecular complex assembly	143	5	8.29	0.94883
GO:0044283	small molecule biosynthetic process	119	3	6.9	0.94932
GO:0090090	negative regulation of canonical Wnt sig...	50	1	2.9	0.95065
GO:0050920	regulation of chemotaxis	50	1	2.9	0.95065
GO:0007283	spermatogenesis	80	2	4.64	0.95201
GO:0006461	protein complex assembly	267	12	15.48	0.95207
GO:0007088	regulation of mitotic nuclear division	51	1	2.96	0.95355
GO:0000122	negative regulation of transcription fro...	202	7	11.71	0.95596
GO:0006357	regulation of transcription from RNA pol...	454	15	26.31	0.95605
GO:0001701	in utero embryonic development	84	3	4.87	0.95872
GO:0031331	positive regulation of cellular cataboli...	73	2	4.23	0.95898
GO:0060041	retina development in camera-type eye	54	1	3.13	0.96128
GO:0006869	lipid transport	92	3	5.33	0.96367
GO:0030336	negative regulation of cell migration	80	2	4.64	0.96597
GO:0010629	negative regulation of gene expression	354	11	20.52	0.96656
GO:0008285	negative regulation of cell proliferatio...	188	6	10.9	0.96787
GO:0015031	protein transport	313	12	18.14	0.96835
GO:0043066	negative regulation of apoptotic process	202	12	11.71	0.96846
GO:0051240	positive regulation of multicellular org...	405	23	23.47	0.96852
GO:0048863	stem cell differentiation	61	1	3.54	0.9747
GO:0050900	leukocyte migration	95	2	5.51	0.97781
GO:0045597	positive regulation of cell differentiat...	263	14	15.24	0.97953
GO:0016032	viral process	126	3	7.3	0.98084
GO:0010948	negative regulation of cell cycle proces...	66	1	3.83	0.98135
GO:0051235	maintenance of location	68	1	3.94	0.98349
GO:2000027	regulation of organ morphogenesis	69	1	4	0.98446
GO:0051301	cell division	164	3	9.51	0.99157
GO:0030335	positive regulation of cell migration	126	2	7.3	0.99404
GO:0018193	peptidyl-amino acid modification	272	12	15.77	0.99615
GO:0030154	cell differentiation	949	48	55.01	0.99627
GO:0045944	positive regulation of transcription fro...	267	7	15.48	0.99646
GO:0043312	neutrophil degranulation	95	1	5.51	0.99684
GO:1901990	regulation of mitotic cell cycle phase t...	100	1	5.8	0.99768
GO:0006355	regulation of transcription, DNA-templat...	761	25	44.11	0.99844
GO:0008284	positive regulation of cell proliferatio...	247	6	14.32	0.9994
GO:0019538	protein metabolic process	1120	53	64.92	1
GO:0048839	inner ear development	67	3	3.88	1
GO:2000112	regulation of cellular macromolecule bio...	823	28	47.7	1
GO:2000113	negative regulation of cellular macromol...	313	10	18.14	1
GO:0006140	regulation of nucleotide metabolic proce...	60	4	3.48	1
GO:2000116	regulation of cysteine-type endopeptidas...	58	1	3.36	1
GO:0050000	chromosome localization	19	1	1.1	1
GO:2000117	negative regulation of cysteine-type end...	27	1	1.56	1
GO:0015711	organic anion transport	120	7	6.96	1
GO:0045834	positive regulation of lipid metabolic p...	38	2	2.2	1
GO:0002376	immune system process	538	17	31.18	1
GO:0022898	regulation of transmembrane transporter ...	63	7	3.65	1
GO:0007389	pattern specification process	115	5	6.67	1
GO:0032990	cell part morphogenesis	174	14	10.09	1
GO:2000145	regulation of cell motility	237	6	13.74	1
GO:2000146	negative regulation of cell motility	82	2	4.75	1
GO:1901564	organonitrogen compound metabolic proces...	1306	68	75.7	1
GO:2000147	positive regulation of cell motility	130	2	7.54	1
GO:0044243	multicellular organismal catabolic proce...	29	1	1.68	1
GO:0002682	regulation of immune system process	268	6	15.53	1
GO:1901568	fatty acid derivative metabolic process	27	1	1.56	1
GO:1902903	regulation of supramolecular fiber organ...	79	6	4.58	1
GO:0002684	positive regulation of immune system pro...	166	4	9.62	1
GO:0044246	regulation of multicellular organismal m...	16	1	0.93	1
GO:0044248	cellular catabolic process	321	14	18.61	1
GO:0044249	cellular biosynthetic process	1196	48	69.32	1
GO:0015749	monosaccharide transport	31	1	1.8	1
GO:0030282	bone mineralization	35	2	2.03	1
GO:0035637	multicellular organismal signaling	61	8	3.54	1
GO:1904589	regulation of protein import	46	1	2.67	1
GO:0032268	regulation of cellular protein metabolic...	534	24	30.95	1
GO:0032269	negative regulation of cellular protein ...	234	11	13.56	1
GO:0044237	cellular metabolic process	1988	96	115.23	1
GO:0044238	primary metabolic process	1964	95	113.84	1
GO:0050708	regulation of protein secretion	84	3	4.87	1
GO:0030278	regulation of ossification	73	2	4.23	1
GO:0042471	ear morphogenesis	38	1	2.2	1
GO:0009653	anatomical structure morphogenesis	680	34	39.41	1
GO:1903409	reactive oxygen species biosynthetic pro...	34	6	1.97	1
GO:0110053	regulation of actin filament organizatio...	64	5	3.71	1
GO:0032963	collagen metabolic process	50	2	2.9	1
GO:1901575	organic substance catabolic process	336	15	19.48	1
GO:1901576	organic substance biosynthetic process	1218	48	70.6	1
GO:0007622	rhythmic behavior	16	2	0.93	1
GO:0010324	membrane invagination	20	1	1.16	1
GO:0035601	protein deacylation	19	1	1.1	1
GO:0032270	positive regulation of cellular protein ...	341	15	19.77	1
GO:0032271	regulation of protein polymerization	31	4	1.8	1
GO:0048592	eye morphogenesis	46	2	2.67	1
GO:0055123	digestive system development	49	1	2.84	1
GO:0019693	ribose phosphate metabolic process	102	8	5.91	1
GO:0050890	cognition	84	10	4.87	1
GO:0007610	behavior	173	15	10.03	1
GO:0032956	regulation of actin cytoskeleton organiz...	80	5	4.64	1
GO:0048598	embryonic morphogenesis	174	8	10.09	1
GO:0050896	response to stimulus	1843	104	106.82	1
GO:0046942	carboxylic acid transport	85	7	4.93	1
GO:0009314	response to radiation	94	4	5.45	1
GO:0019362	pyridine nucleotide metabolic process	29	3	1.68	1
GO:0044093	positive regulation of molecular functio...	431	24	24.98	1
GO:0060993	kidney morphogenesis	34	2	1.97	1
GO:0032984	macromolecular complex disassembly	33	4	1.91	1
GO:0045595	regulation of cell differentiation	461	21	26.72	1
GO:0060998	regulation of dendritic spine developmen...	21	1	1.22	1
GO:0032989	cellular component morphogenesis	281	20	16.29	1
GO:0045598	regulation of fat cell differentiation	43	1	2.49	1
GO:0110020	regulation of actomyosin structure organ...	30	3	1.74	1
GO:0042445	hormone metabolic process	46	2	2.67	1
GO:0032970	regulation of actin filament-based proce...	96	5	5.56	1
GO:0046939	nucleotide phosphorylation	17	2	0.99	1
GO:0009628	response to abiotic stimulus	295	15	17.1	1
GO:1900046	regulation of hemostasis	29	1	1.68	1
GO:1900047	negative regulation of hemostasis	19	1	1.1	1
GO:0070482	response to oxygen levels	111	4	6.43	1
GO:0009611	response to wounding	193	7	11.19	1
GO:0043550	regulation of lipid kinase activity	18	2	1.04	1
GO:0046209	nitric oxide metabolic process	26	2	1.51	1
GO:0009615	response to virus	46	3	2.67	1
GO:0009617	response to bacterium	102	6	5.91	1
GO:0071229	cellular response to acid chemical	66	4	3.83	1
GO:0048562	embryonic organ morphogenesis	83	4	4.81	1
GO:0051321	meiotic cell cycle	52	3	3.01	1
GO:0060255	regulation of macromolecule metabolic pr...	1210	52	70.13	1
GO:0050863	regulation of T cell activation	56	2	3.25	1
GO:0048568	embryonic organ development	128	6	7.42	1
GO:0050865	regulation of cell activation	104	5	6.03	1
GO:0050867	positive regulation of cell activation	59	2	3.42	1
GO:0010646	regulation of cell communication	840	52	48.69	1
GO:0071214	cellular response to abiotic stimulus	78	1	4.52	1
GO:0010647	positive regulation of cell communicatio...	413	24	23.94	1
GO:0010648	negative regulation of cell communicatio...	342	18	19.82	1
GO:0071216	cellular response to biotic stimulus	39	3	2.26	1
GO:0032231	regulation of actin filament bundle asse...	34	4	1.97	1
GO:1990138	neuron projection extension	38	1	2.2	1
GO:0043583	ear development	76	3	4.41	1
GO:0071219	cellular response to molecule of bacteri...	34	3	1.97	1
GO:0060284	regulation of cell development	234	15	13.56	1
GO:0016101	diterpenoid metabolic process	25	1	1.45	1
GO:0010631	epithelial cell migration	92	4	5.33	1
GO:0051674	localization of cell	386	15	22.37	1
GO:0006996	organelle organization	697	37	40.4	1
GO:0010632	regulation of epithelial cell migration	69	3	4	1
GO:0010633	negative regulation of epithelial cell m...	24	1	1.39	1
GO:0071241	cellular response to inorganic substance	52	3	3.01	1
GO:0046903	secretion	356	17	20.63	1
GO:0030203	glycosaminoglycan metabolic process	54	3	3.13	1
GO:0010638	positive regulation of organelle organiz...	129	10	7.48	1
GO:1903169	regulation of calcium ion transmembrane ...	37	4	2.14	1
GO:0046907	intracellular transport	294	17	17.04	1
GO:0006260	DNA replication	85	2	4.93	1
GO:0032940	secretion by cell	325	15	18.84	1
GO:0006261	DNA-dependent DNA replication	41	1	2.38	1
GO:0034599	cellular response to oxidative stress	73	1	4.23	1
GO:0048583	regulation of response to stimulus	920	50	53.33	1
GO:0032943	mononuclear cell proliferation	44	3	2.55	1
GO:0051341	regulation of oxidoreductase activity	23	2	1.33	1
GO:0048584	positive regulation of response to stimu...	485	26	28.11	1
GO:0050880	regulation of blood vessel size	49	3	2.84	1
GO:0032944	regulation of mononuclear cell prolifera...	38	2	2.2	1
GO:0032946	positive regulation of mononuclear cell ...	23	2	1.33	1
GO:0051345	positive regulation of hydrolase activit...	173	8	10.03	1
GO:0048588	developmental cell growth	54	1	3.13	1
GO:0048589	developmental growth	163	4	9.45	1
GO:0051348	negative regulation of transferase activ...	80	6	4.64	1
GO:0098916	anterograde trans-synaptic signaling	202	23	11.71	1
GO:0009306	protein secretion	110	5	6.38	1
GO:0030098	lymphocyte differentiation	69	5	4	1
GO:0009308	amine metabolic process	24	1	1.39	1
GO:0030099	myeloid cell differentiation	85	2	4.93	1
GO:0050870	positive regulation of T cell activation	36	1	2.09	1
GO:0044085	cellular component biogenesis	597	29	34.6	1
GO:0019318	hexose metabolic process	51	1	2.96	1
GO:0044087	regulation of cellular component biogene...	185	13	10.72	1
GO:0006259	DNA metabolic process	200	5	11.59	1
GO:0044089	positive regulation of cellular componen...	113	11	6.55	1
GO:0051338	regulation of transferase activity	242	12	14.03	1
GO:0050877	nervous system process	227	20	13.16	1
GO:0051339	regulation of lyase activity	27	3	1.56	1
GO:0030900	forebrain development	117	4	6.78	1
GO:0030902	hindbrain development	43	2	2.49	1
GO:0006281	DNA repair	95	2	5.51	1
GO:0048522	positive regulation of cellular process	1123	59	65.09	1
GO:0048523	negative regulation of cellular process	1039	48	60.22	1
GO:0051641	cellular localization	516	31	29.91	1
GO:0010604	positive regulation of macromolecule met...	669	30	38.78	1
GO:0010605	negative regulation of macromolecule met...	530	21	30.72	1
GO:0051648	vesicle localization	46	5	2.67	1
GO:0010608	posttranscriptional regulation of gene e...	67	2	3.88	1
GO:0009607	response to biotic stimulus	157	8	9.1	1
GO:0048513	animal organ development	799	36	46.31	1
GO:0090559	regulation of membrane permeability	18	2	1.04	1
GO:0030799	regulation of cyclic nucleotide metaboli...	48	4	2.78	1
GO:0048514	blood vessel morphogenesis	196	7	11.36	1
GO:0006952	defense response	270	12	15.65	1
GO:0044782	cilium organization	70	2	4.06	1
GO:0043549	regulation of kinase activity	214	11	12.4	1
GO:0060249	anatomical structure homeostasis	73	1	4.23	1
GO:0048518	positive regulation of biological proces...	1241	64	71.93	1
GO:0044786	cell cycle DNA replication	20	1	1.16	1
GO:0048519	negative regulation of biological proces...	1111	55	64.4	1
GO:0050817	coagulation	90	4	5.22	1
GO:0050818	regulation of coagulation	32	1	1.85	1
GO:0010498	proteasomal protein catabolic process	58	1	3.36	1
GO:0050819	negative regulation of coagulation	22	1	1.28	1
GO:0044770	cell cycle phase transition	146	1	8.46	1
GO:0044772	mitotic cell cycle phase transition	143	1	8.29	1
GO:0048545	response to steroid hormone	111	1	6.43	1
GO:0051303	establishment of chromosome localization	19	1	1.1	1
GO:1901698	response to nitrogen compound	254	14	14.72	1
GO:1901699	cellular response to nitrogen compound	158	7	9.16	1
GO:1901360	organic cyclic compound metabolic proces...	1129	46	65.44	1
GO:1901361	organic cyclic compound catabolic proces...	76	3	4.41	1
GO:0048534	hematopoietic or lymphoid organ developm...	185	8	10.72	1
GO:0019637	organophosphate metabolic process	235	14	13.62	1
GO:0071900	regulation of protein serine/threonine k...	130	6	7.54	1
GO:0071902	positive regulation of protein serine/th...	97	4	5.62	1
GO:0031589	cell-substrate adhesion	109	5	6.32	1
GO:0051603	proteolysis involved in cellular protein...	94	4	5.45	1
GO:0051604	protein maturation	76	2	4.41	1
GO:0006928	movement of cell or subcellular componen...	504	23	29.21	1
GO:0010466	negative regulation of peptidase activit...	64	1	3.71	1
GO:0010467	gene expression	956	35	55.41	1
GO:2000241	regulation of reproductive process	33	2	1.91	1
GO:1905114	cell surface receptor signaling pathway ...	153	9	8.87	1
GO:0043500	muscle adaptation	32	3	1.85	1
GO:1904375	regulation of protein localization to ce...	22	1	1.28	1
GO:0001944	vasculature development	239	7	13.85	1
GO:0051493	regulation of cytoskeleton organization	111	6	6.43	1
GO:0006914	autophagy	52	2	3.01	1
GO:0015844	monoamine transport	18	1	1.04	1
GO:0099565	chemical synaptic transmission, postsyna...	35	2	2.03	1
GO:0015849	organic acid transport	85	7	4.93	1
GO:0042157	lipoprotein metabolic process	43	3	2.49	1
GO:0042158	lipoprotein biosynthetic process	32	3	1.85	1
GO:0030029	actin filament-based process	192	18	11.13	1
GO:0001932	regulation of protein phosphorylation	344	16	19.94	1
GO:0001933	negative regulation of protein phosphory...	97	6	5.62	1
GO:0006941	striated muscle contraction	48	3	2.78	1
GO:0006942	regulation of striated muscle contractio...	27	1	1.56	1
GO:0050801	ion homeostasis	167	9	9.68	1
GO:0015833	peptide transport	324	13	18.78	1
GO:0050803	regulation of synapse structure or activ...	43	7	2.49	1
GO:0007423	sensory organ development	172	6	9.97	1
GO:0042180	cellular ketone metabolic process	35	1	2.03	1
GO:0015837	amine transport	27	1	1.56	1
GO:0050808	synapse organization	89	9	5.16	1
GO:0002440	production of molecular mediator of immu...	26	2	1.51	1
GO:0002443	leukocyte mediated immunity	141	4	8.17	1
GO:0002444	myeloid leukocyte mediated immunity	107	1	6.2	1
GO:0006935	chemotaxis	159	4	9.22	1
GO:0002446	neutrophil mediated immunity	97	1	5.62	1
GO:0030041	actin filament polymerization	29	2	1.68	1
GO:0006937	regulation of muscle contraction	49	2	2.84	1
GO:0006939	smooth muscle contraction	37	1	2.14	1
GO:0042176	regulation of protein catabolic process	76	2	4.41	1
GO:0030048	actin filament-based movement	41	3	2.38	1
GO:0032787	monocarboxylic acid metabolic process	112	6	6.49	1
GO:0098754	detoxification	30	2	1.74	1
GO:0030030	cell projection organization	356	24	20.63	1
GO:1901342	regulation of vasculature development	104	5	6.03	1
GO:1901343	negative regulation of vasculature devel...	34	3	1.97	1
GO:0030038	contractile actin filament bundle assemb...	30	3	1.74	1
GO:0032774	RNA biosynthetic process	778	27	45.09	1
GO:0061564	axon development	139	9	8.06	1
GO:0044703	multi-organism reproductive process	195	10	11.3	1
GO:0023061	signal release	117	11	6.78	1
GO:0044706	multi-multicellular organism process	63	4	3.65	1
GO:0042110	T cell activation	86	5	4.98	1
GO:0009410	response to xenobiotic stimulus	24	3	1.39	1
GO:0048699	generation of neurons	403	29	23.36	1
GO:0035194	posttranscriptional gene silencing by RN...	15	1	0.87	1
GO:0042113	B cell activation	46	3	2.67	1
GO:0070167	regulation of biomineral tissue developm...	29	2	1.68	1
GO:0042119	neutrophil activation	95	1	5.51	1
GO:0070169	positive regulation of biomineral tissue...	16	1	0.93	1
GO:1902850	microtubule cytoskeleton organization in...	39	1	2.26	1
GO:1901615	organic hydroxy compound metabolic proce...	104	5	6.03	1
GO:0098773	skin epidermis development	28	1	1.62	1
GO:0023051	regulation of signaling	853	52	49.44	1
GO:0071772	response to BMP	55	1	3.19	1
GO:0071773	cellular response to BMP stimulus	55	1	3.19	1
GO:0006909	phagocytosis	51	2	2.96	1
GO:0071774	response to fibroblast growth factor	38	1	2.2	1
GO:0034504	protein localization to nucleus	71	2	4.12	1
GO:0023056	positive regulation of signaling	415	24	24.05	1
GO:0023057	negative regulation of signaling	344	18	19.94	1
GO:0006796	phosphate-containing compound metabolic ...	697	43	40.4	1
GO:0046700	heterocycle catabolic process	64	3	3.71	1
GO:0033157	regulation of intracellular protein tran...	84	4	4.87	1
GO:0030001	metal ion transport	231	29	13.39	1
GO:0098727	maintenance of cell number	34	1	1.97	1
GO:0030003	cellular cation homeostasis	138	7	8	1
GO:0030004	cellular monovalent inorganic cation hom...	24	1	1.39	1
GO:0072163	mesonephric epithelium development	38	2	2.2	1
GO:0072164	mesonephric tubule development	38	2	2.2	1
GO:0099531	presynaptic process involved in chemical...	44	6	2.55	1
GO:0060759	regulation of response to cytokine stimu...	29	2	1.68	1
GO:0099536	synaptic signaling	202	23	11.71	1
GO:0099537	trans-synaptic signaling	202	23	11.71	1
GO:0031396	regulation of protein ubiquitination	37	3	2.14	1
GO:0031399	regulation of protein modification proce...	396	20	22.95	1
GO:0001763	morphogenesis of a branching structure	68	1	3.94	1
GO:0014902	myotube differentiation	26	3	1.51	1
GO:0098742	cell-cell adhesion via plasma-membrane a...	77	3	4.46	1
GO:0035150	regulation of tube size	49	3	2.84	1
GO:0045665	negative regulation of neuron differenti...	67	2	3.88	1
GO:0016202	regulation of striated muscle tissue dev...	38	1	2.2	1
GO:0045667	regulation of osteoblast differentiation	50	1	2.9	1
GO:0030705	cytoskeleton-dependent intracellular tra...	23	1	1.33	1
GO:0006082	organic acid metabolic process	231	13	13.39	1
GO:0098732	macromolecule deacylation	19	1	1.1	1
GO:0046890	regulation of lipid biosynthetic process	32	1	1.85	1
GO:0072171	mesonephric tubule morphogenesis	23	2	1.33	1
GO:0008544	epidermis development	75	5	4.35	1
GO:0042107	cytokine metabolic process	24	1	1.39	1
GO:0072175	epithelial tube formation	39	1	2.26	1
GO:0043623	cellular protein complex assembly	94	4	5.45	1
GO:0045321	leukocyte activation	225	8	13.04	1
GO:0043624	cellular protein complex disassembly	19	3	1.1	1
GO:0006753	nucleoside phosphate metabolic process	128	9	7.42	1
GO:0060047	heart contraction	77	10	4.46	1
GO:0060048	cardiac muscle contraction	41	3	2.38	1
GO:0014065	phosphatidylinositol 3-kinase signaling	39	1	2.26	1
GO:0048675	axon extension	26	1	1.51	1
GO:0014066	regulation of phosphatidylinositol 3-kin...	32	1	1.85	1
GO:0038127	ERBB signaling pathway	41	2	2.38	1
GO:0006022	aminoglycan metabolic process	54	3	3.13	1
GO:0006023	aminoglycan biosynthetic process	40	2	2.32	1
GO:0001775	cell activation	271	12	15.71	1
GO:1905269	positive regulation of chromatin organiz...	15	1	0.87	1
GO:0006026	aminoglycan catabolic process	22	1	1.28	1
GO:0097696	STAT cascade	34	2	1.97	1
GO:0006029	proteoglycan metabolic process	34	1	1.97	1
GO:0048332	mesoderm morphogenesis	24	2	1.39	1
GO:0045621	positive regulation of lymphocyte differ...	19	1	1.1	1
GO:0033135	regulation of peptidyl-serine phosphoryl...	27	2	1.56	1
GO:0019439	aromatic compound catabolic process	65	3	3.77	1
GO:0009190	cyclic nucleotide biosynthetic process	43	3	2.49	1
GO:0035113	embryonic appendage morphogenesis	36	3	2.09	1
GO:0071702	organic substance transport	504	21	29.21	1
GO:0071704	organic substance metabolic process	2055	100	119.11	1
GO:0034654	nucleobase-containing compound biosynthe...	875	30	50.72	1
GO:0034655	nucleobase-containing compound catabolic...	55	3	3.19	1
GO:0071705	nitrogen compound transport	392	17	22.72	1
GO:0071706	tumor necrosis factor superfamily cytoki...	29	1	1.68	1
GO:0006720	isoprenoid metabolic process	28	2	1.62	1
GO:0043632	modification-dependent macromolecule cat...	76	3	4.41	1
GO:0009199	ribonucleoside triphosphate metabolic pr...	32	2	1.85	1
GO:0031668	cellular response to extracellular stimu...	51	3	2.96	1
GO:0031669	cellular response to nutrient levels	38	3	2.2	1
GO:0051402	neuron apoptotic process	53	6	3.07	1
GO:0014074	response to purine-containing compound	39	3	2.26	1
GO:0048644	muscle organ morphogenesis	29	1	1.68	1
GO:0051403	stress-activated MAPK cascade	58	2	3.36	1
GO:0016051	carbohydrate biosynthetic process	46	1	2.67	1
GO:0007162	negative regulation of cell adhesion	65	1	3.77	1
GO:0016053	organic acid biosynthetic process	70	2	4.06	1
GO:0016054	organic acid catabolic process	53	4	3.07	1
GO:0016055	Wnt signaling pathway	116	7	6.72	1
GO:0045619	regulation of lymphocyte differentiation	30	2	1.74	1
GO:0007167	enzyme linked receptor protein signaling...	275	14	15.94	1
GO:1905952	regulation of lipid localization	29	1	1.68	1
GO:0035148	tube formation	42	1	2.43	1
GO:0090317	negative regulation of intracellular pro...	19	1	1.1	1
GO:0034329	cell junction assembly	70	2	4.06	1
GO:0055065	metal ion homeostasis	134	7	7.77	1
GO:0048634	regulation of muscle organ development	40	1	2.32	1
GO:0055067	monovalent inorganic cation homeostasis	33	1	1.91	1
GO:0048636	positive regulation of muscle organ deve...	19	1	1.1	1
GO:0007154	cell communication	1465	98	84.91	1
GO:0048638	regulation of developmental growth	78	2	4.52	1
GO:0031325	positive regulation of cellular metaboli...	683	31	39.59	1
GO:0007159	leukocyte cell-cell adhesion	70	2	4.06	1
GO:0031326	regulation of cellular biosynthetic proc...	888	34	51.47	1
GO:0031329	regulation of cellular catabolic process	119	3	6.9	1
GO:0016070	RNA metabolic process	837	28	48.51	1
GO:0016071	mRNA metabolic process	52	1	3.01	1
GO:0034341	response to interferon-gamma	34	1	1.97	1
GO:0034620	cellular response to unfolded protein	24	2	1.39	1
GO:0097659	nucleic acid-templated transcription	775	27	44.92	1
GO:0009161	ribonucleoside monophosphate metabolic p...	34	2	1.97	1
GO:0007187	G-protein coupled receptor signaling pat...	48	5	2.78	1
GO:0007188	adenylate cyclase-modulating G-protein c...	41	5	2.38	1
GO:0009165	nucleotide biosynthetic process	78	3	4.52	1
GO:0055080	cation homeostasis	151	7	8.75	1
GO:0009167	purine ribonucleoside monophosphate meta...	33	2	1.91	1
GO:0052547	regulation of peptidase activity	106	1	6.14	1
GO:0046879	hormone secretion	83	6	4.81	1
GO:0055082	cellular chemical homeostasis	164	9	9.51	1
GO:0052548	regulation of endopeptidase activity	97	1	5.62	1
GO:0043603	cellular amide metabolic process	129	4	7.48	1
GO:0006732	coenzyme metabolic process	57	3	3.3	1
GO:0043604	amide biosynthetic process	79	3	4.58	1
GO:0006733	oxidoreduction coenzyme metabolic proces...	30	3	1.74	1
GO:0055086	nucleobase-containing small molecule met...	133	9	7.71	1
GO:0034330	cell junction organization	95	3	5.51	1
GO:0009150	purine ribonucleotide metabolic process	98	8	5.68	1
GO:0046822	regulation of nucleocytoplasmic transpor...	52	2	3.01	1
GO:0034333	adherens junction assembly	28	2	1.62	1
GO:0046823	negative regulation of nucleocytoplasmic...	16	1	0.93	1
GO:0031344	regulation of cell projection organizati...	143	10	8.29	1
GO:0007178	transmembrane receptor protein serine/th...	95	2	5.51	1
GO:0043491	protein kinase B signaling	60	1	3.48	1
GO:0031346	positive regulation of cell projection o...	85	6	4.93	1
GO:0031347	regulation of defense response	119	4	6.9	1
GO:0031349	positive regulation of defense response	72	3	4.17	1
GO:0055074	calcium ion homeostasis	100	5	5.8	1
GO:0055076	transition metal ion homeostasis	26	1	1.51	1
GO:0048608	reproductive structure development	110	6	6.38	1
GO:0034641	cellular nitrogen compound metabolic pro...	1164	46	67.47	1
GO:0031334	positive regulation of protein complex a...	36	3	2.09	1
GO:0009185	ribonucleoside diphosphate metabolic pro...	15	2	0.87	1
GO:0034645	cellular macromolecule biosynthetic proc...	992	37	57.5	1
GO:0035107	appendage morphogenesis	43	3	2.49	1
GO:0035108	limb morphogenesis	43	3	2.49	1
GO:0009187	cyclic nucleotide metabolic process	55	6	3.19	1
GO:0001704	formation of primary germ layer	46	2	2.67	1
GO:0030879	mammary gland development	39	2	2.26	1
GO:0010171	body morphogenesis	19	1	1.1	1
GO:0016042	lipid catabolic process	64	1	3.71	1
GO:0016043	cellular component organization	1296	75	75.12	1
GO:0090304	nucleic acid metabolic process	946	32	54.83	1
GO:0016049	cell growth	130	6	7.54	1
GO:0032880	regulation of protein localization	213	8	12.35	1
GO:0034637	cellular carbohydrate biosynthetic proce...	18	1	1.04	1
GO:0030810	positive regulation of nucleotide biosyn...	33	3	1.91	1
GO:0009123	nucleoside monophosphate metabolic proce...	37	2	2.14	1
GO:0051169	nuclear transport	80	5	4.64	1
GO:0009126	purine nucleoside monophosphate metaboli...	33	2	1.91	1
GO:0030814	regulation of cAMP metabolic process	37	3	2.14	1
GO:0061383	trabecula morphogenesis	25	1	1.45	1
GO:1990778	protein localization to cell periphery	65	4	3.77	1
GO:0017156	calcium ion regulated exocytosis	30	3	1.74	1
GO:0030817	regulation of cAMP biosynthetic process	35	2	2.03	1
GO:0030819	positive regulation of cAMP biosynthetic...	25	2	1.45	1
GO:0061387	regulation of extent of cell growth	24	1	1.39	1
GO:0051153	regulation of striated muscle cell diffe...	30	3	1.74	1
GO:0032879	regulation of localization	636	45	36.86	1
GO:0033993	response to lipid	240	8	13.91	1
GO:0035295	tube development	181	7	10.49	1
GO:0035296	regulation of tube diameter	45	3	2.61	1
GO:0008652	cellular amino acid biosynthetic process	19	2	1.1	1
GO:0061371	determination of heart left/right asymme...	17	2	0.99	1
GO:0001890	placenta development	42	2	2.43	1
GO:0009117	nucleotide metabolic process	125	9	7.25	1
GO:0071887	leukocyte apoptotic process	20	1	1.16	1
GO:0048468	cell development	540	33	31.3	1
GO:0051186	cofactor metabolic process	65	3	3.77	1
GO:0009141	nucleoside triphosphate metabolic proces...	36	2	2.09	1
GO:0070252	actin-mediated cell contraction	36	3	2.09	1
GO:0009144	purine nucleoside triphosphate metabolic...	32	2	1.85	1
GO:0030832	regulation of actin filament length	33	2	1.91	1
GO:0051170	nuclear import	62	2	3.59	1
GO:0061326	renal tubule development	35	2	2.03	1
GO:0097305	response to alcohol	49	2	2.84	1
GO:0051172	negative regulation of nitrogen compound...	515	21	29.85	1
GO:0051173	positive regulation of nitrogen compound...	659	29	38.2	1
GO:0051174	regulation of phosphorus metabolic proce...	411	20	23.82	1
GO:0099643	signal release from synapse	41	6	2.38	1
GO:0006897	endocytosis	136	6	7.88	1
GO:0014706	striated muscle tissue development	110	3	6.38	1
GO:0009132	nucleoside diphosphate metabolic process	19	2	1.1	1
GO:0071822	protein complex subunit organization	310	16	17.97	1
GO:0051179	localization	1349	83	78.19	1
GO:0009135	purine nucleoside diphosphate metabolic ...	15	2	0.87	1
GO:1990748	cellular detoxification	27	2	1.56	1
GO:1904407	positive regulation of nitric oxide meta...	18	1	1.04	1
GO:0032844	regulation of homeostatic process	108	3	6.26	1
GO:0022610	biological adhesion	400	15	23.18	1
GO:1903050	regulation of proteolysis involved in ce...	38	1	2.2	1
GO:0022612	gland morphogenesis	49	1	2.84	1
GO:0098813	nuclear chromosome segregation	80	1	4.64	1
GO:0120031	plasma membrane bounded cell projection ...	119	5	6.9	1
GO:0120032	regulation of plasma membrane bounded ce...	29	1	1.68	1
GO:0070271	protein complex biogenesis	267	12	15.48	1
GO:0051128	regulation of cellular component organiz...	534	37	30.95	1
GO:0015698	inorganic anion transport	44	2	2.55	1
GO:0120036	plasma membrane bounded cell projection ...	352	24	20.4	1
GO:0055001	muscle cell development	41	1	2.38	1
GO:0120039	plasma membrane bounded cell projection ...	172	14	9.97	1
GO:0008625	extrinsic apoptotic signaling pathway vi...	20	1	1.16	1
GO:1900542	regulation of purine nucleotide metaboli...	58	4	3.36	1
GO:1900544	positive regulation of purine nucleotide...	39	4	2.26	1
GO:0048477	oogenesis	25	2	1.45	1
GO:0055008	cardiac muscle tissue morphogenesis	25	1	1.45	1
GO:0071840	cellular component organization or bioge...	1307	75	75.76	1
GO:0050654	chondroitin sulfate proteoglycan metabol...	18	1	1.04	1
GO:0008610	lipid biosynthetic process	127	4	7.36	1
GO:0030801	positive regulation of cyclic nucleotide...	34	4	1.97	1
GO:0030802	regulation of cyclic nucleotide biosynth...	42	3	2.43	1
GO:0043412	macromolecule modification	871	46	50.49	1
GO:0043413	macromolecule glycosylation	58	4	3.36	1
GO:0061333	renal tubule morphogenesis	27	2	1.56	1
GO:0043414	macromolecule methylation	39	1	2.26	1
GO:0030808	regulation of nucleotide biosynthetic pr...	44	3	2.55	1
GO:0017148	negative regulation of translation	33	1	1.91	1
GO:0006865	amino acid transport	45	6	2.61	1
GO:0009100	glycoprotein metabolic process	104	5	6.03	1
GO:0051146	striated muscle cell differentiation	65	5	3.77	1
GO:0014896	muscle hypertrophy	21	1	1.22	1
GO:0035282	segmentation	25	1	1.45	1
GO:0009101	glycoprotein biosynthetic process	87	5	5.04	1
GO:0051147	regulation of muscle cell differentiatio...	52	3	3.01	1
GO:0014897	striated muscle hypertrophy	20	1	1.16	1
GO:0051149	positive regulation of muscle cell diffe...	23	2	1.33	1
GO:0008643	carbohydrate transport	32	1	1.85	1
GO:0035966	response to topologically incorrect prot...	36	3	2.09	1
GO:0035967	cellular response to topologically incor...	26	2	1.51	1
GO:0008645	hexose transport	31	1	1.8	1
GO:0050670	regulation of lymphocyte proliferation	38	2	2.2	1
GO:0060828	regulation of canonical Wnt signaling pa...	68	1	3.94	1
GO:0050673	epithelial cell proliferation	114	2	6.61	1
GO:0045428	regulation of nitric oxide biosynthetic ...	21	1	1.22	1
GO:0050678	regulation of epithelial cell proliferat...	100	2	5.8	1
GO:0043434	response to peptide hormone	100	4	5.8	1
GO:0043436	oxoacid metabolic process	226	13	13.1	1
GO:0006885	regulation of pH	23	1	1.33	1
GO:0006887	exocytosis	189	5	10.95	1
GO:0000280	nuclear division	104	4	6.03	1
GO:0060840	artery development	30	1	1.74	1
GO:0001822	kidney development	103	4	5.97	1
GO:0001823	mesonephros development	38	2	2.2	1
GO:0002262	myeloid cell homeostasis	29	1	1.68	1
GO:0006874	cellular calcium ion homeostasis	99	5	5.74	1
GO:0002263	cell activation involved in immune respo...	133	5	7.71	1
GO:0045446	endothelial cell differentiation	39	1	2.26	1
GO:0022604	regulation of cell morphogenesis	113	8	6.55	1
GO:1903046	meiotic cell cycle process	44	3	2.55	1
GO:1903725	regulation of phospholipid metabolic pro...	25	2	1.45	1
GO:0071804	cellular potassium ion transport	72	13	4.17	1
GO:0000271	polysaccharide biosynthetic process	18	1	1.04	1
GO:0006820	anion transport	152	9	8.81	1
GO:0006821	chloride transport	30	2	1.74	1
GO:0002250	adaptive immune response	62	4	3.59	1
GO:0001816	cytokine production	145	6	8.4	1
GO:0002252	immune effector process	211	7	12.23	1
GO:0015672	monovalent inorganic cation transport	140	17	8.11	1
GO:0002253	activation of immune response	88	2	5.1	1
GO:0001817	regulation of cytokine production	126	6	7.3	1
GO:1903034	regulation of response to wounding	49	2	2.84	1
GO:0042063	gliogenesis	95	3	5.51	1
GO:1903035	negative regulation of response to wound...	30	2	1.74	1
GO:0007266	Rho protein signal transduction	59	4	3.42	1
GO:1903037	regulation of leukocyte cell-cell adhesi...	61	2	3.54	1
GO:1903038	negative regulation of leukocyte cell-ce...	23	1	1.33	1
GO:1903039	positive regulation of leukocyte cell-ce...	38	1	2.2	1
GO:0043401	steroid hormone mediated signaling pathw...	39	1	2.26	1
GO:0097480	establishment of synaptic vesicle locali...	28	4	1.62	1
GO:0043405	regulation of MAP kinase activity	93	5	5.39	1
GO:0043406	positive regulation of MAP kinase activi...	75	4	4.35	1
GO:0097485	neuron projection guidance	72	3	4.17	1
GO:0006813	potassium ion transport	82	14	4.75	1
GO:0043408	regulation of MAPK cascade	185	11	10.72	1
GO:0002283	neutrophil activation involved in immune...	95	1	5.51	1
GO:0043409	negative regulation of MAPK cascade	37	3	2.14	1
GO:0006818	hydrogen transport	20	2	1.16	1
GO:0070201	regulation of establishment of protein l...	164	6	9.51	1
GO:0009991	response to extracellular stimulus	108	5	6.26	1
GO:1903747	regulation of establishment of protein l...	20	2	1.16	1
GO:0007259	JAK-STAT cascade	34	2	1.97	1
GO:0035239	tube morphogenesis	114	4	6.61	1
GO:0007281	germ cell development	50	2	2.9	1
GO:0002274	myeloid leukocyte activation	122	2	7.07	1
GO:0097479	synaptic vesicle localization	29	4	1.68	1
GO:0009260	ribonucleotide biosynthetic process	57	3	3.3	1
GO:0040029	regulation of gene expression, epigeneti...	47	1	2.72	1
GO:0042089	cytokine biosynthetic process	24	1	1.39	1
GO:1901184	regulation of ERBB signaling pathway	21	1	1.22	1
GO:0040011	locomotion	445	17	25.79	1
GO:0002221	pattern recognition receptor signaling p...	27	2	1.56	1
GO:0040012	regulation of locomotion	249	7	14.43	1
GO:0006835	dicarboxylic acid transport	31	3	1.8	1
GO:0007272	ensheathment of neurons	34	2	1.97	1
GO:0040017	positive regulation of locomotion	136	2	7.88	1
GO:0006839	mitochondrial transport	43	4	2.49	1
GO:0000910	cytokinesis	28	1	1.62	1
GO:0009259	ribonucleotide metabolic process	98	8	5.68	1
GO:0007224	smoothened signaling pathway	34	1	1.97	1
GO:0002218	activation of innate immune response	39	2	2.26	1
GO:0009966	regulation of signal transduction	756	45	43.82	1
GO:0010951	negative regulation of endopeptidase act...	61	1	3.54	1
GO:0046545	development of primary female sexual cha...	28	3	1.62	1
GO:1903706	regulation of hemopoiesis	97	2	5.62	1
GO:0046546	development of primary male sexual chara...	33	2	1.91	1
GO:1900371	regulation of purine nucleotide biosynth...	44	3	2.55	1
GO:1903707	negative regulation of hemopoiesis	34	1	1.97	1
GO:1903708	positive regulation of hemopoiesis	38	1	2.2	1
GO:0090407	organophosphate biosynthetic process	136	6	7.88	1
GO:0061458	reproductive system development	110	6	6.38	1
GO:0046530	photoreceptor cell differentiation	22	1	1.28	1
GO:0006807	nitrogen compound metabolic process	1876	89	108.74	1
GO:0002237	response to molecule of bacterial origin	76	4	4.41	1
GO:0009987	cellular process	3039	175	176.15	1
GO:0071559	response to transforming growth factor b...	74	3	4.29	1
GO:0051250	negative regulation of lymphocyte activa...	25	1	1.45	1
GO:0030518	intracellular steroid hormone receptor s...	20	1	1.16	1
GO:0051251	positive regulation of lymphocyte activa...	48	2	2.78	1
GO:0051252	regulation of RNA metabolic process	785	27	45.5	1
GO:0051253	negative regulation of RNA metabolic pro...	285	10	16.52	1
GO:0051254	positive regulation of RNA metabolic pro...	341	9	19.77	1
GO:0031400	negative regulation of protein modificat...	129	8	7.48	1
GO:0031401	positive regulation of protein modificat...	285	14	16.52	1
GO:0051258	protein polymerization	42	4	2.43	1
GO:0010975	regulation of neuron projection developm...	114	8	6.61	1
GO:1990823	response to leukemia inhibitory factor	30	2	1.74	1
GO:1901135	carbohydrate derivative metabolic proces...	264	16	15.3	1
GO:1901137	carbohydrate derivative biosynthetic pro...	179	10	10.38	1
GO:0051960	regulation of nervous system development	235	18	13.62	1
GO:0032526	response to retinoic acid	38	3	2.2	1
GO:0051961	negative regulation of nervous system de...	82	3	4.75	1
GO:0022414	reproductive process	310	14	17.97	1
GO:0051962	positive regulation of nervous system de...	143	14	8.29	1
GO:0040007	growth	246	9	14.26	1
GO:0040008	regulation of growth	160	7	9.27	1
GO:0030534	adult behavior	39	1	2.26	1
GO:0060562	epithelial tube morphogenesis	104	4	6.03	1
GO:1902680	positive regulation of RNA biosynthetic ...	332	9	19.24	1
GO:0035050	embryonic heart tube development	21	2	1.22	1
GO:0000904	cell morphogenesis involved in different...	193	13	11.19	1
GO:0035051	cardiocyte differentiation	44	1	2.55	1
GO:0051276	chromosome organization	233	4	13.51	1
GO:0072080	nephron tubule development	34	2	1.97	1
GO:0002209	behavioral defense response	15	1	0.87	1
GO:0043170	macromolecule metabolic process	1762	79	102.13	1
GO:0009914	hormone transport	86	6	4.98	1
GO:0072088	nephron epithelium morphogenesis	26	2	1.51	1
GO:0051222	positive regulation of protein transport	96	3	5.56	1
GO:0046390	ribose phosphate biosynthetic process	58	3	3.36	1
GO:0051223	regulation of protein transport	159	6	9.22	1
GO:0051224	negative regulation of protein transport	42	1	2.43	1
GO:0010941	regulation of cell death	383	21	22.2	1
GO:0010942	positive regulation of cell death	165	9	9.56	1
GO:0046394	carboxylic acid biosynthetic process	70	2	4.06	1
GO:1902679	negative regulation of RNA biosynthetic ...	281	10	16.29	1
GO:0072073	kidney epithelium development	55	2	3.19	1
GO:0043122	regulation of I-kappaB kinase/NF-kappaB ...	56	1	3.25	1
GO:0072078	nephron tubule morphogenesis	26	2	1.51	1
GO:0061448	connective tissue development	81	3	4.69	1
GO:0098542	defense response to other organism	62	5	3.59	1
GO:0001568	blood vessel development	233	7	13.51	1
GO:0019220	regulation of phosphate metabolic proces...	408	20	23.65	1
GO:0070727	cellular macromolecule localization	310	14	17.97	1
GO:0097191	extrinsic apoptotic signaling pathway	57	1	3.3	1
GO:0019222	regulation of metabolic process	1308	58	75.81	1
GO:0002790	peptide secretion	121	6	7.01	1
GO:0072028	nephron morphogenesis	28	2	1.62	1
GO:0030509	BMP signaling pathway	50	1	2.9	1
GO:0002791	regulation of peptide secretion	92	3	5.33	1
GO:0033044	regulation of chromosome organization	61	1	3.54	1
GO:0051246	regulation of protein metabolic process	578	24	33.5	1
GO:0051247	positive regulation of protein metabolic...	359	15	20.81	1
GO:0051248	negative regulation of protein metabolic...	250	11	14.49	1
GO:0051249	regulation of lymphocyte activation	75	4	4.35	1
GO:0009205	purine ribonucleoside triphosphate metab...	32	2	1.85	1
GO:0002062	chondrocyte differentiation	36	2	2.09	1
GO:0022402	cell cycle process	309	9	17.91	1
GO:0002064	epithelial cell development	62	2	3.59	1
GO:0002065	columnar/cuboidal epithelial cell differ...	33	2	1.91	1
GO:0043149	stress fiber assembly	30	3	1.74	1
GO:0033036	macromolecule localization	552	23	32	1
GO:0051234	establishment of localization	1051	71	60.92	1
GO:0022404	molting cycle process	28	1	1.62	1
GO:0080134	regulation of response to stress	261	10	15.13	1
GO:0019219	regulation of nucleobase-containing comp...	866	34	50.2	1
GO:0022405	hair cycle process	28	1	1.62	1
GO:0022406	membrane docking	34	1	1.97	1
GO:0022408	negative regulation of cell-cell adhesio...	36	1	2.09	1
GO:0090183	regulation of kidney development	22	1	1.28	1
GO:0032501	multicellular organismal process	1589	89	92.1	1
GO:1901293	nucleoside phosphate biosynthetic proces...	79	3	4.58	1
GO:0032502	developmental process	1439	82	83.41	1
GO:0000075	cell cycle checkpoint	61	1	3.54	1
GO:0032504	multicellular organism reproduction	175	9	10.14	1
GO:0090174	organelle membrane fusion	28	2	1.62	1
GO:0008406	gonad development	48	4	2.78	1
GO:0021761	limbic system development	29	1	1.68	1
GO:0060541	respiratory system development	68	2	3.94	1
GO:0001525	angiogenesis	169	4	9.8	1
GO:0046660	female sex differentiation	32	3	1.85	1
GO:0002764	immune response-regulating signaling pat...	67	2	3.88	1
GO:0046661	male sex differentiation	36	2	2.09	1
GO:0009792	embryo development ending in birth or eg...	150	5	8.69	1
GO:1903825	organic acid transmembrane transport	32	3	1.85	1
GO:1903828	negative regulation of cellular protein ...	33	1	1.91	1
GO:1903829	positive regulation of cellular protein ...	93	4	5.39	1
GO:0019941	modification-dependent protein catabolic...	76	3	4.41	1
GO:0009799	specification of symmetry	32	2	1.85	1
GO:0060537	muscle tissue development	114	3	6.61	1
GO:0060538	skeletal muscle organ development	47	1	2.72	1
GO:0045137	development of primary sexual characteri...	51	4	2.96	1
GO:0046651	lymphocyte proliferation	43	3	2.49	1
GO:0009063	cellular amino acid catabolic process	23	2	1.33	1
GO:0002757	immune response-activating signal transd...	64	2	3.71	1
GO:0002758	innate immune response-activating signal...	35	2	2.03	1
GO:0071396	cellular response to lipid	143	7	8.29	1
GO:0051091	positive regulation of DNA binding trans...	58	2	3.36	1
GO:0051094	positive regulation of developmental pro...	362	19	20.98	1
GO:0044344	cellular response to fibroblast growth f...	36	1	2.09	1
GO:0019935	cyclic-nucleotide-mediated signaling	36	6	2.09	1
GO:0051098	regulation of binding	78	3	4.52	1
GO:0051099	positive regulation of binding	39	1	2.26	1
GO:0046683	response to organophosphorus	37	3	2.14	1
GO:1903844	regulation of cellular response to trans...	29	1	1.68	1
GO:0072001	renal system development	109	4	6.32	1
GO:0009056	catabolic process	412	18	23.88	1
GO:0009057	macromolecule catabolic process	194	6	11.24	1
GO:0016567	protein ubiquitination	120	6	6.96	1
GO:0009058	biosynthetic process	1234	51	71.53	1
GO:0009059	macromolecule biosynthetic process	1028	39	59.59	1
GO:0072009	nephron epithelium development	41	2	2.38	1
GO:0090130	tissue migration	94	4	5.45	1
GO:0090132	epithelium migration	92	4	5.33	1
GO:1904950	negative regulation of establishment of ...	42	1	2.43	1
GO:0010769	regulation of cell morphogenesis involve...	69	5	4	1
GO:1904951	positive regulation of establishment of ...	101	3	5.85	1
GO:0030323	respiratory tube development	63	2	3.65	1
GO:0009755	hormone-mediated signaling pathway	48	1	2.78	1
GO:0043299	leukocyte degranulation	104	1	6.03	1
GO:0007044	cell-substrate junction assembly	35	2	2.03	1
GO:0016570	histone modification	77	2	4.46	1
GO:0007045	cell-substrate adherens junction assembl...	27	2	1.56	1
GO:0003158	endothelium development	48	1	2.78	1
GO:0042886	amide transport	329	13	19.07	1
GO:0000003	reproduction	310	14	17.97	1
GO:0051050	positive regulation of transport	223	8	12.93	1
GO:0098660	inorganic ion transmembrane transport	209	26	12.11	1
GO:0010771	negative regulation of cell morphogenesi...	21	1	1.22	1
GO:0098661	inorganic anion transmembrane transport	34	2	1.97	1
GO:1901987	regulation of cell cycle phase transitio...	104	1	6.03	1
GO:0001508	action potential	44	6	2.55	1
GO:0051057	positive regulation of small GTPase medi...	17	1	0.99	1
GO:0008150	biological_process	3278	190	190	1
GO:0071383	cellular response to steroid hormone sti...	64	1	3.71	1
GO:0008152	metabolic process	2136	103	123.81	1
GO:0032680	regulation of tumor necrosis factor prod...	29	1	1.68	1
GO:0046649	lymphocyte activation	121	7	7.01	1
GO:1901214	regulation of neuron death	65	6	3.77	1
GO:1901215	negative regulation of neuron death	38	5	2.2	1
GO:0090109	regulation of cell-substrate junction as...	19	2	1.1	1
GO:0099111	microtubule-based transport	17	1	0.99	1
GO:0010720	positive regulation of cell development	136	10	7.88	1
GO:0034101	erythrocyte homeostasis	24	1	1.39	1
GO:0046631	alpha-beta T cell activation	24	2	1.39	1
GO:0098656	anion transmembrane transport	73	5	4.23	1
GO:0098657	import into cell	157	8	9.1	1
GO:0032675	regulation of interleukin-6 production	18	2	1.04	1
GO:0010033	response to organic substance	709	35	41.1	1
GO:0043269	regulation of ion transport	180	21	10.43	1
GO:0071322	cellular response to carbohydrate stimul...	24	1	1.39	1
GO:0002009	morphogenesis of an epithelium	163	5	9.45	1
GO:0009712	catechol-containing compound metabolic p...	17	2	0.99	1
GO:0010038	response to metal ion	93	4	5.39	1
GO:0030641	regulation of cellular pH	19	1	1.1	1
GO:0071326	cellular response to monosaccharide stim...	21	1	1.22	1
GO:0043254	regulation of protein complex assembly	58	4	3.36	1
GO:0051783	regulation of nuclear division	55	2	3.19	1
GO:0071310	cellular response to organic substance	579	31	33.56	1
GO:0007006	mitochondrial membrane organization	18	2	1.04	1
GO:0009743	response to carbohydrate	49	1	2.84	1
GO:0043281	regulation of cysteine-type endopeptidas...	52	1	3.01	1
GO:0009746	response to hexose	39	1	2.26	1
GO:0009749	response to glucose	39	1	2.26	1
GO:0051017	actin filament bundle assembly	41	4	2.38	1
GO:0003143	embryonic heart tube morphogenesis	20	2	1.16	1
GO:0065003	macromolecular complex assembly	309	13	17.91	1
GO:0043270	positive regulation of ion transport	66	3	3.83	1
GO:0071346	cellular response to interferon-gamma	27	1	1.56	1
GO:0043271	negative regulation of ion transport	33	3	1.91	1
GO:0032640	tumor necrosis factor production	29	1	1.68	1
GO:0065007	biological regulation	2445	141	141.72	1
GO:0070887	cellular response to chemical stimulus	703	37	40.75	1
GO:0065008	regulation of biological quality	810	56	46.95	1
GO:0048284	organelle fusion	32	2	1.85	1
GO:0010001	glial cell differentiation	76	2	4.41	1
GO:0006366	transcription from RNA polymerase II pro...	478	15	27.71	1
GO:0071331	cellular response to hexose stimulus	21	1	1.22	1
GO:0051048	negative regulation of secretion	52	1	3.01	1
GO:0051049	regulation of transport	441	37	25.56	1
GO:0060322	head development	226	11	13.1	1
GO:0017038	protein import	67	2	3.88	1
GO:0032635	interleukin-6 production	18	2	1.04	1
GO:0001667	ameboidal-type cell migration	119	4	6.9	1
GO:0051716	cellular response to stimulus	1576	94	91.35	1
GO:0036293	response to decreased oxygen levels	105	4	6.09	1
GO:0036294	cellular response to decreased oxygen le...	50	2	2.9	1
GO:0019724	B cell mediated immunity	28	2	1.62	1
GO:0001654	eye development	111	2	6.43	1
GO:0001655	urogenital system development	116	4	6.72	1
GO:0001656	metanephros development	31	2	1.8	1
GO:0061138	morphogenesis of a branching epithelium	66	1	3.83	1
GO:0006664	glycolipid metabolic process	29	1	1.68	1
GO:0001657	ureteric bud development	37	2	2.14	1
GO:1903555	regulation of tumor necrosis factor supe...	29	1	1.68	1
GO:0060341	regulation of cellular localization	204	11	11.82	1
GO:1903557	positive regulation of tumor necrosis fa...	22	1	1.28	1
GO:0043244	regulation of protein complex disassembl...	19	2	1.1	1
GO:0045981	positive regulation of nucleotide metabo...	39	4	2.26	1
GO:0034250	positive regulation of cellular amide me...	23	1	1.33	1
GO:1904062	regulation of cation transmembrane trans...	82	8	4.75	1
GO:0046467	membrane lipid biosynthetic process	27	1	1.56	1
GO:1904064	positive regulation of cation transmembr...	36	2	2.09	1
GO:0090287	regulation of cellular response to growt...	85	2	4.93	1
GO:0032602	chemokine production	25	2	1.45	1
GO:0070848	response to growth factor	197	4	11.42	1
GO:2000377	regulation of reactive oxygen species me...	55	5	3.19	1
GO:2000379	positive regulation of reactive oxygen s...	34	3	1.97	1
GO:0006325	chromatin organization	137	3	7.94	1
GO:0032606	type I interferon production	20	1	1.16	1
GO:0001678	cellular glucose homeostasis	27	1	1.56	1
GO:0045216	cell-cell junction organization	85	3	4.93	1
GO:0034284	response to monosaccharide	40	1	2.32	1
GO:2001141	regulation of RNA biosynthetic process	766	26	44.4	1
GO:0090276	regulation of peptide hormone secretion	53	3	3.07	1
GO:0048232	male gamete generation	84	2	4.87	1
GO:0198738	cell-cell signaling by wnt	116	7	6.72	1
GO:0045926	negative regulation of growth	71	4	4.12	1
GO:1903522	regulation of blood circulation	82	11	4.75	1
GO:0045927	positive regulation of growth	65	2	3.77	1
GO:0009891	positive regulation of biosynthetic proc...	433	17	25.1	1
GO:0042592	homeostatic process	343	16	19.88	1
GO:0046486	glycerolipid metabolic process	91	5	5.27	1
GO:0009892	negative regulation of metabolic process	571	23	33.1	1
GO:0009893	positive regulation of metabolic process	726	34	42.08	1
GO:0042594	response to starvation	37	3	2.14	1
GO:0046488	phosphatidylinositol metabolic process	46	2	2.67	1
GO:0009894	regulation of catabolic process	143	4	8.29	1
GO:0098609	cell-cell adhesion	223	7	12.93	1
GO:0009895	negative regulation of catabolic process	42	2	2.43	1
GO:0009896	positive regulation of catabolic process	82	2	4.75	1
GO:0043933	macromolecular complex subunit organizat...	362	17	20.98	1
GO:0051703	intraspecies interaction between organis...	15	2	0.87	1
GO:0051704	multi-organism process	420	21	24.34	1
GO:0046474	glycerophospholipid biosynthetic process	49	2	2.84	1
GO:0044419	interspecies interaction between organis...	137	3	7.94	1
GO:0051707	response to other organism	146	8	8.46	1
GO:0071495	cellular response to endogenous stimulus	324	13	18.78	1
GO:0071496	cellular response to external stimulus	77	4	4.46	1
GO:0016358	dendrite development	56	5	3.25	1
GO:0106027	neuron projection organization	19	2	1.1	1
GO:0018130	heterocycle biosynthetic process	887	30	51.41	1
GO:0031279	regulation of cyclase activity	27	3	1.56	1
GO:0043207	response to external biotic stimulus	147	8	8.52	1
GO:0046425	regulation of JAK-STAT cascade	32	2	1.85	1
GO:1904029	regulation of cyclin-dependent protein k...	27	1	1.56	1
GO:0006643	membrane lipid metabolic process	44	2	2.55	1
GO:0006644	phospholipid metabolic process	100	5	5.8	1
GO:0045934	negative regulation of nucleobase-contai...	313	10	18.14	1
GO:1903530	regulation of secretion by cell	151	7	8.75	1
GO:0045935	positive regulation of nucleobase-contai...	406	15	23.53	1
GO:0000819	sister chromatid segregation	70	1	4.06	1
GO:1903531	negative regulation of secretion by cell	49	1	2.84	1
GO:0045936	negative regulation of phosphate metabol...	131	6	7.59	1
GO:0045937	positive regulation of phosphate metabol...	289	15	16.75	1
GO:0031214	biomineral tissue development	41	2	2.38	1
GO:0034248	regulation of cellular amide metabolic p...	66	2	3.83	1
GO:0034249	negative regulation of cellular amide me...	37	1	2.14	1
GO:1904018	positive regulation of vasculature devel...	67	2	3.88	1
GO:0006631	fatty acid metabolic process	65	2	3.77	1
GO:0006638	neutral lipid metabolic process	23	2	1.33	1
GO:0036211	protein modification process	837	45	48.51	1
GO:0051899	membrane depolarization	32	4	1.85	1
GO:0071466	cellular response to xenobiotic stimulus	23	3	1.33	1
GO:0060491	regulation of cell projection assembly	29	1	1.68	1
GO:0009855	determination of bilateral symmetry	32	2	1.85	1
GO:0104004	cellular response to environmental stimu...	78	1	4.52	1
GO:0046434	organophosphate catabolic process	27	3	1.56	1
GO:0071453	cellular response to oxygen levels	55	2	3.19	1
GO:0002819	regulation of adaptive immune response	19	2	1.1	1
GO:0043062	extracellular structure organization	141	4	8.17	1
GO:1900180	regulation of protein localization to nu...	52	1	3.01	1
GO:1900181	negative regulation of protein localizat...	16	1	0.93	1
GO:0009887	animal organ morphogenesis	279	10	16.17	1
GO:0043067	regulation of programmed cell death	354	20	20.52	1
GO:0009889	regulation of biosynthetic process	905	36	52.46	1
GO:0043068	positive regulation of programmed cell d...	151	9	8.75	1
GO:0005996	monosaccharide metabolic process	54	1	3.13	1
GO:0044403	symbiosis, encompassing mutualism throug...	134	3	7.77	1
GO:0043069	negative regulation of programmed cell d...	203	12	11.77	1
GO:0010876	lipid localization	97	3	5.62	1
GO:0036230	granulocyte activation	95	1	5.51	1
GO:1903506	regulation of nucleic acid-templated tra...	765	26	44.34	1
GO:1903508	positive regulation of nucleic acid-temp...	332	9	19.24	1
GO:1903509	liposaccharide metabolic process	29	1	1.68	1
GO:1903391	regulation of adherens junction organiza...	19	2	1.1	1
GO:0097237	cellular response to toxic substance	29	2	1.68	1
GO:0016331	morphogenesis of embryonic epithelium	43	1	2.49	1
GO:0090092	regulation of transmembrane receptor pro...	64	1	3.71	1
GO:0072594	establishment of protein localization to...	96	4	5.56	1
GO:0010810	regulation of cell-substrate adhesion	62	4	3.59	1
GO:0010817	regulation of hormone levels	123	8	7.13	1
GO:0034097	response to cytokine	217	12	12.58	1
GO:0003229	ventricular cardiac muscle tissue develo...	23	1	1.33	1
GO:0048762	mesenchymal cell differentiation	64	2	3.71	1
GO:0032446	protein modification by small protein co...	128	6	7.42	1
GO:0045055	regulated exocytosis	173	4	10.03	1
GO:0070555	response to interleukin-1	24	1	1.39	1
GO:0031098	stress-activated protein kinase signalin...	66	2	3.83	1
GO:0045761	regulation of adenylate cyclase activity	23	2	1.33	1
GO:0048754	branching morphogenesis of an epithelial...	51	1	2.96	1
GO:0045765	regulation of angiogenesis	95	4	5.51	1
GO:0033554	cellular response to stress	391	17	22.66	1
GO:0045088	regulation of innate immune response	51	2	2.96	1
GO:1903362	regulation of cellular protein catabolic...	44	1	2.55	1
GO:0045089	positive regulation of innate immune res...	43	2	2.49	1
GO:0043010	camera-type eye development	93	2	5.39	1
GO:0008213	protein alkylation	25	1	1.45	1
GO:0090066	regulation of anatomical structure size	120	9	6.96	1
GO:2001252	positive regulation of chromosome organi...	28	1	1.62	1
GO:0070585	protein localization to mitochondrion	25	2	1.45	1
GO:0003231	cardiac ventricle development	42	1	2.43	1
GO:1901700	response to oxygen-containing compound	389	18	22.55	1
GO:0048771	tissue remodeling	48	1	2.78	1
GO:0005975	carbohydrate metabolic process	108	4	6.26	1
GO:0048015	phosphatidylinositol-mediated signaling	44	1	2.55	1
GO:0005976	polysaccharide metabolic process	25	1	1.45	1
GO:0048017	inositol lipid-mediated signaling	46	1	2.67	1
GO:0060429	epithelium development	305	15	17.68	1
GO:0045785	positive regulation of cell adhesion	102	4	5.91	1
GO:0050953	sensory perception of light stimulus	41	2	2.38	1
GO:0045787	positive regulation of cell cycle	96	3	5.56	1
GO:0090087	regulation of peptide transport	168	6	9.74	1
GO:0048041	focal adhesion assembly	27	2	1.56	1
GO:0060415	muscle tissue morphogenesis	28	1	1.62	1
GO:0019827	stem cell population maintenance	33	1	1.91	1
GO:0045017	glycerolipid biosynthetic process	55	2	3.19	1
GO:0032409	regulation of transporter activity	67	8	3.88	1
GO:0061919	process utilizing autophagic mechanism	52	2	3.01	1
GO:0048729	tissue morphogenesis	193	7	11.19	1
GO:0034762	regulation of transmembrane transport	135	18	7.82	1
GO:0045778	positive regulation of ossification	37	1	2.14	1
GO:0034763	negative regulation of transmembrane tra...	20	2	1.16	1
GO:0034764	positive regulation of transmembrane tra...	39	2	2.26	1
GO:0030193	regulation of blood coagulation	29	1	1.68	1
GO:0034766	negative regulation of ion transmembrane...	20	2	1.16	1
GO:1904892	regulation of STAT cascade	32	2	1.85	1
GO:0031056	regulation of histone modification	19	1	1.1	1
GO:0034767	positive regulation of ion transmembrane...	37	2	2.14	1
GO:1904893	negative regulation of STAT cascade	15	2	0.87	1
GO:0006476	protein deacetylation	19	1	1.1	1
GO:1903320	regulation of protein modification by sm...	40	3	2.32	1
GO:1903321	negative regulation of protein modificat...	23	2	1.33	1
GO:1903322	positive regulation of protein modificat...	27	1	1.56	1
GO:0006479	protein methylation	25	1	1.45	1
GO:0007596	blood coagulation	89	4	5.16	1
GO:0003205	cardiac chamber development	57	1	3.3	1
GO:0003206	cardiac chamber morphogenesis	47	1	2.72	1
GO:0072521	purine-containing compound metabolic pro...	108	8	6.26	1
GO:0007599	hemostasis	91	4	5.27	1
GO:0003208	cardiac ventricle morphogenesis	28	1	1.62	1
GO:0072522	purine-containing compound biosynthetic ...	62	3	3.59	1
GO:0072524	pyridine-containing compound metabolic p...	31	3	1.8	1
GO:1903317	regulation of protein maturation	32	1	1.85	1
GO:0072511	divalent inorganic cation transport	121	15	7.01	1
GO:0018210	peptidyl-threonine modification	32	1	1.85	1
GO:0048731	system development	1134	69	65.73	1
GO:0006412	translation	63	2	3.65	1
GO:0018212	peptidyl-tyrosine modification	105	4	6.09	1
GO:0015980	energy derivation by oxidation of organi...	38	1	2.2	1
GO:0043009	chordate embryonic development	149	5	8.64	1
GO:0048736	appendage development	48	3	2.78	1
GO:1902105	regulation of leukocyte differentiation	58	2	3.36	1
GO:0006417	regulation of translation	53	2	3.07	1
GO:0048738	cardiac muscle tissue development	65	2	3.77	1
GO:1902107	positive regulation of leukocyte differe...	31	1	1.8	1
GO:0030162	regulation of proteolysis	168	3	9.74	1
GO:0030163	protein catabolic process	137	5	7.94	1
GO:2001233	regulation of apoptotic signaling pathwa...	90	5	5.22	1
GO:0042698	ovulation cycle	34	2	1.97	1
GO:2001236	regulation of extrinsic apoptotic signal...	41	1	2.38	1
GO:0097756	negative regulation of blood vessel diam...	29	1	1.68	1
GO:0007568	aging	68	2	3.94	1
GO:0016458	gene silencing	35	1	2.03	1
GO:0030155	regulation of cell adhesion	180	7	10.43	1
GO:0060401	cytosolic calcium ion transport	38	1	2.2	1
GO:1901861	regulation of muscle tissue development	39	1	2.26	1
GO:0060402	calcium ion transport into cytosol	36	1	2.09	1
GO:1901863	positive regulation of muscle tissue dev...	19	1	1.1	1
GO:0031047	gene silencing by RNA	16	1	0.93	1
GO:0033500	carbohydrate homeostasis	45	2	2.61	1
GO:0048706	embryonic skeletal system development	28	1	1.62	1
GO:0010562	positive regulation of phosphorus metabo...	289	15	16.75	1
GO:0010563	negative regulation of phosphorus metabo...	131	6	7.59	1
GO:0007586	digestion	26	2	1.51	1
GO:0008064	regulation of actin polymerization or de...	33	2	1.91	1
GO:0015918	sterol transport	23	1	1.33	1
GO:0061061	muscle structure development	186	9	10.78	1
GO:0002521	leukocyte differentiation	101	6	5.85	1
GO:0099024	plasma membrane invagination	20	1	1.16	1
GO:1901888	regulation of cell junction assembly	32	2	1.85	1
GO:0010556	regulation of macromolecule biosynthetic...	842	29	48.8	1
GO:0010558	negative regulation of macromolecule bio...	325	11	18.84	1
GO:0072507	divalent inorganic cation homeostasis	109	6	6.32	1
GO:0018209	peptidyl-serine modification	80	8	4.64	1
GO:0042325	regulation of phosphorylation	362	17	20.98	1
GO:0042326	negative regulation of phosphorylation	100	6	5.8	1
GO:0042327	positive regulation of phosphorylation	259	12	15.01	1
GO:0021543	pallium development	52	3	3.01	1
GO:0097746	regulation of blood vessel diameter	45	3	2.61	1
GO:0050793	regulation of developmental process	649	35	37.62	1
GO:0016441	posttranscriptional gene silencing	15	1	0.87	1
GO:0042310	vasoconstriction	29	1	1.68	1
GO:0021549	cerebellum development	26	1	1.51	1
GO:0007519	skeletal muscle tissue development	45	1	2.61	1
GO:0140014	mitotic nuclear division	81	2	4.69	1
GO:0033365	protein localization to organelle	142	4	8.23	1
GO:0021537	telencephalon development	78	3	4.52	1
GO:0003012	muscle system process	125	9	7.25	1
GO:0003013	circulatory system process	152	12	8.81	1
GO:0003015	heart process	78	10	4.52	1
GO:0003018	vascular process in circulatory system	56	3	3.25	1
GO:0007548	sex differentiation	61	4	3.54	1
GO:0061025	membrane fusion	37	2	2.14	1
GO:0042330	taxis	159	4	9.22	1
GO:0070661	leukocyte proliferation	49	3	2.84	1
GO:0070663	regulation of leukocyte proliferation	40	2	2.32	1
GO:0008015	blood circulation	150	12	8.69	1
GO:0070665	positive regulation of leukocyte prolife...	25	2	1.45	1
GO:2001057	reactive nitrogen species metabolic proc...	29	2	1.68	1
GO:1902275	regulation of chromatin organization	24	1	1.39	1
GO:0048869	cellular developmental process	983	51	56.98	1
GO:0070371	ERK1 and ERK2 cascade	84	4	4.87	1
GO:0070372	regulation of ERK1 and ERK2 cascade	79	4	4.58	1
GO:0050767	regulation of neurogenesis	206	14	11.94	1
GO:0051588	regulation of neurotransmitter transport	23	1	1.33	1
GO:0061041	regulation of wound healing	42	2	2.43	1
GO:0045860	positive regulation of protein kinase ac...	141	5	8.17	1
GO:0072358	cardiovascular system development	241	7	13.97	1
GO:0072359	circulatory system development	327	10	18.95	1
GO:0099003	vesicle-mediated transport in synapse	28	4	1.62	1
GO:0048856	anatomical structure development	1361	80	78.89	1
GO:0048858	cell projection morphogenesis	172	14	9.97	1
GO:0042633	hair cycle	31	1	1.8	1
GO:0060173	limb development	48	3	2.78	1
GO:0061035	regulation of cartilage development	29	2	1.68	1
GO:0006163	purine nucleotide metabolic process	101	8	5.85	1
GO:0006164	purine nucleotide biosynthetic process	58	3	3.36	1
GO:2001020	regulation of response to DNA damage sti...	38	2	2.2	1
GO:0042303	molting cycle	31	1	1.8	1
GO:0045859	regulation of protein kinase activity	201	9	11.65	1
GO:0050789	regulation of biological process	2315	136	134.18	1
GO:0042306	regulation of protein import into nucleu...	46	1	2.67	1
GO:0048870	cell motility	386	15	22.37	1
GO:0048872	homeostasis of number of cells	46	1	2.67	1
GO:0044260	cellular macromolecule metabolic process	1627	72	94.3	1
GO:0072655	establishment of protein localization to...	25	2	1.45	1
GO:0044262	cellular carbohydrate metabolic process	50	1	2.9	1
GO:0072657	protein localization to membrane	96	4	5.56	1
GO:0044264	cellular polysaccharide metabolic proces...	21	1	1.22	1
GO:0033673	negative regulation of kinase activity	64	6	3.71	1
GO:0050773	regulation of dendrite development	38	4	2.2	1
GO:0044265	cellular macromolecule catabolic process	137	4	7.94	1
GO:0003006	developmental process involved in reprod...	159	7	9.22	1
GO:0003007	heart morphogenesis	81	2	4.69	1
GO:0003008	system process	411	31	23.82	1
GO:0032103	positive regulation of response to exter...	76	2	4.41	1
GO:0044255	cellular lipid metabolic process	220	9	12.75	1
GO:0002694	regulation of leukocyte activation	87	4	5.04	1
GO:0016192	vesicle-mediated transport	356	12	20.63	1
GO:0002695	negative regulation of leukocyte activat...	30	1	1.74	1
GO:0044257	cellular protein catabolic process	101	4	5.85	1
GO:0015758	glucose transport	28	1	1.62	1
GO:0002696	positive regulation of leukocyte activat...	55	2	3.19	1
GO:0033627	cell adhesion mediated by integrin	25	1	1.45	1
GO:0002697	regulation of immune effector process	54	2	3.13	1
GO:0044259	multicellular organismal macromolecule m...	51	2	2.96	1
GO:1904590	negative regulation of protein import	15	1	0.87	1
GO:0010506	regulation of autophagy	41	1	2.38	1
GO:0006171	cAMP biosynthetic process	35	2	2.03	1
GO:0044281	small molecule metabolic process	412	21	23.88	1
GO:0048813	dendrite morphogenesis	33	3	1.91	1
GO:0044282	small molecule catabolic process	78	4	4.52	1
GO:0061008	hepaticobiliary system development	41	1	2.38	1
GO:0002366	leukocyte activation involved in immune ...	132	5	7.65	1
GO:0070646	protein modification by small protein re...	35	1	2.03	1
GO:0070647	protein modification by small protein co...	151	7	8.75	1
GO:0044270	cellular nitrogen compound catabolic pro...	63	3	3.65	1
GO:0044271	cellular nitrogen compound biosynthetic ...	942	33	54.6	1
GO:0007368	determination of left/right symmetry	28	2	1.62	1
GO:0007369	gastrulation	53	2	3.07	1
GO:0072331	signal transduction by p53 class mediato...	62	1	3.59	1
GO:1905475	regulation of protein localization to me...	36	1	2.09	1
GO:0050730	regulation of peptidyl-tyrosine phosphor...	66	1	3.83	1
GO:0000077	DNA damage checkpoint	40	0	2.32	1
GO:0000082	G1/S transition of mitotic cell cycle	72	0	4.17	1
GO:0000086	G2/M transition of mitotic cell cycle	59	0	3.42	1
GO:0000723	telomere maintenance	29	0	1.68	1
GO:0000724	double-strand break repair via homologou...	26	0	1.51	1
GO:0000725	recombinational repair	26	0	1.51	1
GO:0000731	DNA synthesis involved in DNA repair	20	0	1.16	1
GO:0001569	branching involved in blood vessel morph...	15	0	0.87	1
GO:0001706	endoderm formation	24	0	1.39	1
GO:0001708	cell fate specification	30	0	1.74	1
GO:0001736	establishment of planar polarity	26	0	1.51	1
GO:0001738	morphogenesis of a polarized epithelium	30	0	1.74	1
GO:0001776	leukocyte homeostasis	15	0	0.87	1
GO:0001841	neural tube formation	29	0	1.68	1
GO:0001843	neural tube closure	25	0	1.45	1
GO:0001935	endothelial cell proliferation	50	0	2.9	1
GO:0001936	regulation of endothelial cell prolifera...	44	0	2.55	1
GO:0001938	positive regulation of endothelial cell ...	34	0	1.97	1
GO:0002040	sprouting angiogenesis	39	0	2.26	1
GO:0002042	cell migration involved in sprouting ang...	20	0	1.16	1
GO:0002088	lens development in camera-type eye	17	0	0.99	1
GO:0002429	immune response-activating cell surface ...	42	0	2.43	1
GO:0002474	antigen processing and presentation of p...	24	0	1.39	1
GO:0002478	antigen processing and presentation of e...	32	0	1.85	1
GO:0002479	antigen processing and presentation of e...	18	0	1.04	1
GO:0002495	antigen processing and presentation of p...	16	0	0.93	1
[truncated: 495 more rows]

## Sheet: WGCNAbrainspan_Yellow_Fig1F
Gene ontology analysis for biological processes on genes of the yellow module identified by WGCNA on prenatal cortical samples of Brainspan
GO.ID	Term	Annotated	Significant	Expected	Statistics
GO:0051301	cell division	164	82	15.91	< 1e-30
GO:0007062	sister chromatid cohesion	37	26	3.59	5.5e-19
GO:0000082	G1/S transition of mitotic cell cycle	72	30	6.98	2.4e-14
GO:0000070	mitotic sister chromatid segregation	49	36	4.75	3.8e-14
GO:2000816	negative regulation of mitotic sister ch...	15	14	1.46	6.9e-14
GO:0007093	mitotic cell cycle checkpoint	43	22	4.17	3.6e-12
GO:0030071	regulation of mitotic metaphase/anaphase...	18	14	1.75	1.1e-11
GO:0006336	DNA replication-independent nucleosome a...	17	13	1.65	8.9e-11
GO:0045132	meiotic chromosome segregation	23	15	2.23	1.1e-10
GO:0006270	DNA replication initiation	15	12	1.46	2e-10
GO:0043486	histone exchange	16	12	1.55	7.3e-10
GO:0034508	centromere complex assembly	16	12	1.55	7.3e-10
GO:0051310	metaphase plate congression	16	12	1.55	7.3e-10
GO:0090307	mitotic spindle assembly	15	11	1.46	5.8e-09
GO:0031055	chromatin remodeling at centromere	15	11	1.46	5.8e-09
GO:0007098	centrosome cycle	25	14	2.43	8.2e-09
GO:0006323	DNA packaging	45	28	4.37	8.8e-09
GO:0070507	regulation of microtubule cytoskeleton o...	29	15	2.81	1e-08
GO:0033260	nuclear DNA replication	19	12	1.84	1.5e-08
GO:1901991	negative regulation of mitotic cell cycl...	50	19	4.85	6.4e-08
GO:0090068	positive regulation of cell cycle proces...	72	31	6.98	8.9e-08
GO:0031145	anaphase-promoting complex-dependent cat...	18	11	1.75	1e-07
GO:0000086	G2/M transition of mitotic cell cycle	59	26	5.72	2.1e-07
GO:0007052	mitotic spindle organization	31	21	3.01	2.3e-07
GO:0007127	meiosis I	23	12	2.23	2.9e-07
GO:0008283	cell proliferation	532	73	51.61	5.1e-07
GO:0007049	cell cycle	421	151	40.84	6.9e-07
GO:0010389	regulation of G2/M transition of mitotic...	43	16	4.17	9.9e-07
GO:0034502	protein localization to chromosome	15	9	1.46	2e-06
GO:0051983	regulation of chromosome segregation	35	27	3.4	3.6e-06
GO:0070192	chromosome organization involved in meio...	16	9	1.55	4.2e-06
GO:0061640	cytoskeleton-dependent cytokinesis	16	9	1.55	4.2e-06
GO:1904668	positive regulation of ubiquitin protein...	16	9	1.55	4.2e-06
GO:0006260	DNA replication	85	34	8.25	4.4e-06
GO:1901992	positive regulation of mitotic cell cycl...	17	9	1.65	8.2e-06
GO:0051726	regulation of cell cycle	270	91	26.19	1.2e-05
GO:0051321	meiotic cell cycle	52	28	5.04	1.3e-05
GO:0007059	chromosome segregation	92	61	8.92	2e-05
GO:2000060	positive regulation of protein ubiquitin...	15	8	1.46	2.5e-05
GO:0000723	telomere maintenance	29	11	2.81	4.2e-05
GO:0000731	DNA synthesis involved in DNA repair	20	9	1.94	4.4e-05
GO:0051348	negative regulation of transferase activ...	80	13	7.76	4.7e-05
GO:0031570	DNA integrity checkpoint	45	18	4.37	7.6e-05
GO:0000724	double-strand break repair via homologou...	26	10	2.52	8.3e-05
GO:0010948	negative regulation of cell cycle proces...	66	29	6.4	8.6e-05
GO:0051302	regulation of cell division	37	12	3.59	0.00011
GO:0000278	mitotic cell cycle	260	110	25.22	0.00021
GO:0007088	regulation of mitotic nuclear division	51	29	4.95	0.00031
GO:0051225	spindle assembly	27	17	2.62	0.00037
GO:0090102	cochlea development	16	7	1.55	0.0004
GO:0031397	negative regulation of protein ubiquitin...	21	8	2.04	0.00047
GO:1903047	mitotic cell cycle process	222	101	21.54	0.00047
GO:0048589	developmental growth	163	16	15.81	0.00048
GO:0090305	nucleic acid phosphodiester bond hydroly...	37	11	3.59	0.00051
GO:1901796	regulation of signal transduction by p53...	32	10	3.1	0.00059
GO:0032508	DNA duplex unwinding	17	7	1.65	0.00062
GO:0045840	positive regulation of mitotic nuclear d...	17	7	1.65	0.00062
GO:0006302	double-strand break repair	44	17	4.27	0.00081
GO:0071822	protein complex subunit organization	310	38	30.07	0.00086
GO:1902115	regulation of organelle assembly	19	7	1.84	0.00136
GO:0006977	DNA damage response, signal transduction...	19	7	1.84	0.00136
GO:0019725	cellular homeostasis	193	14	18.72	0.00151
GO:0001708	cell fate specification	30	9	2.91	0.00154
GO:1901990	regulation of mitotic cell cycle phase t...	100	37	9.7	0.00177
GO:0009952	anterior/posterior pattern specification	51	12	4.95	0.00194
GO:0097711	ciliary basal body-plasma membrane docki...	26	8	2.52	0.00235
GO:0046165	alcohol biosynthetic process	16	6	1.55	0.00274
GO:0060968	regulation of gene silencing	16	6	1.55	0.00274
GO:0033045	regulation of sister chromatid segregati...	28	21	2.72	0.00289
GO:0065004	protein-DNA complex assembly	42	24	4.07	0.00294
GO:0006334	nucleosome assembly	29	18	2.81	0.00316
GO:1900182	positive regulation of protein localizat...	34	8	3.3	0.00329
GO:1900544	positive regulation of purine nucleotide...	39	4	3.78	0.00343
GO:0018205	peptidyl-lysine modification	56	12	5.43	0.00346
GO:0032446	protein modification by small protein co...	128	31	12.42	0.00367
GO:0033365	protein localization to organelle	142	31	13.78	0.00373
GO:0006355	regulation of transcription, DNA-templat...	761	106	73.82	0.00401
GO:0071897	DNA biosynthetic process	52	14	5.04	0.00414
GO:0006281	DNA repair	95	31	9.22	0.0042
GO:0060071	Wnt signaling pathway, planar cell polar...	23	7	2.23	0.00472
GO:2000179	positive regulation of neural precursor ...	23	7	2.23	0.00472
GO:0048146	positive regulation of fibroblast prolif...	23	7	2.23	0.00472
GO:0045931	positive regulation of mitotic cell cycl...	41	16	3.98	0.00495
GO:0000077	DNA damage checkpoint	40	13	3.88	0.00516
GO:0034644	cellular response to UV	18	6	1.75	0.00538
GO:0006468	protein phosphorylation	472	52	45.79	0.0055
GO:0016569	covalent chromatin modification	96	21	9.31	0.00641
GO:0033077	T cell differentiation in thymus	19	6	1.84	0.00724
GO:1903749	positive regulation of establishment of ...	19	6	1.84	0.00724
GO:0045995	regulation of embryonic development	37	9	3.59	0.00728
GO:1902275	regulation of chromatin organization	24	9	2.33	0.00751
GO:0042472	inner ear morphogenesis	31	8	3.01	0.00772
GO:0045861	negative regulation of proteolysis	78	11	7.57	0.00799
GO:0006998	nuclear envelope organization	20	6	1.94	0.00951
GO:0051048	negative regulation of secretion	52	4	5.04	0.00956
GO:0007018	microtubule-based movement	43	9	4.17	0.00976
GO:0000079	regulation of cyclin-dependent protein s...	26	7	2.52	0.00981
GO:0009165	nucleotide biosynthetic process	78	7	7.57	0.0102
GO:0051168	nuclear export	15	5	1.46	0.01103
GO:0007265	Ras protein signal transduction	100	14	9.7	0.01219
GO:0006357	regulation of transcription from RNA pol...	454	60	44.04	0.01314
GO:0042787	protein ubiquitination involved in ubiqu...	31	13	3.01	0.01358
GO:0043393	regulation of protein binding	52	7	5.04	0.01454
GO:0002495	antigen processing and presentation of p...	16	5	1.55	0.01479
GO:0048663	neuron fate commitment	22	6	2.13	0.01551
GO:0045893	positive regulation of transcription, DN...	332	43	32.21	0.01775
GO:0016570	histone modification	77	15	7.47	0.01828
GO:0002066	columnar/cuboidal epithelial cell develo...	17	5	1.65	0.01933
GO:0006461	protein complex assembly	267	31	25.9	0.01941
GO:2000241	regulation of reproductive process	33	6	3.2	0.01947
GO:0048193	Golgi vesicle transport	39	7	3.78	0.01948
GO:0031647	regulation of protein stability	45	7	4.37	0.01951
GO:2001251	negative regulation of chromosome organi...	27	18	2.62	0.02
GO:0007283	spermatogenesis	80	14	7.76	0.02093
GO:0000910	cytokinesis	28	13	2.72	0.02116
GO:0006310	DNA recombination	50	16	4.85	0.0213
GO:0045787	positive regulation of cell cycle	96	37	9.31	0.02244
GO:0046434	organophosphate catabolic process	27	5	2.62	0.02304
GO:0001101	response to acid chemical	96	11	9.31	0.02321
GO:0055024	regulation of cardiac muscle tissue deve...	24	5	2.33	0.02347
GO:0022613	ribonucleoprotein complex biogenesis	25	4	2.43	0.02369
GO:0051101	regulation of DNA binding	24	6	2.33	0.02373
GO:0071241	cellular response to inorganic substance	52	5	5.04	0.02402
GO:1901989	positive regulation of cell cycle phase ...	20	11	1.94	0.02517
GO:1903827	regulation of cellular protein localizat...	130	21	12.61	0.02524
GO:0032392	DNA geometric change	20	9	1.94	0.02549
GO:0045814	negative regulation of gene expression, ...	21	6	2.04	0.02598
GO:0032872	regulation of stress-activated MAPK casc...	46	7	4.46	0.02621
GO:0006401	RNA catabolic process	31	4	3.01	0.02646
GO:0035239	tube morphogenesis	114	12	11.06	0.02647
GO:0010466	negative regulation of peptidase activit...	64	6	6.21	0.02666
GO:0045666	positive regulation of neuron differenti...	98	10	9.51	0.02721
GO:0009798	axis specification	25	6	2.43	0.02876
GO:0030183	B cell differentiation	25	6	2.43	0.02876
GO:0001843	neural tube closure	25	6	2.43	0.02876
GO:2001252	positive regulation of chromosome organi...	28	8	2.72	0.02985
GO:1902850	microtubule cytoskeleton organization in...	39	24	3.78	0.02997
GO:0045844	positive regulation of striated muscle t...	19	5	1.84	0.03094
GO:0031398	positive regulation of protein ubiquitin...	26	12	2.52	0.03293
GO:0019751	polyol metabolic process	25	5	2.43	0.0349
GO:0030010	establishment of cell polarity	33	7	3.2	0.03542
GO:0008589	regulation of smoothened signaling pathw...	20	5	1.94	0.03808
GO:0007405	neuroblast proliferation	20	5	1.94	0.03808
GO:0045740	positive regulation of DNA replication	20	5	1.94	0.03808
GO:0051606	detection of stimulus	43	6	4.17	0.04005
GO:0070925	organelle assembly	133	35	12.9	0.04051
GO:0051781	positive regulation of cell division	27	6	2.62	0.0408
GO:0051649	establishment of localization in cell	380	48	36.86	0.04134
GO:0051304	chromosome separation	26	20	2.52	0.04479
GO:1902749	regulation of cell cycle G2/M phase tran...	47	18	4.56	0.04591
GO:0072091	regulation of stem cell proliferation	21	5	2.04	0.04615
GO:0035270	endocrine system development	35	7	3.4	0.0472
GO:0007292	female gamete generation	34	7	3.3	0.04819
GO:0031056	regulation of histone modification	19	6	1.84	0.04859
GO:0019058	viral life cycle	57	7	5.53	0.04937
GO:0043506	regulation of JUN kinase activity	19	3	1.84	0.04946
GO:0035195	gene silencing by miRNA	15	4	1.46	0.05016
GO:0031058	positive regulation of histone modificat...	15	4	1.46	0.05016
GO:0019083	viral transcription	15	4	1.46	0.05016
GO:0006366	transcription from RNA polymerase II pro...	478	66	46.37	0.05063
GO:0051099	positive regulation of binding	39	5	3.78	0.05082
GO:0021987	cerebral cortex development	36	7	3.49	0.05393
GO:0006915	apoptotic process	437	40	42.39	0.05412
GO:0030182	neuron differentiation	366	38	35.51	0.05535
GO:0009953	dorsal/ventral pattern formation	29	6	2.81	0.05562
GO:0010822	positive regulation of mitochondrion org...	29	6	2.81	0.05562
GO:0032434	regulation of proteasomal ubiquitin-depe...	16	4	1.55	0.06195
GO:0048599	oocyte development	16	4	1.55	0.06195
GO:0019827	stem cell population maintenance	33	5	3.2	0.06234
GO:0032880	regulation of protein localization	213	27	20.66	0.06253
GO:0009411	response to UV	28	9	2.72	0.06271
GO:0018107	peptidyl-threonine phosphorylation	30	6	2.91	0.0641
GO:0031100	animal organ regeneration	30	6	2.91	0.0641
GO:0018105	peptidyl-serine phosphorylation	72	10	6.98	0.06495
GO:0014070	response to organic cyclic compound	252	22	24.45	0.06665
GO:0006644	phospholipid metabolic process	100	7	9.7	0.06733
GO:0010212	response to ionizing radiation	36	7	3.49	0.07425
GO:0009894	regulation of catabolic process	143	20	13.87	0.07492
GO:0043467	regulation of generation of precursor me...	17	4	1.65	0.07506
GO:0048546	digestive tract morphogenesis	17	4	1.65	0.07506
GO:0006282	regulation of DNA repair	17	4	1.65	0.07506
GO:0002244	hematopoietic progenitor cell differenti...	32	5	3.1	0.07538
GO:0000122	negative regulation of transcription fro...	202	26	19.6	0.07747
GO:0031400	negative regulation of protein modificat...	129	21	12.51	0.07875
GO:1903829	positive regulation of cellular protein ...	93	17	9.02	0.07912
GO:0044770	cell cycle phase transition	146	66	14.16	0.08075
GO:0000226	microtubule cytoskeleton organization	102	41	9.9	0.08136
GO:0098813	nuclear chromosome segregation	80	54	7.76	0.08284
GO:0060349	bone morphogenesis	32	4	3.1	0.08363
GO:0000819	sister chromatid segregation	70	50	6.79	0.08383
GO:0007346	regulation of mitotic cell cycle	162	55	15.72	0.0841
GO:0021915	neural tube development	47	10	4.56	0.08684
GO:0032388	positive regulation of intracellular tra...	81	13	7.86	0.08706
GO:1901607	alpha-amino acid biosynthetic process	18	4	1.75	0.08945
GO:0006342	chromatin silencing	18	4	1.75	0.08945
GO:0030901	midbrain development	18	4	1.75	0.08945
GO:0044843	cell cycle G1/S phase transition	75	32	7.28	0.08958
GO:0032268	regulation of cellular protein metabolic...	534	66	51.8	0.09217
GO:0051784	negative regulation of nuclear division	20	16	1.94	0.09297
GO:0007091	metaphase/anaphase transition of mitotic...	19	15	1.84	0.09325
GO:0031399	regulation of protein modification proce...	396	49	38.42	0.09365
GO:1904666	regulation of ubiquitin protein ligase a...	17	10	1.65	0.09473
GO:0044774	mitotic DNA integrity checkpoint	28	9	2.72	0.09536
GO:0048634	regulation of muscle organ development	40	9	3.88	0.09571
GO:0019884	antigen processing and presentation of e...	33	6	3.2	0.09643
GO:0006476	protein deacetylation	19	4	1.84	0.09663
GO:0098773	skin epidermis development	28	4	2.72	0.09689
GO:0045137	development of primary sexual characteri...	51	6	4.95	0.09696
GO:0045892	negative regulation of transcription, DN...	274	39	26.58	0.09703
GO:0043550	regulation of lipid kinase activity	18	2	1.75	0.09721
GO:0048864	stem cell development	21	2	2.04	0.0973
GO:0030801	positive regulation of cyclic nucleotide...	34	2	3.3	0.09769
GO:0008284	positive regulation of cell proliferatio...	247	38	23.96	0.09786
GO:0030855	epithelial cell differentiation	168	18	16.3	0.09788
GO:0090276	regulation of peptide hormone secretion	53	3	5.14	0.09795
GO:0021536	diencephalon development	26	5	2.52	0.10052
GO:0009893	positive regulation of metabolic process	726	82	70.43	0.10064
GO:0022412	cellular process involved in reproductio...	69	10	6.69	0.10396
GO:0007389	pattern specification process	115	19	11.16	0.10437
GO:0016202	regulation of striated muscle tissue dev...	38	8	3.69	0.10655
GO:0051153	regulation of striated muscle cell diffe...	30	4	2.91	0.10847
GO:0045184	establishment of protein localization	329	31	31.92	0.10979
GO:0034622	cellular macromolecular complex assembly	143	32	13.87	0.1099
GO:1901137	carbohydrate derivative biosynthetic pro...	179	11	17.36	0.11356
GO:0016052	carbohydrate catabolic process	27	5	2.62	0.11409
GO:0050801	ion homeostasis	167	8	16.2	0.1143
GO:0016579	protein deubiquitination	35	6	3.4	0.11716
GO:0003002	regionalization	88	17	8.54	0.11863
GO:0034605	cellular response to heat	20	4	1.94	0.1218
GO:0002067	glandular epithelial cell differentiatio...	20	4	1.94	0.1218
GO:0055007	cardiac muscle cell differentiation	29	5	2.81	0.12429
GO:0046496	nicotinamide nucleotide metabolic proces...	29	4	2.81	0.12518
GO:0046034	ATP metabolic process	28	5	2.72	0.12849
GO:0043623	cellular protein complex assembly	94	10	9.12	0.12902
GO:0030326	embryonic limb morphogenesis	36	6	3.49	0.1298
GO:0061351	neural precursor cell proliferation	44	12	4.27	0.13735
GO:0071156	regulation of cell cycle arrest	30	10	2.91	0.13785
GO:0001701	in utero embryonic development	84	10	8.15	0.13792
GO:0035914	skeletal muscle cell differentiation	21	4	2.04	0.1396
GO:0031016	pancreas development	21	4	2.04	0.1396
GO:0050767	regulation of neurogenesis	206	22	19.98	0.14161
GO:0051960	regulation of nervous system development	235	24	22.8	0.14226
GO:0007369	gastrulation	53	6	5.14	0.14252
GO:0014065	phosphatidylinositol 3-kinase signaling	39	4	3.78	0.14301
GO:0010717	regulation of epithelial to mesenchymal ...	31	3	3.01	0.14317
GO:0007224	smoothened signaling pathway	34	8	3.3	0.14472
GO:0006275	regulation of DNA replication	34	8	3.3	0.14472
GO:0007417	central nervous system development	283	28	27.45	0.14608
GO:0071396	cellular response to lipid	143	14	13.87	0.14662
GO:0048593	camera-type eye morphogenesis	31	5	3.01	0.1475
GO:0080135	regulation of cellular response to stres...	126	18	12.22	0.15389
GO:0044772	mitotic cell cycle phase transition	143	64	13.87	0.15599
GO:0034614	cellular response to reactive oxygen spe...	44	7	4.27	0.15723
GO:0001523	retinoid metabolic process	22	4	2.13	0.15837
GO:0021953	central nervous system neuron differenti...	61	7	5.92	0.15939
GO:0042307	positive regulation of protein import in...	30	5	2.91	0.15959
GO:0021510	spinal cord development	30	5	2.91	0.15959
GO:0045944	positive regulation of transcription fro...	267	31	25.9	0.16029
GO:0010564	regulation of cell cycle process	165	65	16.01	0.16356
GO:0016567	protein ubiquitination	120	27	11.64	0.16478
GO:0010243	response to organonitrogen compound	230	19	22.31	0.16829
GO:0007186	G-protein coupled receptor signaling pat...	226	19	21.92	0.16952
GO:0051783	regulation of nuclear division	55	30	5.34	0.17122
GO:0014823	response to activity	15	3	1.46	0.17228
GO:0014075	response to amine	15	3	1.46	0.17228
GO:0002312	B cell activation involved in immune res...	15	3	1.46	0.17228
GO:0032006	regulation of TOR signaling	15	3	1.46	0.17228
GO:1902041	regulation of extrinsic apoptotic signal...	15	3	1.46	0.17228
GO:0097194	execution phase of apoptosis	15	3	1.46	0.17228
GO:0032652	regulation of interleukin-1 production	15	3	1.46	0.17228
GO:0032611	interleukin-1 beta production	15	3	1.46	0.17228
GO:0048524	positive regulation of viral process	15	3	1.46	0.17228
GO:0016477	cell migration	366	27	35.51	0.17493
GO:0010921	regulation of phosphatase activity	23	4	2.23	0.17741
GO:0043473	pigmentation	23	4	2.23	0.178
GO:0042325	regulation of phosphorylation	362	36	35.12	0.17823
GO:0051149	positive regulation of muscle cell diffe...	23	3	2.23	0.17831
GO:1900542	regulation of purine nucleotide metaboli...	58	6	5.63	0.17867
GO:0043122	regulation of I-kappaB kinase/NF-kappaB ...	56	5	5.43	0.17941
GO:1903321	negative regulation of protein modificat...	23	9	2.23	0.18133
GO:1902806	regulation of cell cycle G1/S phase tran...	41	10	3.98	0.18173
GO:0055086	nucleobase-containing small molecule met...	133	15	12.9	0.1839
GO:0021885	forebrain cell migration	19	3	1.84	0.18444
GO:0003229	ventricular cardiac muscle tissue develo...	23	3	2.23	0.18466
GO:0051057	positive regulation of small GTPase medi...	17	2	1.65	0.18489
GO:0097237	cellular response to toxic substance	29	3	2.81	0.18498
GO:0099024	plasma membrane invagination	20	2	1.94	0.18505
GO:0014033	neural crest cell differentiation	22	2	2.13	0.18516
GO:0007178	transmembrane receptor protein serine/th...	95	8	9.22	0.18578
GO:0031346	positive regulation of cell projection o...	85	7	8.25	0.1858
GO:0070997	neuron death	71	2	6.89	0.18784
GO:0016032	viral process	126	16	12.22	0.19211
GO:0048585	negative regulation of response to stimu...	377	23	36.57	0.1922
GO:0002478	antigen processing and presentation of e...	32	5	3.1	0.1934
GO:0010647	positive regulation of cell communicatio...	413	26	40.07	0.19398
GO:0007584	response to nutrient	43	7	4.17	0.19596
GO:0045661	regulation of myoblast differentiation	16	3	1.55	0.19774
GO:0046902	regulation of mitochondrial membrane per...	16	3	1.55	0.19774
GO:0007569	cell aging	24	4	2.33	0.1984
GO:0042177	negative regulation of protein catabolic...	24	4	2.33	0.1984
GO:0051656	establishment of organelle localization	86	18	8.34	0.20594
GO:0006997	nucleus organization	29	8	2.81	0.21052
GO:0034655	nucleobase-containing compound catabolic...	55	7	5.34	0.21421
GO:0048608	reproductive structure development	110	12	10.67	0.21456
GO:0043254	regulation of protein complex assembly	58	6	5.63	0.21558
GO:0048661	positive regulation of smooth muscle cel...	25	4	2.43	0.21947
GO:0001578	microtubule bundle formation	17	3	1.65	0.22403
GO:0030850	prostate gland development	17	3	1.65	0.22403
GO:0030857	negative regulation of epithelial cell d...	17	3	1.65	0.22403
GO:0006584	catecholamine metabolic process	17	3	1.65	0.22403
GO:0031109	microtubule polymerization or depolymeri...	17	3	1.65	0.22403
GO:0006626	protein targeting to mitochondrion	17	3	1.65	0.22403
GO:0006767	water-soluble vitamin metabolic process	17	3	1.65	0.22403
GO:0045582	positive regulation of T cell differenti...	17	3	1.65	0.22403
GO:0044282	small molecule catabolic process	78	6	7.57	0.22477
GO:0048754	branching morphogenesis of an epithelial...	51	5	4.95	0.22588
GO:0006886	intracellular protein transport	160	20	15.52	0.2279
GO:0045930	negative regulation of mitotic cell cycl...	71	28	6.89	0.22827
GO:0000209	protein polyubiquitination	34	5	3.3	0.22945
GO:1903506	regulation of nucleic acid-templated tra...	765	107	74.21	0.23217
GO:0009108	coenzyme biosynthetic process	26	4	2.52	0.2411
GO:0051091	positive regulation of DNA binding trans...	58	6	5.63	0.24307
GO:0009790	embryo development	270	34	26.19	0.24359
GO:0051495	positive regulation of cytoskeleton orga...	51	5	4.95	0.24364
GO:0048732	gland development	123	12	11.93	0.24366
GO:0000075	cell cycle checkpoint	61	30	5.92	0.24588
GO:0017148	negative regulation of translation	33	7	3.2	0.24705
GO:2000045	regulation of G1/S transition of mitotic...	39	9	3.78	0.24729
GO:0016575	histone deacetylation	18	3	1.75	0.25095
GO:0022411	cellular component disassembly	95	10	9.22	0.25261
GO:0008637	apoptotic mitochondrial changes	27	3	2.62	0.25303
GO:0051345	positive regulation of hydrolase activit...	173	15	16.78	0.25546
GO:0051303	establishment of chromosome localization	19	13	1.84	0.25592
GO:0050730	regulation of peptidyl-tyrosine phosphor...	66	4	6.4	0.25661
GO:0042176	regulation of protein catabolic process	76	14	7.37	0.25926
GO:0048699	generation of neurons	403	44	39.1	0.26022
GO:0061564	axon development	139	8	13.48	0.26027
GO:0042493	response to drug	119	14	11.54	0.26064
GO:0030162	regulation of proteolysis	168	21	16.3	0.26064
GO:0043161	proteasome-mediated ubiquitin-dependent ...	51	16	4.95	0.26204
GO:0016055	Wnt signaling pathway	116	14	11.25	0.26221
GO:0007548	sex differentiation	61	8	5.92	0.26274
GO:0033273	response to vitamin	27	4	2.62	0.26318
GO:0009636	response to toxic substance	59	7	5.72	0.26338
GO:0035821	modification of morphology or physiology...	21	3	2.04	0.26359
GO:0060415	muscle tissue morphogenesis	28	3	2.72	0.2641
GO:0034637	cellular carbohydrate biosynthetic proce...	18	2	1.75	0.26413
GO:0021872	forebrain generation of neurons	29	3	2.81	0.26418
GO:0071887	leukocyte apoptotic process	20	2	1.94	0.26427
GO:0003143	embryonic heart tube morphogenesis	20	2	1.94	0.26427
GO:0009063	cellular amino acid catabolic process	23	2	2.23	0.26449
GO:0001704	formation of primary germ layer	46	4	4.46	0.26467
GO:0060840	artery development	30	2	2.91	0.265
GO:0019752	carboxylic acid metabolic process	189	9	18.33	0.26522
GO:0019693	ribose phosphate metabolic process	102	7	9.9	0.26656
GO:0009914	hormone transport	86	4	8.34	0.26765
GO:0010631	epithelial cell migration	92	4	8.92	0.2681
GO:0050708	regulation of protein secretion	84	3	8.15	0.26826
GO:0051716	cellular response to stimulus	1576	146	152.89	0.2747
GO:0046632	alpha-beta T cell differentiation	19	3	1.84	0.2783
GO:0070542	response to fatty acid	19	3	1.84	0.2783
GO:0030514	negative regulation of BMP signaling pat...	19	3	1.84	0.2783
GO:0120034	positive regulation of plasma membrane b...	19	3	1.84	0.2783
GO:0038084	vascular endothelial growth factor signa...	19	3	1.84	0.2783
GO:0030148	sphingolipid biosynthetic process	19	3	1.84	0.2783
GO:0048678	response to axon injury	19	3	1.84	0.2783
GO:0071479	cellular response to ionizing radiation	19	3	1.84	0.2783
GO:0034968	histone lysine methylation	19	3	1.84	0.2783
GO:0071229	cellular response to acid chemical	66	7	6.4	0.27923
GO:0045446	endothelial cell differentiation	39	4	3.78	0.27985
GO:0030330	DNA damage response, signal transduction...	30	9	2.91	0.28314
GO:0009267	cellular response to starvation	28	4	2.72	0.28563
GO:0001959	regulation of cytokine-mediated signalin...	28	4	2.72	0.28563
GO:0050680	negative regulation of epithelial cell p...	37	5	3.59	0.28667
GO:0006066	alcohol metabolic process	63	9	6.11	0.2873
GO:0034654	nucleobase-containing compound biosynthe...	875	122	84.88	0.28949
GO:0007507	heart development	163	16	15.81	0.28952
GO:0046578	regulation of Ras protein signal transdu...	64	7	6.21	0.29007
GO:0006259	DNA metabolic process	200	55	19.4	0.29119
GO:0007050	cell cycle arrest	59	14	5.72	0.29357
GO:0048666	neuron development	277	22	26.87	0.29884
GO:0007163	establishment or maintenance of cell pol...	53	10	5.14	0.29926
GO:0140013	meiotic nuclear division	42	21	4.07	0.30433
GO:0023052	signaling	1467	112	142.31	0.30491
GO:0032479	regulation of type I interferon producti...	20	3	1.94	0.30592
GO:0045668	negative regulation of osteoblast differ...	20	3	1.94	0.30592
GO:0010508	positive regulation of autophagy	20	3	1.94	0.30592
GO:0001756	somitogenesis	20	3	1.94	0.30592
GO:0001933	negative regulation of protein phosphory...	97	10	9.41	0.30675
GO:0031330	negative regulation of cellular cataboli...	29	4	2.81	0.30834
GO:0045786	negative regulation of cell cycle	135	47	13.1	0.31185
GO:0006338	chromatin remodeling	32	14	3.1	0.31298
GO:0009653	anatomical structure morphogenesis	680	46	65.97	0.3141
GO:0040029	regulation of gene expression, epigeneti...	47	12	4.56	0.31784
GO:0051347	positive regulation of transferase activ...	176	22	17.07	0.32119
GO:0006732	coenzyme metabolic process	57	9	5.53	0.3235
GO:0045839	negative regulation of mitotic nuclear d...	19	15	1.84	0.32387
GO:0007605	sensory perception of sound	39	5	3.78	0.32617
GO:0007010	cytoskeleton organization	301	51	29.2	0.32643
GO:0043009	chordate embryonic development	149	21	14.45	0.32968
GO:0060041	retina development in camera-type eye	54	7	5.24	0.32977
GO:0051052	regulation of DNA metabolic process	81	14	7.86	0.33017
GO:0071158	positive regulation of cell cycle arrest	23	8	2.23	0.3306
GO:0050768	negative regulation of neurogenesis	79	6	7.66	0.33086
GO:0044773	mitotic DNA damage checkpoint	27	8	2.62	0.33094
GO:0060021	palate development	30	4	2.91	0.33123
GO:0001816	cytokine production	145	12	14.07	0.33153
GO:0010608	posttranscriptional regulation of gene e...	67	11	6.5	0.3317
GO:0003006	developmental process involved in reprod...	159	19	15.42	0.33248
GO:0009141	nucleoside triphosphate metabolic proces...	36	6	3.49	0.33355
GO:0045600	positive regulation of fat cell differen...	21	3	2.04	0.33364
GO:0006940	regulation of smooth muscle contraction	21	3	2.04	0.33364
GO:0045619	regulation of lymphocyte differentiation	30	5	2.91	0.33393
GO:0051147	regulation of muscle cell differentiatio...	52	7	5.04	0.33405
GO:0045664	regulation of neuron differentiation	173	18	16.78	0.3347
GO:2000117	negative regulation of cysteine-type end...	27	3	2.62	0.33548
GO:0022037	metencephalon development	30	3	2.91	0.33574
GO:0046660	female sex differentiation	32	3	3.1	0.33592
GO:0015908	fatty acid transport	22	2	2.13	0.33594
GO:0001932	regulation of protein phosphorylation	344	33	33.37	0.33627
GO:0060070	canonical Wnt signaling pathway	89	8	8.63	0.33662
GO:0048284	organelle fusion	32	2	3.1	0.33683
GO:0050880	regulation of blood vessel size	49	3	4.75	0.33742
GO:0045089	positive regulation of innate immune res...	43	2	4.17	0.3378
GO:0072521	purine-containing compound metabolic pro...	108	8	10.48	0.33814
GO:0040007	growth	246	21	23.86	0.33865
GO:0034097	response to cytokine	217	14	21.05	0.33912
GO:0006261	DNA-dependent DNA replication	41	21	3.98	0.33927
GO:0072522	purine-containing compound biosynthetic ...	62	2	6.01	0.33949
GO:0006813	potassium ion transport	82	3	7.95	0.34038
GO:0001934	positive regulation of protein phosphory...	254	21	24.64	0.3422
GO:0051046	regulation of secretion	163	9	15.81	0.34226
GO:0051707	response to other organism	146	5	14.16	0.34441
GO:0032355	response to estradiol	40	5	3.88	0.34614
GO:0023056	positive regulation of signaling	415	26	40.26	0.35044
GO:0030334	regulation of cell migration	227	14	22.02	0.3512
GO:0048562	embryonic organ morphogenesis	83	13	8.05	0.35762
GO:0051216	cartilage development	63	7	6.11	0.36127
GO:0021766	hippocampus development	22	3	2.13	0.36131
GO:0070301	cellular response to hydrogen peroxide	22	3	2.13	0.36131
GO:1903533	regulation of protein targeting	22	3	2.13	0.36131
GO:0007286	spermatid development	22	3	2.13	0.36131
GO:0032259	methylation	52	7	5.04	0.36224
GO:0031668	cellular response to extracellular stimu...	51	6	4.95	0.36362
GO:0071902	positive regulation of protein serine/th...	97	9	9.41	0.36381
GO:0030100	regulation of endocytosis	52	5	5.04	0.36529
GO:0050790	regulation of catalytic activity	539	52	52.29	0.36596
GO:0007017	microtubule-based process	136	45	13.19	0.36604
GO:0048469	cell maturation	41	5	3.98	0.36619
GO:0044267	cellular protein metabolic process	987	104	95.75	0.36772
GO:1901699	cellular response to nitrogen compound	158	12	15.33	0.3705
GO:0048523	negative regulation of cellular process	1039	117	100.79	0.3763
GO:0008584	male gonad development	32	4	3.1	0.37717
GO:0048519	negative regulation of biological proces...	1111	122	107.78	0.37865
GO:1901576	organic substance biosynthetic process	1218	158	118.16	0.38578
GO:0043066	negative regulation of apoptotic process	202	18	19.6	0.38583
GO:0050769	positive regulation of neurogenesis	121	13	11.74	0.3878
GO:0043407	negative regulation of MAP kinase activi...	23	3	2.23	0.38881
GO:0060271	cilium assembly	69	13	6.69	0.39134
GO:0035567	non-canonical Wnt signaling pathway	37	9	3.59	0.3925
GO:0006913	nucleocytoplasmic transport	79	13	7.66	0.39482
GO:0090316	positive regulation of intracellular pro...	63	9	6.11	0.39505
GO:0031401	positive regulation of protein modificat...	285	32	27.65	0.39558
GO:0007423	sensory organ development	172	21	16.69	0.39577
GO:2001020	regulation of response to DNA damage sti...	38	6	3.69	0.39746
GO:0046824	positive regulation of nucleocytoplasmic...	35	6	3.4	0.39769
GO:0035282	segmentation	25	4	2.43	0.39875
GO:0043409	negative regulation of MAPK cascade	37	5	3.59	0.39891
GO:0046834	lipid phosphorylation	29	4	2.81	0.39915
GO:0043414	macromolecule methylation	39	5	3.78	0.39922
GO:0030518	intracellular steroid hormone receptor s...	20	3	1.94	0.39928
GO:0006473	protein acetylation	22	3	2.13	0.39948
GO:0071453	cellular response to oxygen levels	55	6	5.34	0.39968
GO:0002062	chondrocyte differentiation	36	4	3.49	0.40035
GO:0051250	negative regulation of lymphocyte activa...	25	2	2.43	0.40079
GO:1903311	regulation of mRNA metabolic process	27	2	2.62	0.40099
GO:0006402	mRNA catabolic process	27	2	2.62	0.40099
GO:0010950	positive regulation of endopeptidase act...	37	2	3.59	0.40199
GO:0030048	actin filament-based movement	41	2	3.98	0.40239
GO:0048513	animal organ development	799	77	77.51	0.40261
GO:0072001	renal system development	109	8	10.57	0.40307
GO:0045785	positive regulation of cell adhesion	102	8	9.9	0.40427
GO:0048511	rhythmic process	94	5	9.12	0.40466
GO:0048545	response to steroid hormone	111	8	10.77	0.40571
GO:0045937	positive regulation of phosphate metabol...	289	23	28.04	0.40599
GO:0032956	regulation of actin cytoskeleton organiz...	80	3	7.76	0.40886
GO:2000145	regulation of cell motility	237	15	22.99	0.40908
GO:0045165	cell fate commitment	83	14	8.05	0.40984
GO:0007167	enzyme linked receptor protein signaling...	275	18	26.68	0.40995
GO:0007519	skeletal muscle tissue development	45	7	4.37	0.41195
GO:0006082	organic acid metabolic process	231	10	22.41	0.4138
GO:0021675	nerve development	24	3	2.33	0.41601
GO:0046854	phosphatidylinositol phosphorylation	24	3	2.33	0.41601
GO:0001707	mesoderm formation	24	3	2.33	0.41601
GO:0016310	phosphorylation	525	59	50.93	0.42043
GO:0045597	positive regulation of cell differentiat...	263	24	25.51	0.42086
GO:0034641	cellular nitrogen compound metabolic pro...	1164	160	112.92	0.42089
GO:0006974	cellular response to DNA damage stimulus	161	42	15.62	0.42191
GO:0007173	epidermal growth factor receptor signali...	34	4	3.3	0.42281
GO:0071695	anatomical structure maturation	44	5	4.27	0.42626
GO:0022607	cellular component assembly	580	82	56.27	0.42669
GO:0043933	macromolecular complex subunit organizat...	362	56	35.12	0.43245
GO:0009179	purine ribonucleoside diphosphate metabo...	15	2	1.46	0.43519
GO:0009124	nucleoside monophosphate biosynthetic pr...	15	2	1.46	0.43519
GO:0033143	regulation of intracellular steroid horm...	15	2	1.46	0.43519
GO:0035329	hippo signaling	15	2	1.46	0.43519
GO:0031102	neuron projection regeneration	15	2	1.46	0.43519
GO:0045333	cellular respiration	15	2	1.46	0.43519
GO:0032768	regulation of monooxygenase activity	15	2	1.46	0.43519
GO:0010923	negative regulation of phosphatase activ...	15	2	1.46	0.43519
GO:0002762	negative regulation of myeloid leukocyte...	15	2	1.46	0.43519
GO:0001776	leukocyte homeostasis	15	2	1.46	0.43519
GO:0045843	negative regulation of striated muscle t...	15	2	1.46	0.43519
GO:0048645	animal organ formation	15	2	1.46	0.43519
GO:0030879	mammary gland development	39	4	3.78	0.43574
GO:0051246	regulation of protein metabolic process	578	69	56.07	0.44133
GO:0035335	peptidyl-tyrosine dephosphorylation	25	3	2.43	0.44281
GO:0051053	negative regulation of DNA metabolic pro...	25	3	2.43	0.44281
GO:0046718	viral entry into host cell	35	4	3.4	0.44535
GO:0007229	integrin-mediated signaling pathway	35	4	3.4	0.44535
GO:1902532	negative regulation of intracellular sig...	118	12	11.45	0.44593
GO:0009057	macromolecule catabolic process	194	29	18.82	0.44668
GO:0050794	regulation of cellular process	2192	241	212.65	0.44773
GO:0030154	cell differentiation	949	86	92.06	0.45086
GO:0048534	hematopoietic or lymphoid organ developm...	185	23	17.95	0.45275
GO:2000177	regulation of neural precursor cell prol...	29	8	2.81	0.45285
GO:0007154	cell communication	1465	112	142.12	0.45399
GO:2000112	regulation of cellular macromolecule bio...	823	115	79.84	0.4546
GO:0060284	regulation of cell development	234	25	22.7	0.45594
GO:0035924	cellular response to vascular endothelia...	25	4	2.43	0.45687
GO:0007275	multicellular organism development	1260	111	122.23	0.45729
GO:0030705	cytoskeleton-dependent intracellular tra...	23	3	2.23	0.45776
GO:0051701	interaction with host	44	5	4.27	0.4578
GO:0006396	RNA processing	55	6	5.34	0.45787
GO:0034660	ncRNA metabolic process	35	4	3.4	0.45794
GO:0030278	regulation of ossification	73	7	7.08	0.45871
GO:0035249	synaptic transmission, glutamatergic	26	2	2.52	0.45919
GO:0060541	respiratory system development	68	6	6.6	0.45929
GO:0060429	epithelium development	305	29	29.59	0.45939
GO:0010628	positive regulation of gene expression	401	50	38.9	0.46044
GO:0045017	glycerolipid biosynthetic process	55	2	5.34	0.46232
GO:0033043	regulation of organelle organization	246	59	23.86	0.46565
GO:0006939	smooth muscle contraction	37	5	3.59	0.46746
GO:0060043	regulation of cardiac muscle cell prolif...	16	2	1.55	0.46911
GO:0009116	nucleoside metabolic process	16	2	1.55	0.46911
GO:0046622	positive regulation of organ growth	16	2	1.55	0.46911
GO:0045652	regulation of megakaryocyte differentiat...	16	2	1.55	0.46911
GO:0050658	RNA transport	16	2	1.55	0.46911
GO:0010660	regulation of muscle cell apoptotic proc...	16	2	1.55	0.46911
GO:0060443	mammary gland morphogenesis	16	2	1.55	0.46911
GO:0055013	cardiac muscle cell development	16	2	1.55	0.46911
GO:0021695	cerebellar cortex development	16	2	1.55	0.46911
GO:0016573	histone acetylation	16	2	1.55	0.46911
GO:1901800	positive regulation of proteasomal prote...	16	2	1.55	0.46911
GO:0061384	heart trabecula morphogenesis	16	2	1.55	0.46911
GO:0001709	cell fate determination	16	2	1.55	0.46911
GO:1900407	regulation of cellular response to oxida...	16	2	1.55	0.46911
GO:0032091	negative regulation of protein binding	26	3	2.52	0.46912
GO:0001837	epithelial to mesenchymal transition	47	5	4.56	0.46913
GO:0046330	positive regulation of JNK cascade	31	3	3.01	0.46989
GO:0035265	organ growth	58	4	5.63	0.47269
GO:0051128	regulation of cellular component organiz...	534	76	51.8	0.47696
GO:0042981	regulation of apoptotic process	352	31	34.15	0.47783
GO:0010975	regulation of neuron projection developm...	114	6	11.06	0.47876
GO:0048812	neuron projection morphogenesis	171	10	16.59	0.48165
GO:0006996	organelle organization	697	146	67.62	0.48362
GO:0001818	negative regulation of cytokine producti...	47	5	4.56	0.48518
GO:0001764	neuron migration	37	4	3.59	0.48954
GO:0010558	negative regulation of macromolecule bio...	325	47	31.53	0.49108
GO:0030097	hemopoiesis	179	22	17.36	0.49391
GO:0043433	negative regulation of DNA binding trans...	27	3	2.62	0.49486
GO:0045669	positive regulation of osteoblast differ...	27	3	2.62	0.49486
GO:0001942	hair follicle development	27	3	2.62	0.49486
GO:0043627	response to estrogen	27	3	2.62	0.49486
GO:0034470	ncRNA processing	27	3	2.62	0.49486
GO:0051054	positive regulation of DNA metabolic pro...	53	9	5.14	0.49558
GO:0006605	protein targeting	42	5	4.07	0.50078
GO:0060042	retina morphogenesis in camera-type eye	17	2	1.65	0.50179
GO:2001022	positive regulation of response to DNA d...	17	2	1.65	0.50179
GO:0071242	cellular response to ammonium ion	17	2	1.65	0.50179
GO:0022029	telencephalon cell migration	17	2	1.65	0.50179
GO:0050918	positive chemotaxis	17	2	1.65	0.50179
GO:0010970	transport along microtubule	17	2	1.65	0.50179
GO:0043536	positive regulation of blood vessel endo...	17	2	1.65	0.50179
GO:0006165	nucleoside diphosphate phosphorylation	17	2	1.65	0.50179
GO:2000573	positive regulation of DNA biosynthetic ...	17	2	1.65	0.50179
GO:0043647	inositol phosphate metabolic process	17	2	1.65	0.50179
GO:0001754	eye photoreceptor cell differentiation	17	2	1.65	0.50179
GO:0046847	filopodium assembly	17	2	1.65	0.50179
GO:1903670	regulation of sprouting angiogenesis	17	2	1.65	0.50179
GO:0002088	lens development in camera-type eye	17	2	1.65	0.50179
GO:0060548	negative regulation of cell death	220	20	21.34	0.50497
GO:0048145	regulation of fibroblast proliferation	30	8	2.91	0.50522
GO:0030217	T cell differentiation	49	9	4.75	0.50619
GO:0010629	negative regulation of gene expression	354	50	34.34	0.50736
GO:0048592	eye morphogenesis	46	7	4.46	0.50821
GO:0045580	regulation of T cell differentiation	24	4	2.33	0.50923
GO:0031098	stress-activated protein kinase signalin...	66	8	6.4	0.50931
GO:0050954	sensory perception of mechanical stimulu...	46	6	4.46	0.50938
GO:0021761	limbic system development	29	4	2.81	0.5098
GO:0045638	negative regulation of myeloid cell diff...	22	3	2.13	0.51017
GO:0032844	regulation of homeostatic process	108	6	10.48	0.51043
GO:0003208	cardiac ventricle morphogenesis	28	3	2.72	0.51085
GO:0006575	cellular modified amino acid metabolic p...	38	4	3.69	0.5111
GO:0006367	transcription initiation from RNA polyme...	38	4	3.69	0.5111
GO:0032642	regulation of chemokine production	23	2	2.23	0.51145
GO:0006950	response to stress	767	84	74.41	0.51155
GO:0040013	negative regulation of locomotion	89	4	8.63	0.51667
GO:0018108	peptidyl-tyrosine phosphorylation	104	8	10.09	0.51741
GO:1905477	positive regulation of protein localizat...	28	3	2.72	0.51997
GO:2001235	positive regulation of apoptotic signali...	45	4	4.37	0.52141
GO:0071456	cellular response to hypoxia	49	5	4.75	0.52327
GO:0044281	small molecule metabolic process	412	29	39.97	0.52558
GO:0061448	connective tissue development	81	9	7.86	0.53155
GO:0010812	negative regulation of cell-substrate ad...	18	2	1.75	0.53314
GO:0060563	neuroepithelial cell differentiation	18	2	1.75	0.53314
GO:0051817	modification of morphology or physiology...	18	2	1.75	0.53314
GO:0042246	tissue regeneration	18	2	1.75	0.53314
GO:0009880	embryonic pattern specification	18	2	1.75	0.53314
GO:0060113	inner ear receptor cell differentiation	18	2	1.75	0.53314
GO:0001505	regulation of neurotransmitter levels	59	3	5.72	0.53848
GO:0043085	positive regulation of catalytic activit...	356	37	34.54	0.53883
GO:0097435	supramolecular fiber organization	158	7	15.33	0.5396
GO:0090090	negative regulation of canonical Wnt sig...	50	5	4.85	0.54186
GO:0010035	response to inorganic substance	142	9	13.78	0.54238
GO:0048639	positive regulation of developmental gro...	45	5	4.37	0.54339
GO:0033209	tumor necrosis factor-mediated signaling...	29	3	2.81	0.54439
GO:2000736	regulation of stem cell differentiation	29	3	2.81	0.54439
GO:0044265	cellular macromolecule catabolic process	137	24	13.29	0.54517
GO:0001654	eye development	111	12	10.77	0.55713
GO:1902106	negative regulation of leukocyte differe...	23	3	2.23	0.55771
GO:0030177	positive regulation of Wnt signaling pat...	33	3	3.2	0.55888
GO:0010001	glial cell differentiation	76	7	7.37	0.5591
GO:1904018	positive regulation of vasculature devel...	67	6	6.5	0.55925
GO:0014902	myotube differentiation	26	2	2.52	0.55926
GO:0048041	focal adhesion assembly	27	2	2.62	0.55938
GO:0072080	nephron tubule development	34	2	3.3	0.5602
GO:0016358	dendrite development	56	4	5.43	0.56038
GO:0010721	negative regulation of cell development	87	7	8.44	0.56041
GO:0051279	regulation of release of sequestered cal...	19	2	1.84	0.56313
GO:1903901	negative regulation of viral life cycle	19	2	1.84	0.56313
GO:0060324	face development	19	2	1.84	0.56313
GO:0048704	embryonic skeletal system morphogenesis	19	2	1.84	0.56313
GO:0048008	platelet-derived growth factor receptor ...	19	2	1.84	0.56313
GO:0050890	cognition	84	4	8.15	0.5637
GO:1901652	response to peptide	119	7	11.54	0.56424
GO:0043279	response to alkaloid	30	3	2.91	0.56807
GO:1990830	cellular response to leukemia inhibitory...	30	3	2.91	0.56807
GO:0048708	astrocyte differentiation	30	3	2.91	0.56807
GO:0071560	cellular response to transforming growth...	73	4	7.08	0.569
GO:0001889	liver development	41	4	3.98	0.57309
GO:0006725	cellular aromatic compound metabolic pro...	1098	156	106.52	0.57361
GO:0006897	endocytosis	136	7	13.19	0.57483
GO:0031323	regulation of cellular metabolic process	1240	150	120.29	0.5782
GO:0051640	organelle localization	126	27	12.22	0.58251
GO:0051254	positive regulation of RNA metabolic pro...	341	44	33.08	0.58655
GO:0070887	cellular response to chemical stimulus	703	49	68.2	0.58709
GO:0070613	regulation of protein processing	31	3	3.01	0.59099
GO:0030216	keratinocyte differentiation	31	3	3.01	0.59099
GO:0032964	collagen biosynthetic process	20	2	1.94	0.5917
GO:0008344	adult locomotory behavior	20	2	1.94	0.5917
GO:0006397	mRNA processing	20	2	1.94	0.5917
GO:0001954	positive regulation of cell-matrix adhes...	20	2	1.94	0.5917
GO:0055088	lipid homeostasis	20	2	1.94	0.5917
GO:0031503	protein complex localization	20	2	1.94	0.5917
GO:0014910	regulation of smooth muscle cell migrati...	20	2	1.94	0.5917
GO:0050848	regulation of calcium-mediated signaling	20	2	1.94	0.5917
GO:0030307	positive regulation of cell growth	42	4	4.07	0.59276
GO:0032869	cellular response to insulin stimulus	40	3	3.88	0.59341
GO:0016050	vesicle organization	59	4	5.72	0.59485
GO:0045596	negative regulation of cell differentiat...	191	16	18.53	0.59693
GO:0046777	protein autophosphorylation	69	6	6.69	0.5971
GO:0009887	animal organ morphogenesis	279	24	27.07	0.59783
GO:0016331	morphogenesis of embryonic epithelium	43	7	4.17	0.59799
GO:0042594	response to starvation	37	5	3.59	0.59974
GO:0010720	positive regulation of cell development	136	14	13.19	0.60047
GO:0061383	trabecula morphogenesis	25	3	2.43	0.60077
GO:0033627	cell adhesion mediated by integrin	25	2	2.43	0.60199
GO:0010634	positive regulation of epithelial cell m...	42	3	4.07	0.60279
GO:0061025	membrane fusion	37	2	3.59	0.60341
GO:0033674	positive regulation of kinase activity	150	13	14.55	0.60346
GO:0009743	response to carbohydrate	49	2	4.75	0.60485
GO:0016049	cell growth	130	8	12.61	0.60726
GO:0046483	heterocycle metabolic process	1086	154	105.35	0.60789
GO:1901360	organic cyclic compound metabolic proces...	1129	156	109.52	0.61077
GO:0090150	establishment of protein localization to...	32	3	3.1	0.6131
GO:0001568	blood vessel development	233	13	22.6	0.61349
GO:0007219	Notch signaling pathway	57	4	5.53	0.6163
GO:0007204	positive regulation of cytosolic calcium...	68	5	6.6	0.61646
GO:0007005	mitochondrion organization	72	8	6.98	0.61697
GO:0006790	sulfur compound metabolic process	89	6	8.63	0.61882
GO:0022900	electron transport chain	21	2	2.04	0.61887
GO:0006090	pyruvate metabolic process	21	2	2.04	0.61887
GO:0045682	regulation of epidermis development	21	2	2.04	0.61887
GO:0033138	positive regulation of peptidyl-serine p...	21	2	2.04	0.61887
GO:0006801	superoxide metabolic process	21	2	2.04	0.61887
GO:0071230	cellular response to amino acid stimulus	21	2	2.04	0.61887
GO:0055010	ventricular cardiac muscle tissue morpho...	21	2	2.04	0.61887
GO:0050728	negative regulation of inflammatory resp...	21	2	2.04	0.61887
GO:1901655	cellular response to ketone	21	2	2.04	0.61887
GO:0051148	negative regulation of muscle cell diffe...	21	2	2.04	0.61887
GO:0007568	aging	68	8	6.6	0.62613
GO:0035023	regulation of Rho protein signal transdu...	44	4	4.27	0.63045
GO:0051056	regulation of small GTPase mediated sign...	99	11	9.6	0.63083
GO:0051239	regulation of multicellular organismal p...	738	52	71.59	0.6312
GO:0007155	cell adhesion	400	23	38.8	0.63131
GO:0032386	regulation of intracellular transport	122	16	11.84	0.63487
GO:0072089	stem cell proliferation	41	8	3.98	0.63516
GO:0006412	translation	63	10	6.11	0.6353
GO:0006417	regulation of translation	53	9	5.14	0.63535
GO:0044089	positive regulation of cellular componen...	113	10	10.96	0.63616
GO:0043086	negative regulation of catalytic activit...	194	23	18.82	0.63651
GO:0019439	aromatic compound catabolic process	65	8	6.31	0.63804
GO:0042306	regulation of protein import into nucleu...	46	6	4.46	0.63824
GO:0051100	negative regulation of binding	36	4	3.49	0.63951
GO:0043901	negative regulation of multi-organism pr...	32	3	3.1	0.64026
GO:0043603	cellular amide metabolic process	129	12	12.51	0.6408
GO:0043241	protein complex disassembly	29	2	2.81	0.64113
GO:0015698	inorganic anion transport	44	2	4.27	0.64292
GO:0008219	cell death	483	44	46.86	0.64427
GO:0006027	glycosaminoglycan catabolic process	22	2	2.13	0.64463
GO:0044106	cellular amine metabolic process	22	2	2.13	0.64463
GO:0032330	regulation of chondrocyte differentiatio...	22	2	2.13	0.64463
GO:0030218	erythrocyte differentiation	22	2	2.13	0.64463
GO:0030155	regulation of cell adhesion	180	11	17.46	0.64838
GO:0071345	cellular response to cytokine stimulus	196	12	19.01	0.64912
GO:0009725	response to hormone	219	14	21.25	0.64948
GO:0048468	cell development	540	48	52.39	0.6537
GO:1901565	organonitrogen compound catabolic proces...	216	28	20.95	0.65732
GO:0010638	positive regulation of organelle organiz...	129	25	12.51	0.65904
GO:0048598	embryonic morphogenesis	174	23	16.88	0.66719
GO:0043154	negative regulation of cysteine-type end...	23	2	2.23	0.66899
GO:0043618	regulation of transcription from RNA pol...	23	2	2.23	0.66899
GO:0043648	dicarboxylic acid metabolic process	23	2	2.23	0.66899
GO:0050709	negative regulation of protein secretion	23	2	2.23	0.66899
GO:0072594	establishment of protein localization to...	96	14	9.31	0.66918
GO:1901654	response to ketone	48	4	4.66	0.66975
GO:0009611	response to wounding	193	17	18.72	0.6718
GO:0010033	response to organic substance	709	56	68.78	0.67251
GO:0090287	regulation of cellular response to growt...	85	6	8.25	0.67261
GO:0002285	lymphocyte activation involved in immune...	26	4	2.52	0.67324
GO:0030036	actin cytoskeleton organization	160	7	15.52	0.67329
GO:0045445	myoblast differentiation	27	4	2.62	0.67336
GO:0071901	negative regulation of protein serine/th...	34	4	3.3	0.67418
GO:0006457	protein folding	35	3	3.4	0.67453
GO:0021700	developmental maturation	72	6	6.98	0.67626
GO:0001890	placenta development	42	3	4.07	0.67635
GO:0014013	regulation of gliogenesis	35	2	3.4	0.67674
GO:0050773	regulation of dendrite development	38	2	3.69	0.67709
GO:1901653	cellular response to peptide	83	6	8.05	0.67758
GO:0042157	lipoprotein metabolic process	43	2	4.17	0.67768
GO:1901564	organonitrogen compound metabolic proces...	1306	125	126.7	0.67874
GO:0030073	insulin secretion	56	2	5.43	0.67923
GO:0071363	cellular response to growth factor stimu...	189	12	18.33	0.68021
GO:0030324	lung development	62	5	6.01	0.68378
GO:0048522	positive regulation of cellular process	1123	121	108.94	0.68428
GO:0042060	wound healing	154	12	14.94	0.68876
GO:0045766	positive regulation of angiogenesis	59	5	5.72	0.69138
GO:0014068	positive regulation of phosphatidylinosi...	24	2	2.33	0.69199
GO:0031644	regulation of neurological system proces...	24	2	2.33	0.69199
GO:0071385	cellular response to glucocorticoid stim...	24	2	2.33	0.69199
GO:0071495	cellular response to endogenous stimulus	324	18	31.43	0.69261
GO:0031334	positive regulation of protein complex a...	36	3	3.49	0.69334
GO:0045471	response to ethanol	36	3	3.49	0.69334
GO:0010976	positive regulation of neuron projection...	67	3	6.5	0.69753
GO:0042127	regulation of cell proliferation	431	47	41.81	0.69759
GO:0035051	cardiocyte differentiation	44	6	4.27	0.70446
GO:0016311	dephosphorylation	82	9	7.95	0.70528
GO:0048705	skeletal system morphogenesis	58	6	5.63	0.7061
GO:0060485	mesenchyme development	76	7	7.37	0.70701
GO:0022409	positive regulation of cell-cell adhesio...	50	4	4.85	0.70757
GO:0010256	endomembrane system organization	62	9	6.01	0.70776
GO:1990138	neuron projection extension	38	2	3.69	0.70857
GO:0097193	intrinsic apoptotic signaling pathway	66	4	6.4	0.70945
GO:0012501	programmed cell death	449	41	43.56	0.71011
GO:0002687	positive regulation of leukocyte migrati...	25	2	2.43	0.71366
GO:0090263	positive regulation of canonical Wnt sig...	25	2	2.43	0.71366
GO:0007422	peripheral nervous system development	25	2	2.43	0.71366
GO:2001237	negative regulation of extrinsic apoptot...	25	2	2.43	0.71366
GO:0001822	kidney development	103	7	9.99	0.71812
GO:0019438	aromatic compound biosynthetic process	890	123	86.34	0.72201
GO:0043547	positive regulation of GTPase activity	96	8	9.31	0.72805
GO:0098869	cellular oxidant detoxification	26	2	2.52	0.73403
GO:0008585	female gonad development	26	2	2.52	0.73403
GO:0021879	forebrain neuron differentiation	26	2	2.52	0.73403
GO:0030199	collagen fibril organization	26	2	2.52	0.73403
GO:0007498	mesoderm development	37	4	3.59	0.73451
GO:0042221	response to chemical	925	72	89.73	0.73471
GO:0016192	vesicle-mediated transport	356	22	34.54	0.73597
GO:0006091	generation of precursor metabolites and ...	71	6	6.89	0.73605
GO:2001242	regulation of intrinsic apoptotic signal...	30	2	2.91	0.73606
GO:0051604	protein maturation	76	6	7.37	0.73663
GO:0045216	cell-cell junction organization	85	4	8.25	0.74002
GO:2000113	negative regulation of cellular macromol...	313	46	30.36	0.74043
GO:0044242	cellular lipid catabolic process	39	3	3.78	0.74484
GO:0048709	oligodendrocyte differentiation	39	3	3.78	0.74484
GO:0018193	peptidyl-amino acid modification	272	31	26.39	0.74878
GO:0000902	cell morphogenesis	264	14	25.61	0.74932
GO:0009966	regulation of signal transduction	756	63	73.34	0.75028
GO:0006470	protein dephosphorylation	52	5	5.04	0.75224
GO:0019722	calcium-mediated signaling	47	4	4.56	0.75308
GO:0042475	odontogenesis of dentin-containing tooth	27	2	2.62	0.75317
GO:0060411	cardiac septum morphogenesis	27	2	2.62	0.75317
GO:0009582	detection of abiotic stimulus	27	2	2.62	0.75317
GO:0071300	cellular response to retinoic acid	27	2	2.62	0.75317
GO:0006793	phosphorus metabolic process	711	73	68.97	0.75489
GO:0060560	developmental growth involved in morphog...	65	4	6.31	0.75593
GO:0009605	response to external stimulus	478	29	46.37	0.75771
GO:0055114	oxidation-reduction process	174	13	16.88	0.75954
GO:0043588	skin development	69	7	6.69	0.76032
GO:0006024	glycosaminoglycan biosynthetic process	40	3	3.88	0.7604
GO:0000187	activation of MAPK activity	40	3	3.88	0.7604
GO:1903828	negative regulation of cellular protein ...	33	2	3.2	0.76204
GO:0001657	ureteric bud development	37	2	3.59	0.76248
GO:0051051	negative regulation of transport	113	7	10.96	0.76527
GO:1901362	organic cyclic compound biosynthetic pro...	907	123	87.99	0.768
GO:0033554	cellular response to stress	391	65	37.93	0.76984
GO:0006511	ubiquitin-dependent protein catabolic pr...	75	19	7.28	0.77037
GO:0008015	blood circulation	150	6	14.55	0.77061
GO:0071356	cellular response to tumor necrosis fact...	57	5	5.53	0.77082
GO:0071260	cellular response to mechanical stimulus	28	2	2.72	0.77111
GO:0030574	collagen catabolic process	28	2	2.72	0.77111
GO:0050905	neuromuscular process	28	2	2.72	0.77111
GO:0050821	protein stabilization	28	2	2.72	0.77111
GO:0051270	regulation of cellular component movemen...	257	16	24.93	0.77141
GO:0043406	positive regulation of MAP kinase activi...	75	6	7.28	0.77202
GO:0050679	positive regulation of epithelial cell p...	62	4	6.01	0.77318
GO:0050921	positive regulation of chemotaxis	41	3	3.98	0.77519
GO:0030900	forebrain development	117	16	11.35	0.77853
GO:0006606	protein import into nucleus	61	7	5.92	0.78265
GO:0048863	stem cell differentiation	61	7	5.92	0.78265
GO:0061138	morphogenesis of a branching epithelium	66	6	6.4	0.78431
GO:0001569	branching involved in blood vessel morph...	15	1	1.46	0.78435
GO:0030858	positive regulation of epithelial cell d...	15	1	1.46	0.78435
GO:0001662	behavioral fear response	15	1	1.46	0.78435
GO:0090278	negative regulation of peptide hormone s...	15	1	1.46	0.78435
GO:0032755	positive regulation of interleukin-6 pro...	15	1	1.46	0.78435
GO:1901292	nucleoside phosphate catabolic process	15	1	1.46	0.78435
GO:0060425	lung morphogenesis	15	1	1.46	0.78435
GO:0060999	positive regulation of dendritic spine d...	15	1	1.46	0.78435
GO:0048747	muscle fiber development	15	1	1.46	0.78435
GO:0033692	cellular polysaccharide biosynthetic pro...	15	1	1.46	0.78435
GO:1901890	positive regulation of cell junction ass...	15	1	1.46	0.78435
GO:0043507	positive regulation of JUN kinase activi...	15	1	1.46	0.78435
GO:0098900	regulation of action potential	15	1	1.46	0.78435
GO:0034394	protein localization to cell surface	15	1	1.46	0.78435
GO:0045727	positive regulation of translation	15	1	1.46	0.78435
GO:0050764	regulation of phagocytosis	15	1	1.46	0.78435
GO:1901532	regulation of hematopoietic progenitor c...	15	1	1.46	0.78435
GO:0061440	kidney vasculature development	15	1	1.46	0.78435
GO:0051155	positive regulation of striated muscle c...	15	1	1.46	0.78435
GO:0046579	positive regulation of Ras protein signa...	15	1	1.46	0.78435
GO:0009913	epidermal cell differentiation	46	4	4.46	0.78437
GO:0007266	Rho protein signal transduction	59	5	5.72	0.78466
GO:0003151	outflow tract morphogenesis	29	2	2.81	0.7879
GO:0019233	sensory perception of pain	29	2	2.81	0.7879
GO:0009612	response to mechanical stimulus	70	5	6.79	0.79057
GO:1901701	cellular response to oxygen-containing c...	265	24	25.71	0.79398
GO:0045732	positive regulation of protein catabolic...	48	10	4.66	0.799
GO:0042752	regulation of circadian rhythm	30	2	2.91	0.8036
GO:0006109	regulation of carbohydrate metabolic pro...	30	2	2.91	0.8036
GO:0045807	positive regulation of endocytosis	30	2	2.91	0.8036
GO:0043902	positive regulation of multi-organism pr...	31	4	3.01	0.80373
GO:0060359	response to ammonium ion	33	3	3.2	0.805
GO:0051289	protein homotetramerization	16	1	1.55	0.80537
GO:0006888	ER to Golgi vesicle-mediated transport	16	1	1.55	0.80537
GO:0045670	regulation of osteoclast differentiation	16	1	1.55	0.80537
GO:0019674	NAD metabolic process	16	1	1.55	0.80537
GO:0031952	regulation of protein autophosphorylatio...	16	1	1.55	0.80537
GO:0007606	sensory perception of chemical stimulus	16	1	1.55	0.80537
GO:0032722	positive regulation of chemokine product...	16	1	1.55	0.80537
GO:2000243	positive regulation of reproductive proc...	16	1	1.55	0.80537
GO:0048259	regulation of receptor-mediated endocyto...	16	1	1.55	0.80537
GO:0055072	iron ion homeostasis	16	1	1.55	0.80537
GO:0097306	cellular response to alcohol	16	1	1.55	0.80537
GO:0016072	rRNA metabolic process	16	1	1.55	0.80537
GO:0019218	regulation of steroid metabolic process	16	1	1.55	0.80537
GO:0071674	mononuclear cell migration	16	1	1.55	0.80537
GO:0033628	regulation of cell adhesion mediated by ...	16	1	1.55	0.80537
GO:0050715	positive regulation of cytokine secretio...	16	1	1.55	0.80537
GO:0010712	regulation of collagen metabolic process	16	1	1.55	0.80537
GO:0002831	regulation of response to biotic stimulu...	16	1	1.55	0.80537
GO:0044087	regulation of cellular component biogene...	185	17	17.95	0.80585
GO:0051262	protein tetramerization	32	2	3.1	0.80596
GO:0071407	cellular response to organic cyclic comp...	144	11	13.97	0.80629
GO:0045860	positive regulation of protein kinase ac...	141	12	13.68	0.80663
GO:0034220	ion transmembrane transport	274	5	26.58	0.80822
GO:0005975	carbohydrate metabolic process	108	7	10.48	0.80854
GO:0032970	regulation of actin filament-based proce...	96	4	9.31	0.81047
GO:0008104	protein localization	471	52	45.69	0.81612
GO:0006887	exocytosis	189	6	18.33	0.81813
GO:0001892	embryonic placenta development	31	2	3.01	0.81827
GO:0048640	negative regulation of developmental gro...	31	2	3.01	0.81827
GO:0016485	protein processing	62	5	6.01	0.81829
GO:0090101	negative regulation of transmembrane rec...	36	4	3.49	0.82317
GO:0031333	negative regulation of protein complex a...	17	1	1.65	0.82434
GO:0034103	regulation of tissue remodeling	17	1	1.65	0.82434
GO:0007009	plasma membrane organization	17	1	1.65	0.82434
GO:0090184	positive regulation of kidney developmen...	17	1	1.65	0.82434
GO:0036473	cell death in response to oxidative stre...	17	1	1.65	0.82434
GO:0030516	regulation of axon extension	17	1	1.65	0.82434
GO:0060393	regulation of pathway-restricted SMAD pr...	17	1	1.65	0.82434
GO:2000106	regulation of leukocyte apoptotic proces...	17	1	1.65	0.82434
GO:0046928	regulation of neurotransmitter secretion	17	1	1.65	0.82434
GO:1903727	positive regulation of phospholipid meta...	17	1	1.65	0.82434
GO:0010463	mesenchymal cell proliferation	17	1	1.65	0.82434
GO:0050919	negative chemotaxis	17	1	1.65	0.82434
GO:0001947	heart looping	17	1	1.65	0.82434
GO:0007435	salivary gland morphogenesis	17	1	1.65	0.82434
GO:0071548	response to dexamethasone	17	1	1.65	0.82434
GO:0043551	regulation of phosphatidylinositol 3-kin...	17	1	1.65	0.82434
GO:0035767	endothelial cell chemotaxis	17	1	1.65	0.82434
GO:0045762	positive regulation of adenylate cyclase...	17	1	1.65	0.82434
GO:0005977	glycogen metabolic process	17	1	1.65	0.82434
GO:2001243	negative regulation of intrinsic apoptot...	17	1	1.65	0.82434
GO:2001238	positive regulation of extrinsic apoptot...	17	1	1.65	0.82434
GO:0035019	somatic stem cell population maintenance	17	1	1.65	0.82434
GO:0071347	cellular response to interleukin-1	17	1	1.65	0.82434
GO:0043331	response to dsRNA	17	1	1.65	0.82434
GO:0001836	release of cytochrome c from mitochondri...	17	1	1.65	0.82434
GO:0015718	monocarboxylic acid transport	39	3	3.78	0.82449
GO:0010557	positive regulation of macromolecule bio...	383	50	37.15	0.82612
GO:0097164	ammonium ion metabolic process	45	3	4.37	0.82702
GO:0051259	protein oligomerization	114	7	11.06	0.82789
GO:0048565	digestive tract development	49	6	4.75	0.82868
GO:0071222	cellular response to lipopolysaccharide	32	2	3.1	0.83194
GO:0008630	intrinsic apoptotic signaling pathway in...	32	2	3.1	0.83194
GO:0051092	positive regulation of NF-kappaB transcr...	32	2	3.1	0.83194
GO:0032835	glomerulus development	32	2	3.1	0.83194
GO:0008277	regulation of G-protein coupled receptor...	32	2	3.1	0.83194
GO:0071375	cellular response to peptide hormone sti...	72	5	6.98	0.83318
GO:0007411	axon guidance	71	5	6.89	0.83337
GO:0010830	regulation of myotube differentiation	18	1	1.75	0.84147
GO:0071277	cellular response to calcium ion	18	1	1.75	0.84147
GO:0043297	apical junction assembly	18	1	1.75	0.84147
GO:0015909	long-chain fatty acid transport	18	1	1.75	0.84147
GO:0042254	ribosome biogenesis	18	1	1.75	0.84147
GO:0006687	glycosphingolipid metabolic process	18	1	1.75	0.84147
GO:0008380	RNA splicing	18	1	1.75	0.84147
GO:0035904	aorta development	18	1	1.75	0.84147
GO:0009566	fertilization	18	1	1.75	0.84147
GO:0051651	maintenance of location in cell	18	1	1.75	0.84147
GO:1905954	positive regulation of lipid localizatio...	18	1	1.75	0.84147
GO:0050906	detection of stimulus involved in sensor...	18	1	1.75	0.84147
GO:0007189	adenylate cyclase-activating G-protein c...	18	1	1.75	0.84147
GO:0006911	phagocytosis, engulfment	18	1	1.75	0.84147
GO:0045069	regulation of viral genome replication	18	1	1.75	0.84147
GO:0022612	gland morphogenesis	49	4	4.75	0.84149
GO:0031032	actomyosin structure organization	50	2	4.85	0.84352
GO:0044271	cellular nitrogen compound biosynthetic ...	942	129	91.38	0.84383
GO:0035556	intracellular signal transduction	674	63	65.38	0.844
GO:0051240	positive regulation of multicellular org...	405	30	39.29	0.84481
GO:0006810	transport	1023	60	99.24	0.84597
GO:1901566	organonitrogen compound biosynthetic pro...	342	27	33.18	0.84782
GO:0032147	activation of protein kinase activity	87	6	8.44	0.85029
GO:0120031	plasma membrane bounded cell projection ...	119	17	11.54	0.85086
GO:0048839	inner ear development	67	12	6.5	0.8509
GO:0009266	response to temperature stimulus	51	5	4.95	0.85611
GO:0001938	positive regulation of endothelial cell ...	34	2	3.3	0.85655
GO:0061180	mammary gland epithelium development	19	1	1.84	0.85694
GO:0090317	negative regulation of intracellular pro...	19	1	1.84	0.85694
GO:0043488	regulation of mRNA stability	19	1	1.84	0.85694
GO:0051261	protein depolymerization	19	1	1.84	0.85694
GO:0042990	regulation of transcription factor impor...	19	1	1.84	0.85694
GO:0045639	positive regulation of myeloid cell diff...	19	1	1.84	0.85694
GO:0060688	regulation of morphogenesis of a branchi...	19	1	1.84	0.85694
GO:0051893	regulation of focal adhesion assembly	19	1	1.84	0.85694
GO:0090277	positive regulation of peptide hormone s...	19	1	1.84	0.85694
GO:0010171	body morphogenesis	19	1	1.84	0.85694
GO:0086065	cell communication involved in cardiac c...	19	1	1.84	0.85694
GO:0022600	digestive system process	19	1	1.84	0.85694
GO:0006919	activation of cysteine-type endopeptidas...	19	1	1.84	0.85694
GO:0086002	cardiac muscle cell action potential inv...	19	1	1.84	0.85694
GO:0046068	cGMP metabolic process	19	1	1.84	0.85694
GO:0051145	smooth muscle cell differentiation	19	1	1.84	0.85694
GO:0009967	positive regulation of signal transducti...	373	25	36.18	0.85744
GO:0007565	female pregnancy	54	3	5.24	0.85775
GO:0051094	positive regulation of developmental pro...	362	33	35.12	0.85834
GO:0043123	positive regulation of I-kappaB kinase/N...	48	3	4.66	0.85888
GO:0030308	negative regulation of cell growth	48	3	4.66	0.85888
GO:0001558	regulation of cell growth	103	6	9.99	0.85991
GO:0006954	inflammatory response	154	8	14.94	0.86049
GO:0030522	intracellular receptor signaling pathway	55	5	5.34	0.86629
GO:0021782	glial cell development	35	2	3.4	0.86758
GO:0034599	cellular response to oxidative stress	73	9	7.08	0.86834
GO:0006486	protein glycosylation	58	3	5.63	0.86908
GO:0051346	negative regulation of hydrolase activit...	99	9	9.6	0.87061
GO:1901606	alpha-amino acid catabolic process	20	1	1.94	0.8709
GO:0001658	branching involved in ureteric bud morph...	20	1	1.94	0.8709
GO:0014032	neural crest cell development	20	1	1.94	0.8709
GO:0003407	neural retina development	20	1	1.94	0.8709
GO:0035987	endodermal cell differentiation	20	1	1.94	0.8709
GO:0060333	interferon-gamma-mediated signaling path...	20	1	1.94	0.8709
GO:1901216	positive regulation of neuron death	20	1	1.94	0.8709
GO:0001974	blood vessel remodeling	20	1	1.94	0.8709
GO:0030301	cholesterol transport	20	1	1.94	0.8709
GO:0060135	maternal process involved in female preg...	20	1	1.94	0.8709
GO:0006970	response to osmotic stress	20	1	1.94	0.8709
GO:0008286	insulin receptor signaling pathway	20	1	1.94	0.8709
GO:0050868	negative regulation of T cell activation	20	1	1.94	0.8709
GO:0051966	regulation of synaptic transmission, glu...	20	1	1.94	0.8709
GO:0002042	cell migration involved in sprouting ang...	20	1	1.94	0.8709
GO:0001885	endothelial cell development	20	1	1.94	0.8709
GO:0045599	negative regulation of fat cell differen...	20	1	1.94	0.8709
GO:0090257	regulation of muscle system process	69	5	6.69	0.87158
GO:0043410	positive regulation of MAPK cascade	144	10	13.97	0.87366
GO:0007015	actin filament organization	91	2	8.83	0.87608
GO:0007596	blood coagulation	89	6	8.63	0.87654
GO:0007626	locomotory behavior	56	4	5.43	0.87777
GO:0051897	positive regulation of protein kinase B ...	36	2	3.49	0.87783
GO:0007218	neuropeptide signaling pathway	36	2	3.49	0.87783
GO:0043065	positive regulation of apoptotic process	150	11	14.55	0.87837
GO:0008285	negative regulation of cell proliferatio...	188	16	18.24	0.87839
GO:0071417	cellular response to organonitrogen comp...	139	10	13.48	0.88023
GO:1901361	organic cyclic compound catabolic proces...	76	8	7.37	0.8821
GO:0010506	regulation of autophagy	41	4	3.98	0.88261
GO:1901184	regulation of ERBB signaling pathway	21	1	2.04	0.8835
GO:0060350	endochondral bone morphogenesis	21	1	2.04	0.8835
GO:0051496	positive regulation of stress fiber asse...	21	1	2.04	0.8835
GO:0015696	ammonium transport	21	1	2.04	0.8835
GO:0051235	maintenance of location	68	4	6.6	0.88481
GO:0002683	negative regulation of immune system pro...	91	6	8.83	0.88502
GO:0007156	homophilic cell adhesion via plasma memb...	51	3	4.95	0.88549
GO:0046683	response to organophosphorus	37	2	3.59	0.88734
GO:0021537	telencephalon development	78	10	7.57	0.892
GO:0034613	cellular protein localization	306	42	29.69	0.89362
GO:0051962	positive regulation of nervous system de...	143	14	13.87	0.89387
GO:0002673	regulation of acute inflammatory respons...	22	1	2.13	0.89487
GO:0003281	ventricular septum development	22	1	2.13	0.89487
GO:0019226	transmission of nerve impulse	22	1	2.13	0.89487
GO:0048844	artery morphogenesis	22	1	2.13	0.89487
GO:0072332	intrinsic apoptotic signaling pathway by...	22	1	2.13	0.89487
GO:1904375	regulation of protein localization to ce...	22	1	2.13	0.89487
GO:1901136	carbohydrate derivative catabolic proces...	44	3	4.27	0.89498
GO:0070372	regulation of ERK1 and ERK2 cascade	79	4	7.66	0.89689
GO:0030335	positive regulation of cell migration	126	8	12.22	0.89855
GO:0007264	small GTPase mediated signal transductio...	154	19	14.94	0.90101
GO:0051260	protein homooligomerization	69	4	6.69	0.90134
GO:0045665	negative regulation of neuron differenti...	67	4	6.5	0.90241
GO:0097755	positive regulation of blood vessel diam...	23	1	2.23	0.90514
GO:0021954	central nervous system neuron developmen...	23	1	2.23	0.90514
GO:0097006	regulation of plasma lipoprotein particl...	23	1	2.23	0.90514
GO:0006639	acylglycerol metabolic process	23	1	2.23	0.90514
GO:0061005	cell differentiation involved in kidney ...	23	1	2.23	0.90514
GO:0006493	protein O-linked glycosylation	23	1	2.23	0.90514
GO:0050795	regulation of behavior	23	1	2.23	0.90514
GO:1901019	regulation of calcium ion transmembrane ...	23	1	2.23	0.90514
GO:0046849	bone remodeling	23	1	2.23	0.90514
GO:0071466	cellular response to xenobiotic stimulus	23	1	2.23	0.90514
GO:0045444	fat cell differentiation	66	5	6.4	0.90528
GO:0051384	response to glucocorticoid	50	3	4.85	0.90561
GO:0006464	cellular protein modification process	837	86	81.2	0.90881
GO:0007517	muscle organ development	119	16	11.54	0.91018
GO:0022603	regulation of anatomical structure morph...	274	15	26.58	0.91316
GO:2000377	regulation of reactive oxygen species me...	55	3	5.34	0.91399
GO:0045685	regulation of glial cell differentiation	24	1	2.33	0.91441
GO:0032092	positive regulation of protein binding	24	1	2.33	0.91441
GO:0022602	ovulation cycle process	24	1	2.33	0.91441
GO:0051494	negative regulation of cytoskeleton orga...	24	1	2.33	0.91441
GO:0050772	positive regulation of axonogenesis	24	1	2.33	0.91441
GO:0032368	regulation of lipid transport	24	1	2.33	0.91441
GO:0010718	positive regulation of epithelial to mes...	24	1	2.33	0.91441
GO:0019216	regulation of lipid metabolic process	82	4	7.95	0.91626
GO:0065009	regulation of molecular function	784	72	76.06	0.91693
GO:0007601	visual perception	41	2	3.98	0.91894
GO:0008360	regulation of cell shape	41	2	3.98	0.91894
GO:0001894	tissue homeostasis	41	2	3.98	0.91894
GO:1902533	positive regulation of intracellular sig...	250	15	24.25	0.9192
GO:0002064	epithelial cell development	62	7	6.01	0.92117
GO:0008593	regulation of Notch signaling pathway	25	1	2.43	0.92277
GO:0055117	regulation of cardiac muscle contraction	25	1	2.43	0.92277
GO:0043266	regulation of potassium ion transport	25	1	2.43	0.92277
GO:0009581	detection of external stimulus	25	1	2.43	0.92277
GO:0050777	negative regulation of immune response	25	1	2.43	0.92277
GO:0008203	cholesterol metabolic process	25	1	2.43	0.92277
GO:0007200	phospholipase C-activating G-protein cou...	25	1	2.43	0.92277
GO:0050864	regulation of B cell activation	25	1	2.43	0.92277
GO:0016042	lipid catabolic process	64	4	6.21	0.9233
GO:0007179	transforming growth factor beta receptor...	52	2	5.04	0.92384
GO:0001501	skeletal system development	141	10	13.68	0.92431
GO:0051258	protein polymerization	42	2	4.07	0.92542
GO:0006006	glucose metabolic process	42	2	4.07	0.92542
GO:0050807	regulation of synapse organization	42	2	4.07	0.92542
GO:0044272	sulfur compound biosynthetic process	57	3	5.53	0.92568
GO:0070374	positive regulation of ERK1 and ERK2 cas...	57	3	5.53	0.92568
GO:0007611	learning or memory	76	3	7.37	0.92739
GO:0098609	cell-cell adhesion	223	10	21.63	0.92775
GO:2000026	regulation of multicellular organismal d...	509	39	49.38	0.92949
GO:0007589	body fluid secretion	26	1	2.52	0.93032
GO:0031532	actin cytoskeleton reorganization	26	1	2.52	0.93032
GO:0044262	cellular carbohydrate metabolic process	50	3	4.85	0.93053
GO:0002009	morphogenesis of an epithelium	163	14	15.81	0.93054
GO:0007623	circadian rhythm	56	3	5.43	0.93089
GO:0051291	protein heterooligomerization	27	1	2.62	0.93713
GO:0017015	regulation of transforming growth factor...	27	1	2.62	0.93713
GO:0002221	pattern recognition receptor signaling p...	27	1	2.62	0.93713
GO:0007193	adenylate cyclase-inhibiting G-protein c...	27	1	2.62	0.93713
GO:0050729	positive regulation of inflammatory resp...	27	1	2.62	0.93713
GO:0034446	substrate adhesion-dependent cell spread...	27	1	2.62	0.93713
GO:0071248	cellular response to metal ion	45	2	4.37	0.93757
GO:0001503	ossification	128	9	12.42	0.93822
GO:1901617	organic hydroxy compound biosynthetic pr...	44	7	4.27	0.94083
GO:0034109	homotypic cell-cell adhesion	28	1	2.72	0.94328
GO:0048489	synaptic vesicle transport	28	1	2.72	0.94328
GO:0090100	positive regulation of transmembrane rec...	28	1	2.72	0.94328
GO:0007631	feeding behavior	28	1	2.72	0.94328
GO:0035264	multicellular organism growth	28	1	2.72	0.94328
GO:0006906	vesicle fusion	28	1	2.72	0.94328
GO:0006508	proteolysis	322	34	31.24	0.94388
GO:0034976	response to endoplasmic reticulum stress	46	2	4.46	0.94679
GO:0032846	positive regulation of homeostatic proce...	46	2	4.46	0.94679
GO:0001649	osteoblast differentiation	79	7	7.66	0.94825
GO:0006469	negative regulation of protein kinase ac...	63	5	6.11	0.94848
GO:0042310	vasoconstriction	29	1	2.81	0.94883
GO:0009791	post-embryonic development	29	1	2.81	0.94883
GO:0034754	cellular hormone metabolic process	29	1	2.81	0.94883
GO:0006694	steroid biosynthetic process	29	1	2.81	0.94883
GO:0042742	defense response to bacterium	29	1	2.81	0.94883
GO:0045765	regulation of angiogenesis	95	6	9.22	0.94956
GO:0009101	glycoprotein biosynthetic process	87	4	8.44	0.95018
GO:0007267	cell-cell signaling	428	23	41.52	0.95056
GO:0006661	phosphatidylinositol biosynthetic proces...	30	1	2.91	0.95384
GO:0006497	protein lipidation	30	1	2.91	0.95384
GO:0048871	multicellular organismal homeostasis	71	3	6.89	0.95478
GO:0000165	MAPK cascade	226	17	21.92	0.95537
GO:0001656	metanephros development	31	1	3.01	0.95836
GO:0002027	regulation of heart rate	31	1	3.01	0.95836
GO:0060627	regulation of vesicle-mediated transport	101	7	9.8	0.95889
GO:0031328	positive regulation of cellular biosynth...	425	50	41.23	0.96114
GO:0001570	vasculogenesis	32	1	3.1	0.96244
GO:1904019	epithelial cell apoptotic process	32	1	3.1	0.96244
GO:0042552	myelination	32	1	3.1	0.96244
GO:0046717	acid secretion	32	1	3.1	0.96244
GO:0046890	regulation of lipid biosynthetic process	32	1	3.1	0.96244
GO:0007399	nervous system development	642	57	62.28	0.96402
GO:0043271	negative regulation of ion transport	33	1	3.2	0.96612
GO:0048813	dendrite morphogenesis	33	1	3.2	0.96612
GO:0010038	response to metal ion	93	3	9.02	0.96758
GO:0010951	negative regulation of endopeptidase act...	61	4	5.92	0.96931
GO:0098661	inorganic anion transmembrane transport	34	1	3.3	0.96944
GO:0007613	memory	34	1	3.3	0.96944
GO:0051130	positive regulation of cellular componen...	274	32	26.58	0.96958
GO:0006955	immune response	339	17	32.89	0.97146
GO:0043112	receptor metabolic process	35	1	3.4	0.97243
GO:0048010	vascular endothelial growth factor recep...	35	1	3.4	0.97243
GO:0044283	small molecule biosynthetic process	119	9	11.54	0.9725
GO:0001666	response to hypoxia	103	7	9.99	0.97327
GO:0060326	cell chemotaxis	71	3	6.89	0.97363
GO:0006959	humoral immune response	36	1	3.49	0.97514
GO:0044344	cellular response to fibroblast growth f...	36	1	3.49	0.97514
GO:0044248	cellular catabolic process	321	36	31.14	0.97521
GO:0045087	innate immune response	135	5	13.1	0.97535
GO:0043687	post-translational protein modification	87	4	8.44	0.97559
GO:0048646	anatomical structure formation involved ...	313	19	30.36	0.97627
GO:1905114	cell surface receptor signaling pathway ...	153	15	14.84	0.97678
GO:0015031	protein transport	313	26	30.36	0.97808
GO:0010469	regulation of receptor activity	133	7	12.9	0.97975
GO:0006518	peptide metabolic process	108	11	10.48	0.98094
GO:0097529	myeloid leukocyte migration	39	1	3.78	0.98176
GO:0014074	response to purine-containing compound	39	1	3.78	0.98176
GO:0034284	response to monosaccharide	40	1	3.88	0.98355
GO:1903510	mucopolysaccharide metabolic process	40	1	3.88	0.98355
GO:2001257	regulation of cation channel activity	41	1	3.98	0.98517
GO:0043312	neutrophil degranulation	95	4	9.22	0.98655
GO:0007420	brain development	210	22	20.37	0.98666
GO:0032496	response to lipopolysaccharide	74	3	7.18	0.98684
GO:0002250	adaptive immune response	62	2	6.01	0.9869
GO:0030336	negative regulation of cell migration	80	3	7.76	0.98764
GO:0002576	platelet degranulation	44	1	4.27	0.98912
GO:0006898	receptor-mediated endocytosis	60	2	5.82	0.98922
GO:0042593	glucose homeostasis	45	1	4.37	0.99019
GO:0050796	regulation of insulin secretion	45	1	4.37	0.99019
GO:0030198	extracellular matrix organization	141	7	13.68	0.99056
GO:0009615	response to virus	46	1	4.46	0.99116
GO:0061024	membrane organization	155	15	15.04	0.99156
GO:0060078	regulation of postsynaptic membrane pote...	47	1	4.56	0.99203
GO:0051093	negative regulation of developmental pro...	255	17	24.74	0.9926
GO:0050731	positive regulation of peptidyl-tyrosine...	48	1	4.66	0.99281
GO:0032102	negative regulation of response to exter...	69	3	6.69	0.99282
GO:0043523	regulation of neuron apoptotic process	49	1	4.75	0.99352
GO:0050806	positive regulation of synaptic transmis...	49	1	4.75	0.99352
GO:0001819	positive regulation of cytokine producti...	78	3	7.57	0.99361
GO:0007416	synapse assembly	50	1	4.85	0.99416
GO:0008217	regulation of blood pressure	53	1	5.14	0.99572
GO:0007165	signal transduction	1329	105	128.93	0.99588
GO:0055085	transmembrane transport	327	6	31.72	0.99613
GO:0048167	regulation of synaptic plasticity	54	1	5.24	0.99614
GO:0051050	positive regulation of transport	223	18	21.63	0.99766
GO:0001525	angiogenesis	169	7	16.39	0.9977
GO:0051129	negative regulation of cellular componen...	140	23	13.58	0.99845
GO:0009968	negative regulation of signal transducti...	308	19	29.88	0.99862
GO:0019221	cytokine-mediated signaling pathway	131	6	12.71	0.99881
GO:0007166	cell surface receptor signaling pathway	680	49	65.97	0.99909
GO:0071805	potassium ion transmembrane transport	72	1	6.98	0.99941
GO:0051241	negative regulation of multicellular org...	289	17	28.04	0.9995
GO:0031331	positive regulation of cellular cataboli...	73	12	7.08	1
GO:0060828	regulation of canonical Wnt signaling pa...	68	5	6.6	1
GO:0009190	cyclic nucleotide biosynthetic process	43	1	4.17	1
GO:0043491	protein kinase B signaling	60	2	5.82	1
GO:0097756	negative regulation of blood vessel diam...	29	1	2.81	1
GO:0009199	ribonucleoside triphosphate metabolic pr...	32	5	3.1	1
GO:0006720	isoprenoid metabolic process	28	4	2.72	1
GO:0048609	multicellular organismal reproductive pr...	173	21	16.78	1
GO:0006721	terpenoid metabolic process	26	4	2.52	1
GO:0030799	regulation of cyclic nucleotide metaboli...	48	2	4.66	1
GO:1903320	regulation of protein modification by sm...	40	14	3.88	1
GO:0044419	interspecies interaction between organis...	137	17	13.29	1
GO:1903322	positive regulation of protein modificat...	27	12	2.62	1
GO:0022402	cell cycle process	309	123	29.98	1
GO:0002573	myeloid leukocyte differentiation	43	2	4.17	1
GO:0022404	molting cycle process	28	3	2.72	1
GO:0009987	cellular process	3039	310	294.81	1
GO:0022405	hair cycle process	28	3	2.72	1
GO:0022406	membrane docking	34	8	3.3	1
GO:0022407	regulation of cell-cell adhesion	90	5	8.73	1
GO:0022408	negative regulation of cell-cell adhesio...	36	1	3.49	1
GO:0042330	taxis	159	10	15.42	1
GO:0002520	immune system development	191	23	18.53	1
GO:0002521	leukocyte differentiation	101	15	9.8	1
GO:1903317	regulation of protein maturation	32	3	3.1	1
GO:0061919	process utilizing autophagic mechanism	52	4	5.04	1
GO:0002526	acute inflammatory response	34	1	3.3	1
GO:0033993	response to lipid	240	18	23.28	1
GO:1901605	alpha-amino acid metabolic process	46	4	4.46	1
GO:0009161	ribonucleoside monophosphate metabolic p...	34	5	3.3	1
GO:0010876	lipid localization	97	3	9.41	1
GO:0072163	mesonephric epithelium development	38	2	3.69	1
GO:0072164	mesonephric tubule development	38	2	3.69	1
GO:0009167	purine ribonucleoside monophosphate meta...	33	5	3.2	1
GO:0010821	regulation of mitochondrion organization	41	6	3.98	1
GO:0009150	purine ribonucleotide metabolic process	98	6	9.51	1
GO:0006733	oxidoreduction coenzyme metabolic proces...	30	4	2.91	1
GO:0009152	purine ribonucleotide biosynthetic proce...	57	1	5.53	1
GO:0010810	regulation of cell-substrate adhesion	62	4	6.01	1
GO:0010811	positive regulation of cell-substrate ad...	39	2	3.78	1
GO:0042303	molting cycle	31	3	3.01	1
GO:0010817	regulation of hormone levels	123	4	11.93	1
GO:0009185	ribonucleoside diphosphate metabolic pro...	15	2	1.46	1
GO:0097746	regulation of blood vessel diameter	45	2	4.37	1
GO:0009187	cyclic nucleotide metabolic process	55	2	5.34	1
GO:0046661	male sex differentiation	36	4	3.49	1
GO:0043487	regulation of RNA stability	20	1	1.94	1
GO:0060047	heart contraction	77	1	7.47	1
GO:0060048	cardiac muscle contraction	41	1	3.98	1
GO:0019538	protein metabolic process	1120	109	108.65	1
GO:0044403	symbiosis, encompassing mutualism throug...	134	16	13	1
GO:0072171	mesonephric tubule morphogenesis	23	1	2.23	1
GO:0031497	chromatin assembly	32	18	3.1	1
GO:0032412	regulation of ion transmembrane transpor...	61	1	5.92	1
GO:0044409	entry into host	38	4	3.69	1
GO:0104004	cellular response to environmental stimu...	78	10	7.57	1
GO:0072175	epithelial tube formation	39	6	3.78	1
GO:0008016	regulation of heart contraction	70	1	6.79	1
GO:0060038	cardiac muscle cell proliferation	22	2	2.13	1
GO:0009123	nucleoside monophosphate metabolic proce...	37	7	3.59	1
GO:0009126	purine nucleoside monophosphate metaboli...	33	5	3.2	1
GO:0042490	mechanoreceptor differentiation	19	2	1.84	1
GO:0051251	positive regulation of lymphocyte activa...	48	3	4.66	1
GO:0051252	regulation of RNA metabolic process	785	108	76.15	1
GO:0061136	regulation of proteasomal protein catabo...	24	4	2.33	1
GO:0051253	negative regulation of RNA metabolic pro...	285	39	27.65	1
GO:0043412	macromolecule modification	871	94	84.5	1
GO:0009117	nucleotide metabolic process	125	13	12.13	1
GO:0043413	macromolecule glycosylation	58	3	5.63	1
GO:0090304	nucleic acid metabolic process	946	146	91.77	1
GO:0002504	antigen processing and presentation of p...	17	5	1.65	1
GO:0051282	regulation of sequestering of calcium io...	28	2	2.72	1
GO:0051283	negative regulation of sequestering of c...	28	2	2.72	1
GO:0009144	purine nucleoside triphosphate metabolic...	32	5	3.1	1
GO:0046620	regulation of organ growth	30	2	2.91	1
GO:0007051	spindle organization	42	25	4.07	1
GO:0051271	negative regulation of cellular componen...	86	3	8.34	1
GO:0009132	nucleoside diphosphate metabolic process	19	2	1.84	1
GO:0051272	positive regulation of cellular componen...	134	8	13	1
GO:2001056	positive regulation of cysteine-type end...	32	1	3.1	1
GO:0009135	purine nucleoside diphosphate metabolic ...	15	2	1.46	1
GO:0032990	cell part morphogenesis	174	10	16.88	1
GO:0018958	phenol-containing compound metabolic pro...	24	3	2.33	1
GO:0051276	chromosome organization	233	95	22.6	1
GO:0043434	response to peptide hormone	100	5	9.7	1
GO:0043436	oxoacid metabolic process	226	9	21.92	1
GO:0035637	multicellular organismal signaling	61	2	5.92	1
GO:0033157	regulation of intracellular protein tran...	84	11	8.15	1
GO:0051222	positive regulation of protein transport	96	10	9.31	1
GO:0051223	regulation of protein transport	159	14	15.42	1
GO:0051224	negative regulation of protein transport	42	3	4.07	1
GO:0070085	glycosylation	62	3	6.01	1
GO:0002694	regulation of leukocyte activation	87	5	8.44	1
GO:0060562	epithelial tube morphogenesis	104	10	10.09	1
GO:0002695	negative regulation of leukocyte activat...	30	2	2.91	1
GO:0032409	regulation of transporter activity	67	1	6.5	1
GO:0002696	positive regulation of leukocyte activat...	55	3	5.34	1
GO:0070848	response to growth factor	197	12	19.11	1
GO:0034101	erythrocyte homeostasis	24	2	2.33	1
GO:0046649	lymphocyte activation	121	15	11.74	1
GO:0046631	alpha-beta T cell activation	24	3	2.33	1
GO:0070838	divalent metal ion transport	120	2	11.64	1
GO:0010594	regulation of endothelial cell migration	56	2	5.43	1
GO:0009100	glycoprotein metabolic process	104	4	10.09	1
GO:0010595	positive regulation of endothelial cell ...	33	2	3.2	1
GO:0043401	steroid hormone mediated signaling pathw...	39	3	3.78	1
GO:0006869	lipid transport	92	3	8.92	1
GO:0016458	gene silencing	35	9	3.4	1
GO:0051247	positive regulation of protein metabolic...	359	36	34.83	1
GO:0035601	protein deacylation	19	4	1.84	1
GO:0032963	collagen metabolic process	50	3	4.85	1
GO:0051248	negative regulation of protein metabolic...	250	37	24.25	1
GO:0051249	regulation of lymphocyte activation	75	5	7.28	1
GO:0043405	regulation of MAP kinase activity	93	9	9.02	1
GO:0045667	regulation of osteoblast differentiation	50	6	4.85	1
GO:0043408	regulation of MAPK cascade	185	16	17.95	1
GO:0042471	ear morphogenesis	38	8	3.69	1
GO:0051234	establishment of localization	1051	75	101.96	1
GO:0042476	odontogenesis	43	2	4.17	1
GO:0051236	establishment of RNA localization	17	2	1.65	1
GO:0007043	cell-cell junction assembly	32	1	3.1	1
GO:0007044	cell-substrate junction assembly	35	2	3.4	1
GO:0007045	cell-substrate adherens junction assembl...	27	2	2.62	1
GO:0032984	macromolecular complex disassembly	33	2	3.2	1
GO:0010562	positive regulation of phosphorus metabo...	289	23	28.04	1
GO:0032989	cellular component morphogenesis	281	14	27.26	1
GO:0010563	negative regulation of phosphorus metabo...	131	12	12.71	1
GO:0080090	regulation of primary metabolic process	1221	150	118.45	1
GO:0006873	cellular ion homeostasis	141	5	13.68	1
GO:0006874	cellular calcium ion homeostasis	99	5	9.6	1
GO:0006875	cellular metal ion homeostasis	123	5	11.93	1
GO:0001508	action potential	44	1	4.27	1
GO:0002682	regulation of immune system process	268	13	26	1
GO:0002684	positive regulation of immune system pro...	166	7	16.1	1
GO:0002685	regulation of leukocyte migration	38	2	3.69	1
GO:0033135	regulation of peptidyl-serine phosphoryl...	27	2	2.62	1
GO:0006820	anion transport	152	4	14.75	1
GO:0071900	regulation of protein serine/threonine k...	130	16	12.61	1
GO:0010556	regulation of macromolecule biosynthetic...	842	117	81.68	1
GO:0042445	hormone metabolic process	46	1	4.46	1
GO:0045621	positive regulation of lymphocyte differ...	19	3	1.84	1
GO:0048332	mesoderm morphogenesis	24	3	2.33	1
GO:0051208	sequestering of calcium ion	29	2	2.81	1
GO:0051209	release of sequestered calcium ion into ...	28	2	2.72	1
GO:0099111	microtubule-based transport	17	2	1.65	1
GO:0050663	cytokine secretion	31	1	3.01	1
GO:0006811	ion transport	401	10	38.9	1
GO:0006812	cation transport	277	5	26.87	1
GO:0016441	posttranscriptional gene silencing	15	4	1.46	1
GO:0006816	calcium ion transport	107	2	10.38	1
GO:1901342	regulation of vasculature development	104	7	10.09	1
GO:1904950	negative regulation of establishment of ...	42	3	4.07	1
GO:0007599	hemostasis	91	6	8.83	1
GO:1904951	positive regulation of establishment of ...	101	13	9.8	1
GO:0034250	positive regulation of cellular amide me...	23	1	2.23	1
GO:0060537	muscle tissue development	114	14	11.06	1
GO:0060538	skeletal muscle organ development	47	7	4.56	1
GO:0009260	ribonucleotide biosynthetic process	57	1	5.53	1
GO:0050657	nucleic acid transport	16	2	1.55	1
GO:0032940	secretion by cell	325	12	31.53	1
GO:0007006	mitochondrial membrane organization	18	3	1.75	1
GO:0018130	heterocycle biosynthetic process	887	122	86.05	1
GO:0010522	regulation of calcium ion transport into...	25	2	2.43	1
GO:0006073	cellular glucan metabolic process	17	1	1.65	1
GO:0008544	epidermis development	75	6	7.28	1
GO:0042991	transcription factor import into nucleus	19	1	1.84	1
GO:0006836	neurotransmitter transport	59	1	5.72	1
GO:0006839	mitochondrial transport	43	6	4.17	1
GO:0009259	ribonucleotide metabolic process	98	6	9.51	1
GO:0045637	regulation of myeloid cell differentiati...	58	5	5.63	1
GO:0030098	lymphocyte differentiation	69	15	6.69	1
GO:0030856	regulation of epithelial cell differenti...	46	4	4.46	1
GO:0030099	myeloid cell differentiation	85	5	8.25	1
GO:0006022	aminoglycan metabolic process	54	4	5.24	1
GO:0071103	DNA conformation change	62	34	6.01	1
GO:0050673	epithelial cell proliferation	114	8	11.06	1
GO:0006023	aminoglycan biosynthetic process	40	3	3.88	1
GO:0031960	response to corticosteroid	58	3	5.63	1
GO:0006026	aminoglycan catabolic process	22	2	2.13	1
GO:0050678	regulation of epithelial cell proliferat...	100	8	9.7	1
GO:0019637	organophosphate metabolic process	235	20	22.8	1
GO:0043170	macromolecule metabolic process	1762	210	170.93	1
GO:0001667	ameboidal-type cell migration	119	4	11.54	1
GO:0046390	ribose phosphate biosynthetic process	58	1	5.63	1
GO:0070555	response to interleukin-1	24	1	2.33	1
GO:0046394	carboxylic acid biosynthetic process	70	4	6.79	1
GO:0046395	carboxylic acid catabolic process	53	2	5.14	1
GO:0001655	urogenital system development	116	8	11.25	1
GO:0006807	nitrogen compound metabolic process	1876	217	181.99	1
GO:0007586	digestion	26	1	2.52	1
GO:0070585	protein localization to mitochondrion	25	6	2.43	1
GO:0070588	calcium ion transmembrane transport	78	2	7.57	1
GO:0198738	cell-cell signaling by wnt	116	14	11.25	1
GO:0034248	regulation of cellular amide metabolic p...	66	9	6.4	1
GO:0030810	positive regulation of nucleotide biosyn...	33	1	3.2	1
GO:0034249	negative regulation of cellular amide me...	37	7	3.59	1
GO:0014706	striated muscle tissue development	110	14	10.67	1
GO:0030814	regulation of cAMP metabolic process	37	1	3.59	1
GO:0090407	organophosphate biosynthetic process	136	8	13.19	1
GO:0030816	positive regulation of cAMP metabolic pr...	27	1	2.62	1
GO:0030817	regulation of cAMP biosynthetic process	35	1	3.4	1
GO:0030819	positive regulation of cAMP biosynthetic...	25	1	2.43	1
GO:0051785	positive regulation of nuclear division	20	7	1.94	1
GO:0031929	TOR signaling	16	3	1.55	1
GO:0043900	regulation of multi-organism process	72	6	6.98	1
GO:0043903	regulation of symbiosis, encompassing mu...	42	4	4.07	1
GO:0055123	digestive system development	49	6	4.75	1
GO:0043149	stress fiber assembly	30	1	2.91	1
GO:0030072	peptide hormone secretion	67	3	6.5	1
GO:0000904	cell morphogenesis involved in different...	193	8	18.72	1
GO:0032101	regulation of response to external stimu...	169	6	16.39	1
GO:0032103	positive regulation of response to exter...	76	3	7.37	1
GO:0044260	cellular macromolecule metabolic process	1627	202	157.84	1
GO:0030029	actin filament-based process	192	9	18.63	1
GO:0044264	cellular polysaccharide metabolic proces...	21	1	2.04	1
GO:0031175	neuron projection development	242	18	23.48	1
GO:0042158	lipoprotein biosynthetic process	32	1	3.1	1
GO:0044255	cellular lipid metabolic process	220	13	21.34	1
GO:0044257	cellular protein catabolic process	101	19	9.8	1
GO:0044259	multicellular organismal macromolecule m...	51	3	4.95	1
GO:0009205	purine ribonucleoside triphosphate metab...	32	5	3.1	1
GO:0030802	regulation of cyclic nucleotide biosynth...	42	1	4.07	1
GO:0098542	defense response to other organism	62	1	6.01	1
GO:0030804	positive regulation of cyclic nucleotide...	31	1	3.01	1
GO:0048477	oogenesis	25	4	2.43	1
GO:1903169	regulation of calcium ion transmembrane ...	37	2	3.59	1
GO:0030808	regulation of nucleotide biosynthetic pr...	44	1	4.27	1
GO:0046328	regulation of JNK cascade	38	5	3.69	1
GO:0110053	regulation of actin filament organizatio...	64	1	6.21	1
GO:0030030	cell projection organization	356	36	34.54	1
GO:0030031	cell projection assembly	121	17	11.74	1
GO:0044270	cellular nitrogen compound catabolic pro...	63	7	6.11	1
GO:0030038	contractile actin filament bundle assemb...	30	1	2.91	1
GO:0008652	cellular amino acid biosynthetic process	19	4	1.84	1
GO:1902400	intracellular signal transduction involv...	19	7	1.84	1
GO:0060675	ureteric bud morphogenesis	23	1	2.23	1
GO:0008654	phospholipid biosynthetic process	53	1	5.14	1
GO:1902402	signal transduction involved in mitotic ...	19	7	1.84	1
GO:1902403	signal transduction involved in mitotic ...	19	7	1.84	1
GO:0014855	striated muscle cell proliferation	25	2	2.43	1
GO:0042110	T cell activation	86	9	8.34	1
GO:0071214	cellular response to abiotic stimulus	78	10	7.57	1
GO:0071216	cellular response to biotic stimulus	39	2	3.78	1
GO:0009792	embryo development ending in birth or eg...	150	21	14.55	1
GO:0042113	B cell activation	46	6	4.46	1
GO:0097553	calcium ion transmembrane import into cy...	32	2	3.1	1
GO:0071219	cellular response to molecule of bacteri...	34	2	3.3	1
GO:0016125	sterol metabolic process	29	1	2.81	1
GO:0090183	regulation of kidney development	22	1	2.13	1
GO:0042119	neutrophil activation	95	4	9.22	1
GO:0009799	specification of symmetry	32	1	3.1	1
GO:0110020	regulation of actomyosin structure organ...	30	1	2.91	1
GO:0043299	leukocyte degranulation	104	4	10.09	1
GO:0006520	cellular amino acid metabolic process	56	5	5.43	1
GO:0010657	muscle cell apoptotic process	17	2	1.65	1
GO:0030001	metal ion transport	231	5	22.41	1
GO:0051704	multi-organism process	420	41	40.74	1
GO:0030003	cellular cation homeostasis	138	5	13.39	1
GO:0035303	regulation of dephosphorylation	28	4	2.72	1
GO:0090174	organelle membrane fusion	28	1	2.72	1
GO:0090175	regulation of establishment of planar po...	24	7	2.33	1
GO:0035305	negative regulation of dephosphorylation	17	2	1.65	1
GO:0032269	negative regulation of cellular protein ...	234	36	22.7	1
GO:0018210	peptidyl-threonine modification	32	6	3.1	1
GO:0015980	energy derivation by oxidation of organi...	38	3	3.69	1
GO:0018212	peptidyl-tyrosine modification	105	8	10.19	1
GO:0044243	multicellular organismal catabolic proce...	29	2	2.81	1
GO:0008625	extrinsic apoptotic signaling pathway vi...	20	3	1.94	1
GO:0034762	regulation of transmembrane transport	135	2	13.1	1
GO:0044246	regulation of multicellular organismal m...	16	1	1.55	1
GO:0034765	regulation of ion transmembrane transpor...	131	2	12.71	1
GO:0019362	pyridine nucleotide metabolic process	29	4	2.81	1
GO:0044249	cellular biosynthetic process	1196	154	116.02	1
GO:0014066	regulation of phosphatidylinositol 3-kin...	32	2	3.1	1
GO:0002366	leukocyte activation involved in immune ...	132	8	12.81	1
GO:0008610	lipid biosynthetic process	127	6	12.32	1
GO:0044236	multicellular organism metabolic process	54	3	5.24	1
GO:0044237	cellular metabolic process	1988	221	192.86	1
GO:0044238	primary metabolic process	1964	218	190.53	1
GO:0014812	muscle cell migration	27	2	2.62	1
GO:1903900	regulation of viral life cycle	29	3	2.81	1
GO:0043269	regulation of ion transport	180	3	17.46	1
GO:0032270	positive regulation of cellular protein ...	341	35	33.08	1
GO:0009755	hormone-mediated signaling pathway	48	3	4.66	1
GO:1990778	protein localization to cell periphery	65	1	6.31	1
GO:0051896	regulation of protein kinase B signaling	48	2	4.66	1
GO:0038127	ERBB signaling pathway	41	5	3.98	1
GO:0045321	leukocyte activation	225	19	21.83	1
GO:0090130	tissue migration	94	4	9.12	1
GO:0015918	sterol transport	23	1	2.23	1
GO:0043280	positive regulation of cysteine-type end...	28	1	2.72	1
GO:0043281	regulation of cysteine-type endopeptidas...	52	3	5.04	1
GO:0090132	epithelium migration	92	4	8.92	1
GO:0002376	immune system process	538	40	52.19	1
GO:0060606	tube closure	25	6	2.43	1
GO:0040011	locomotion	445	32	43.17	1
GO:0014020	primary neural tube formation	28	6	2.72	1
GO:0016101	diterpenoid metabolic process	25	4	2.43	1
GO:0034724	DNA replication-independent nucleosome o...	17	13	1.65	1
GO:0040012	regulation of locomotion	249	16	24.16	1
GO:0010646	regulation of cell communication	840	67	81.49	1
GO:0010648	negative regulation of cell communicatio...	342	19	33.18	1
GO:0034728	nucleosome organization	31	18	3.01	1
GO:0040017	positive regulation of locomotion	136	8	13.19	1
GO:0000280	nuclear division	104	53	10.09	1
GO:0015931	nucleobase-containing compound transport	23	2	2.23	1
GO:0010632	regulation of epithelial cell migration	69	3	6.69	1
GO:0018209	peptidyl-serine modification	80	10	7.76	1
GO:0010639	negative regulation of organelle organiz...	69	21	6.69	1
GO:1990748	cellular detoxification	27	2	2.62	1
GO:0098660	inorganic ion transmembrane transport	209	4	20.28	1
GO:0000271	polysaccharide biosynthetic process	18	1	1.75	1
GO:0098662	inorganic cation transmembrane transport	185	3	17.95	1
GO:0019318	hexose metabolic process	51	2	4.95	1
GO:0051090	regulation of DNA binding transcription ...	84	8	8.15	1
GO:0009712	catechol-containing compound metabolic p...	17	3	1.65	1
GO:0032231	regulation of actin filament bundle asse...	34	1	3.3	1
GO:0032233	positive regulation of actin filament bu...	25	1	2.43	1
GO:0051098	regulation of binding	78	13	7.57	1
GO:0030510	regulation of BMP signaling pathway	30	3	2.91	1
GO:0009719	response to endogenous stimulus	382	22	37.06	1
GO:0098655	cation transmembrane transport	207	3	20.08	1
GO:0098656	anion transmembrane transport	73	1	7.08	1
GO:0090109	regulation of cell-substrate junction as...	19	1	1.84	1
GO:0098657	import into cell	157	7	15.23	1
GO:2000116	regulation of cysteine-type endopeptidas...	58	3	5.63	1
GO:0014031	mesenchymal cell development	23	1	2.23	1
GO:0046467	membrane lipid biosynthetic process	27	3	2.62	1
GO:2000146	negative regulation of cell motility	82	3	7.95	1
GO:0010604	positive regulation of macromolecule met...	669	79	64.9	1
GO:2000147	positive regulation of cell motility	130	8	12.61	1
GO:0010605	negative regulation of macromolecule met...	530	70	51.42	1
GO:0007610	behavior	173	9	16.78	1
GO:0030534	adult behavior	39	2	3.78	1
GO:0031281	positive regulation of cyclase activity	20	1	1.94	1
GO:2000134	negative regulation of G1/S transition o...	29	7	2.81	1
GO:1901987	regulation of cell cycle phase transitio...	104	39	10.09	1
GO:1901988	negative regulation of cell cycle phase ...	50	19	4.85	1
GO:0032200	telomere organization	31	11	3.01	1
GO:1902903	regulation of supramolecular fiber organ...	79	1	7.66	1
GO:1902905	positive regulation of supramolecular fi...	48	1	4.66	1
GO:0040008	regulation of growth	160	10	15.52	1
GO:0051828	entry into other organism involved in sy...	38	4	3.69	1
GO:0070646	protein modification by small protein re...	35	6	3.4	1
GO:0070647	protein modification by small protein co...	151	33	14.65	1
GO:0046486	glycerolipid metabolic process	91	4	8.83	1
GO:0046488	phosphatidylinositol metabolic process	46	3	4.46	1
GO:0031279	regulation of cyclase activity	27	1	2.62	1
GO:0046474	glycerophospholipid biosynthetic process	49	1	4.75	1
GO:0006664	glycolipid metabolic process	29	1	2.81	1
GO:0006665	sphingolipid metabolic process	31	4	3.01	1
GO:0043200	response to amino acid	27	2	2.62	1
GO:0120032	regulation of plasma membrane bounded ce...	29	3	2.81	1
GO:0043207	response to external biotic stimulus	147	5	14.26	1
GO:0071772	response to BMP	55	3	5.34	1
GO:0044782	cilium organization	70	13	6.79	1
GO:0006650	glycerophospholipid metabolic process	76	3	7.37	1
GO:0120035	regulation of plasma membrane bounded ce...	141	9	13.68	1
GO:0071773	cellular response to BMP stimulus	55	3	5.34	1
GO:0044783	G1 DNA damage checkpoint	23	7	2.23	1
GO:0030509	BMP signaling pathway	50	3	4.85	1
GO:0120036	plasma membrane bounded cell projection ...	352	35	34.15	1
GO:0071774	response to fibroblast growth factor	38	1	3.69	1
GO:0044784	metaphase/anaphase transition of cell cy...	19	15	1.84	1
GO:0044786	cell cycle DNA replication	20	12	1.94	1
GO:0120039	plasma membrane bounded cell projection ...	172	10	16.69	1
GO:1902105	regulation of leukocyte differentiation	58	6	5.63	1
GO:1902107	positive regulation of leukocyte differe...	31	3	3.01	1
GO:0007600	sensory perception	126	9	12.22	1
GO:0009890	negative regulation of biosynthetic proc...	348	47	33.76	1
GO:0009891	positive regulation of biosynthetic proc...	433	50	42.01	1
GO:0009892	negative regulation of metabolic process	571	72	55.39	1
GO:0009895	negative regulation of catabolic process	42	6	4.07	1
GO:0051017	actin filament bundle assembly	41	1	3.98	1
GO:0009896	positive regulation of catabolic process	82	13	7.95	1
GO:0048144	fibroblast proliferation	31	8	3.01	1
GO:0097659	nucleic acid-templated transcription	775	110	75.18	1
GO:0090288	negative regulation of cellular response...	47	3	4.56	1
GO:0051047	positive regulation of secretion	78	2	7.57	1
GO:0051806	entry into cell of other organism involv...	38	4	3.69	1
GO:0006629	lipid metabolic process	294	16	28.52	1
GO:0051049	regulation of transport	441	32	42.78	1
GO:0008361	regulation of cell size	39	1	3.78	1
GO:0008366	axon ensheathment	34	1	3.3	1
GO:0060389	pathway-restricted SMAD protein phosphor...	18	1	1.75	1
GO:1905330	regulation of morphogenesis of an epithe...	48	7	4.66	1
GO:0006643	membrane lipid metabolic process	44	4	4.27	1
GO:0060322	head development	226	22	21.92	1
GO:0023061	signal release	117	4	11.35	1
GO:0032787	monocarboxylic acid metabolic process	112	2	10.87	1
GO:1901135	carbohydrate derivative metabolic proces...	264	19	25.61	1
GO:0051592	response to calcium ion	34	1	3.3	1
GO:0009855	determination of bilateral symmetry	32	1	3.1	1
GO:0006638	neutral lipid metabolic process	23	1	2.23	1
GO:0032774	RNA biosynthetic process	778	110	75.47	1
GO:0035194	posttranscriptional gene silencing by RN...	15	4	1.46	1
GO:0023051	regulation of signaling	853	67	82.75	1
GO:0061061	muscle structure development	186	18	18.04	1
GO:0071702	organic substance transport	504	31	48.89	1
GO:0022898	regulation of transmembrane transporter ...	63	1	6.11	1
GO:0071704	organic substance metabolic process	2055	223	199.36	1
GO:0023057	negative regulation of signaling	344	19	33.37	1
GO:0071705	nitrogen compound transport	392	27	38.03	1
GO:1990823	response to leukemia inhibitory factor	30	3	2.91	1
GO:1900006	positive regulation of dendrite developm...	22	1	2.13	1
GO:0060341	regulation of cellular localization	204	26	19.79	1
GO:0009888	tissue development	472	43	45.79	1
GO:0009889	regulation of biosynthetic process	905	117	87.79	1
GO:0060348	bone development	63	4	6.11	1
GO:0061053	somite development	26	3	2.52	1
GO:0052547	regulation of peptidase activity	106	6	10.28	1
GO:0044703	multi-organism reproductive process	195	23	18.92	1
GO:0052548	regulation of endopeptidase activity	97	4	9.41	1
GO:0044706	multi-multicellular organism process	63	3	6.11	1
GO:2000278	regulation of DNA biosynthetic process	26	2	2.52	1
GO:0010324	membrane invagination	20	2	1.94	1
GO:0009056	catabolic process	412	47	39.97	1
GO:0035150	regulation of tube size	49	3	4.75	1
GO:0009058	biosynthetic process	1234	158	119.71	1
GO:0009059	macromolecule biosynthetic process	1028	149	99.73	1
GO:0002443	leukocyte mediated immunity	141	4	13.68	1
GO:0002444	myeloid leukocyte mediated immunity	107	4	10.38	1
GO:0002446	neutrophil mediated immunity	97	4	9.41	1
GO:0000725	recombinational repair	26	10	2.52	1
GO:0023014	signal transduction by protein phosphory...	233	17	22.6	1
GO:0072088	nephron epithelium morphogenesis	26	1	2.52	1
GO:0007368	determination of left/right symmetry	28	1	2.72	1
GO:0051588	regulation of neurotransmitter transport	23	1	2.23	1
GO:1901293	nucleoside phosphate biosynthetic proces...	79	7	7.66	1
GO:0061013	regulation of mRNA catabolic process	22	1	2.13	1
GO:0072073	kidney epithelium development	55	3	5.34	1
GO:0072078	nephron tubule morphogenesis	26	1	2.52	1
GO:0072028	nephron morphogenesis	28	1	2.72	1
GO:0140056	organelle localization by membrane tethe...	33	8	3.2	1
GO:0046942	carboxylic acid transport	85	3	8.25	1
GO:0061035	regulation of cartilage development	29	2	2.81	1
GO:0003158	endothelium development	48	4	4.66	1
GO:0070371	ERK1 and ERK2 cascade	84	4	8.15	1
GO:0060491	regulation of cell projection assembly	29	3	2.81	1
GO:0035113	embryonic appendage morphogenesis	36	6	3.49	1
GO:0048285	organelle fission	110	53	10.67	1
GO:0044092	negative regulation of molecular functio...	253	29	24.54	1
GO:0044093	positive regulation of molecular functio...	431	45	41.81	1
GO:0036293	response to decreased oxygen levels	105	7	10.19	1
GO:0036294	cellular response to decreased oxygen le...	50	5	4.85	1
GO:0046939	nucleotide phosphorylation	17	2	1.65	1
GO:0035148	tube formation	42	6	4.07	1
GO:0042770	signal transduction in response to DNA d...	31	9	3.01	1
GO:1905475	regulation of protein localization to me...	36	3	3.49	1
GO:0071824	protein-DNA complex subunit organization	44	24	4.27	1
GO:0061008	hepaticobiliary system development	41	4	3.98	1
GO:0045981	positive regulation of nucleotide metabo...	39	4	3.78	1
GO:0140014	mitotic nuclear division	81	49	7.86	1
GO:0019953	sexual reproduction	143	20	13.87	1
GO:0046903	secretion	356	15	34.54	1
GO:0046907	intracellular transport	294	28	28.52	1
GO:0072593	reactive oxygen species metabolic proces...	72	3	6.98	1
GO:0052652	cyclic purine nucleotide metabolic proce...	43	1	4.17	1
GO:0071840	cellular component organization or bioge...	1307	189	126.79	1
GO:0044057	regulation of system process	150	6	14.55	1
GO:0010498	proteasomal protein catabolic process	58	16	5.63	1
GO:0072006	nephron development	58	4	5.63	1
GO:0044819	mitotic G1/S transition checkpoint	23	7	2.23	1
GO:0048232	male gamete generation	84	14	8.15	1
GO:0072009	nephron epithelium development	41	2	3.98	1
GO:1903725	regulation of phospholipid metabolic pro...	25	1	2.43	1
GO:0045926	negative regulation of growth	71	3	6.89	1
GO:0032868	response to insulin	54	3	5.24	1
GO:0045927	positive regulation of growth	65	8	6.31	1
GO:1901214	regulation of neuron death	65	1	6.31	1
GO:0035107	appendage morphogenesis	43	6	4.17	1
GO:0006351	transcription, DNA-templated	772	110	74.89	1
GO:0035108	limb morphogenesis	43	6	4.17	1
GO:0006352	DNA-templated transcription, initiation	40	4	3.88	1
GO:0044085	cellular component biogenesis	597	83	57.92	1
GO:0050953	sensory perception of light stimulus	41	2	3.98	1
GO:0044839	cell cycle G2/M phase transition	61	27	5.92	1
GO:0070302	regulation of stress-activated protein k...	47	7	4.56	1
GO:0060420	regulation of heart growth	19	2	1.84	1
GO:0070304	positive regulation of stress-activated ...	37	3	3.59	1
GO:0032886	regulation of microtubule-based process	35	15	3.4	1
GO:0033044	regulation of chromosome organization	61	31	5.92	1
GO:1903747	regulation of establishment of protein l...	20	6	1.94	1
GO:0033046	negative regulation of sister chromatid ...	15	14	1.46	1
GO:0033047	regulation of mitotic sister chromatid s...	24	18	2.33	1
GO:0033048	negative regulation of mitotic sister ch...	15	14	1.46	1
GO:0061572	actin filament bundle organization	42	1	4.07	1
GO:0010467	gene expression	956	123	92.74	1
GO:0010468	regulation of gene expression	886	116	85.95	1
GO:0032870	cellular response to hormone stimulus	153	10	14.84	1
GO:0019941	modification-dependent protein catabolic...	76	19	7.37	1
GO:0032874	positive regulation of stress-activated ...	36	3	3.49	1
GO:0045934	negative regulation of nucleobase-contai...	313	41	30.36	1
GO:0045935	positive regulation of nucleobase-contai...	406	50	39.39	1
GO:0035295	tube development	181	17	17.56	1
GO:0045936	negative regulation of phosphate metabol...	131	12	12.71	1
GO:0035296	regulation of tube diameter	45	2	4.37	1
GO:0018022	peptidyl-lysine methylation	20	3	1.94	1
GO:0036211	protein modification process	837	86	81.2	1
GO:0033036	macromolecule localization	552	55	53.55	1
GO:0032879	regulation of localization	636	48	61.7	1
GO:0060419	heart growth	32	2	3.1	1
GO:0071804	cellular potassium ion transport	72	1	6.98	1
GO:0006325	chromatin organization	137	40	13.29	1
GO:0019932	second-messenger-mediated signaling	90	5	8.73	1
GO:0019933	cAMP-mediated signaling	30	1	2.91	1
GO:0022008	neurogenesis	436	44	42.3	1
GO:0019935	cyclic-nucleotide-mediated signaling	36	1	3.49	1
GO:0044042	glucan metabolic process	17	1	1.65	1
GO:0050920	regulation of chemotaxis	50	3	4.85	1
GO:0007492	endoderm development	31	1	3.01	1
GO:0036230	granulocyte activation	95	4	9.22	1
GO:0001952	regulation of cell-matrix adhesion	35	2	3.4	1
GO:0043062	extracellular structure organization	141	7	13.68	1
GO:0072524	pyridine-containing compound metabolic p...	31	4	3.01	1
GO:0033002	muscle cell proliferation	59	6	5.72	1
GO:0032845	negative regulation of homeostatic proce...	46	2	4.46	1
GO:0043067	regulation of programmed cell death	354	31	34.34	1
GO:1903706	regulation of hemopoiesis	97	9	9.41	1
GO:0043068	positive regulation of programmed cell d...	151	11	14.65	1
GO:1903707	negative regulation of hemopoiesis	34	4	3.3	1
GO:0043069	negative regulation of programmed cell d...	203	18	19.69	1
GO:1903708	positive regulation of hemopoiesis	38	4	3.69	1
GO:0006333	chromatin assembly or disassembly	34	18	3.3	1
GO:0051650	establishment of vesicle localization	43	1	4.17	1
GO:0072511	divalent inorganic cation transport	121	2	11.74	1
GO:1905952	regulation of lipid localization	29	1	2.81	1
GO:0060993	kidney morphogenesis	34	1	3.3	1
GO:0015711	organic anion transport	120	3	11.64	1
GO:0060996	dendritic spine development	24	1	2.33	1
GO:0060998	regulation of dendritic spine developmen...	21	1	2.04	1
GO:0060401	cytosolic calcium ion transport	38	2	3.69	1
GO:0060402	calcium ion transport into cytosol	36	2	3.49	1
GO:1904062	regulation of cation transmembrane trans...	82	2	7.95	1
GO:0043087	regulation of GTPase activity	116	8	11.25	1
GO:0055065	metal ion homeostasis	134	6	13	1
GO:0031099	regeneration	58	10	5.63	1
GO:0048762	mesenchymal cell differentiation	64	6	6.21	1
GO:0051674	localization of cell	386	28	37.45	1
GO:0035272	exocrine system development	22	1	2.13	1
GO:0099003	vesicle-mediated transport in synapse	28	1	2.72	1
GO:0033555	multicellular organismal response to str...	26	1	2.52	1
GO:0070482	response to oxygen levels	111	7	10.77	1
GO:0030323	respiratory tube development	63	5	6.11	1
GO:0055080	cation homeostasis	151	6	14.65	1
GO:0055082	cellular chemical homeostasis	164	5	15.91	1
GO:0050900	leukocyte migration	95	2	9.22	1
GO:0008406	gonad development	48	5	4.66	1
GO:0043010	camera-type eye development	93	9	9.02	1
GO:0034504	protein localization to nucleus	71	10	6.89	1
GO:0071559	response to transforming growth factor b...	74	4	7.18	1
GO:0001944	vasculature development	239	13	23.19	1
GO:0030316	osteoclast differentiation	22	1	2.13	1
GO:0055074	calcium ion homeostasis	100	5	9.7	1
GO:0055076	transition metal ion homeostasis	26	1	2.52	1
GO:0051641	cellular localization	516	63	50.06	1
GO:0097305	response to alcohol	49	4	4.75	1
GO:0072503	cellular divalent inorganic cation homeo...	107	5	10.38	1
GO:0048771	tissue remodeling	48	2	4.66	1
GO:0043043	peptide biosynthetic process	69	10	6.69	1
GO:0042886	amide transport	329	27	31.92	1
GO:0001935	endothelial cell proliferation	50	2	4.85	1
GO:0043044	ATP-dependent chromatin remodeling	19	12	1.84	1
GO:0001936	regulation of endothelial cell prolifera...	44	2	4.27	1
GO:0055021	regulation of cardiac muscle tissue grow...	17	2	1.65	1
GO:0072507	divalent inorganic cation homeostasis	109	5	10.57	1
GO:0051648	vesicle localization	46	1	4.46	1
GO:1904029	regulation of cyclin-dependent protein k...	27	7	2.62	1
GO:0003279	cardiac septum development	37	2	3.59	1
GO:0048729	tissue morphogenesis	193	18	18.72	1
GO:0055017	cardiac muscle tissue growth	29	2	2.81	1
GO:0042063	gliogenesis	95	8	9.22	1
GO:0090092	regulation of transmembrane receptor pro...	64	6	6.21	1
GO:0017038	protein import	67	7	6.5	1
GO:0010965	regulation of mitotic sister chromatid s...	22	18	2.13	1
GO:0007431	salivary gland development	19	1	1.84	1
GO:0031023	microtubule organizing center organizati...	26	14	2.52	1
GO:0010952	positive regulation of peptidase activit...	43	2	4.17	1
GO:0016051	carbohydrate biosynthetic process	46	2	4.46	1
GO:0016053	organic acid biosynthetic process	70	4	6.79	1
GO:0016054	organic acid catabolic process	53	2	5.14	1
GO:0048731	system development	1134	94	110.01	1
GO:0051603	proteolysis involved in cellular protein...	94	19	9.12	1
GO:0010959	regulation of metal ion transport	98	3	9.51	1
GO:0048736	appendage development	48	6	4.66	1
GO:0003231	cardiac ventricle development	42	4	4.07	1
GO:0048738	cardiac muscle tissue development	65	7	6.31	1
GO:1903050	regulation of proteolysis involved in ce...	38	11	3.69	1
GO:1903052	positive regulation of proteolysis invol...	29	9	2.81	1
GO:0002262	myeloid cell homeostasis	29	2	2.81	1
GO:0002263	cell activation involved in immune respo...	133	8	12.9	1
GO:0008150	biological_process	3278	318	318	1
GO:0000003	reproduction	310	54	30.07	1
GO:0090066	regulation of anatomical structure size	120	4	11.64	1
GO:0060173	limb development	48	6	4.66	1
GO:0008152	metabolic process	2136	229	207.21	1
GO:1904591	positive regulation of protein import	30	5	2.91	1
GO:0016070	RNA metabolic process	837	116	81.2	1
GO:0016071	mRNA metabolic process	52	4	5.04	1
GO:0031047	gene silencing by RNA	16	4	1.55	1
GO:0002252	immune effector process	211	8	20.47	1
GO:0002253	activation of immune response	88	1	8.54	1
GO:1903844	regulation of cellular response to trans...	29	1	2.81	1
GO:0055001	muscle cell development	41	3	3.98	1
GO:0033500	carbohydrate homeostasis	45	1	4.37	1
GO:0055002	striated muscle cell development	35	3	3.4	1
GO:0007409	axonogenesis	129	6	12.51	1
GO:0055006	cardiac cell development	19	2	1.84	1
GO:0055008	cardiac muscle tissue morphogenesis	25	2	2.43	1
GO:0099531	presynaptic process involved in chemical...	44	1	4.27	1
GO:0006475	internal protein amino acid acetylation	16	2	1.55	1
GO:0099536	synaptic signaling	202	4	19.6	1
GO:0006479	protein methylation	25	3	2.43	1
GO:0099537	trans-synaptic signaling	202	4	19.6	1
GO:0072655	establishment of protein localization to...	25	6	2.43	1
GO:0002283	neutrophil activation involved in immune...	95	4	9.22	1
GO:0072657	protein localization to membrane	96	3	9.31	1
GO:0090087	regulation of peptide transport	168	16	16.3	1
GO:0048706	embryonic skeletal system development	28	2	2.72	1
GO:0015850	organic hydroxy compound transport	60	1	5.82	1
GO:0003205	cardiac chamber development	57	4	5.53	1
GO:0097480	establishment of synaptic vesicle locali...	28	1	2.72	1
GO:0003206	cardiac chamber morphogenesis	47	4	4.56	1
GO:0021543	pallium development	52	8	5.04	1
GO:0097485	neuron projection guidance	72	5	6.98	1
GO:0002274	myeloid leukocyte activation	122	4	11.84	1
GO:0021549	cerebellum development	26	2	2.52	1
GO:0032526	response to retinoic acid	38	2	3.69	1
GO:0002275	myeloid cell activation involved in immu...	108	4	10.48	1
GO:0043583	ear development	76	12	7.37	1
GO:0010941	regulation of cell death	383	33	37.15	1
GO:0010942	positive regulation of cell death	165	11	16.01	1
GO:0016043	cellular component organization	1296	189	125.73	1
GO:0019220	regulation of phosphate metabolic proces...	408	41	39.58	1
GO:1902099	regulation of metaphase/anaphase transit...	18	14	1.75	1
GO:0019222	regulation of metabolic process	1308	155	126.89	1
GO:1901700	response to oxygen-containing compound	389	30	37.74	1
GO:0097479	synaptic vesicle localization	29	1	2.81	1
GO:1902882	regulation of response to oxidative stre...	18	2	1.75	1
GO:0034612	response to tumor necrosis factor	59	5	5.72	1
GO:1903046	meiotic cell cycle process	44	22	4.27	1
GO:0009628	response to abiotic stimulus	295	29	28.62	1
GO:0019219	regulation of nucleobase-containing comp...	866	115	84.01	1
GO:0002218	activation of innate immune response	39	1	3.78	1
GO:0042592	homeostatic process	343	28	33.27	1
GO:1904589	regulation of protein import	46	6	4.46	1
GO:0034645	cellular macromolecule biosynthetic proc...	992	145	96.23	1
GO:0042596	fear response	16	1	1.55	1
GO:0032535	regulation of cellular component size	74	1	7.18	1
GO:1903037	regulation of leukocyte cell-cell adhesi...	61	4	5.92	1
GO:0009617	response to bacterium	102	3	9.9	1
GO:1903038	negative regulation of leukocyte cell-ce...	23	1	2.23	1
GO:1903039	positive regulation of leukocyte cell-ce...	38	3	3.69	1
GO:2000058	regulation of protein ubiquitination inv...	15	8	1.46	1
GO:0007160	cell-matrix adhesion	73	3	7.08	1
GO:0007162	negative regulation of cell adhesion	65	3	6.31	1
GO:0007164	establishment of tissue polarity	26	7	2.52	1
GO:0043542	endothelial cell migration	76	2	7.37	1
GO:0043543	protein acylation	30	3	2.91	1
GO:0002237	response to molecule of bacterial origin	76	3	7.37	1
GO:0007169	transmembrane receptor protein tyrosine ...	187	9	18.14	1
GO:0043549	regulation of kinase activity	214	22	20.76	1
GO:0015849	organic acid transport	85	3	8.25	1
GO:0043534	blood vessel endothelial cell migration	40	2	3.88	1
GO:0007159	leukocyte cell-cell adhesion	70	4	6.79	1
GO:0043535	regulation of blood vessel endothelial c...	30	2	2.91	1
GO:0048869	cellular developmental process	983	87	95.36	1
GO:0015833	peptide transport	324	27	31.43	1
GO:0006403	RNA localization	18	2	1.75	1
GO:0032501	multicellular organismal process	1589	137	154.15	1
GO:0032502	developmental process	1439	124	139.6	1
GO:0031589	cell-substrate adhesion	109	5	10.57	1
GO:0032504	multicellular organism reproduction	175	22	16.98	1
GO:2000021	regulation of ion homeostasis	55	2	5.34	1
GO:0007187	G-protein coupled receptor signaling pat...	48	2	4.66	1
GO:1905269	positive regulation of chromatin organiz...	15	4	1.46	1
GO:0048856	anatomical structure development	1361	119	132.03	1
GO:0007188	adenylate cyclase-modulating G-protein c...	41	2	3.98	1
GO:0090596	sensory organ morphogenesis	81	14	7.86	1
GO:0048858	cell projection morphogenesis	172	10	16.69	1
GO:2000027	regulation of organ morphogenesis	69	7	6.69	1
GO:0031571	mitotic G1 DNA damage checkpoint	23	7	2.23	1
GO:0022610	biological adhesion	400	23	38.8	1
GO:1901861	regulation of muscle tissue development	39	8	3.78	1
GO:1901862	negative regulation of muscle tissue dev...	16	2	1.55	1
GO:1901863	positive regulation of muscle tissue dev...	19	5	1.84	1
GO:0033673	negative regulation of kinase activity	64	5	6.21	1
GO:0002209	behavioral defense response	15	1	1.46	1
GO:0098916	anterograde trans-synaptic signaling	202	4	19.6	1
GO:0048870	cell motility	386	28	37.45	1
GO:0048872	homeostasis of number of cells	46	4	4.46	1
GO:0065003	macromolecular complex assembly	309	48	29.98	1
GO:0009607	response to biotic stimulus	157	5	15.23	1
GO:0065007	biological regulation	2445	254	237.19	1
GO:0048878	chemical homeostasis	229	9	22.22	1
GO:0065008	regulation of biological quality	810	59	78.58	1
GO:1900371	regulation of purine nucleotide biosynth...	44	1	4.27	1
GO:0006952	defense response	270	11	26.19	1
GO:1900373	positive regulation of purine nucleotide...	33	1	3.2	1
GO:1901888	regulation of cell junction assembly	32	1	3.1	1
GO:2001141	regulation of RNA biosynthetic process	766	107	74.31	1
GO:0016571	histone methylation	21	3	2.04	1
GO:0002790	peptide secretion	121	5	11.74	1
GO:0002791	regulation of peptide secretion	92	5	8.92	1
GO:1902807	negative regulation of cell cycle G1/S p...	29	7	2.81	1
GO:0002792	negative regulation of peptide secretion	27	2	2.62	1
GO:0002793	positive regulation of peptide secretion	45	2	4.37	1
GO:0090559	regulation of membrane permeability	18	3	1.75	1
GO:0097190	apoptotic signaling pathway	142	7	13.78	1
GO:0097191	extrinsic apoptotic signaling pathway	57	3	5.53	1
GO:0006979	response to oxidative stress	106	9	10.28	1
GO:0060255	regulation of macromolecule metabolic pr...	1210	151	117.38	1
GO:0006163	purine nucleotide metabolic process	101	6	9.8	1
GO:0006164	purine nucleotide biosynthetic process	58	1	5.63	1
GO:0051341	regulation of oxidoreductase activity	23	2	2.23	1
GO:0042542	response to hydrogen peroxide	34	3	3.3	1
GO:0045761	regulation of adenylate cyclase activity	23	1	2.23	1
GO:1903522	regulation of blood circulation	82	1	7.95	1
GO:0006928	movement of cell or subcellular componen...	504	42	48.89	1
GO:0051349	positive regulation of lyase activity	21	1	2.04	1
GO:0022604	regulation of cell morphogenesis	113	3	10.96	1
GO:0005996	monosaccharide metabolic process	54	2	5.24	1
GO:0006914	autophagy	52	4	5.04	1
GO:0002761	regulation of myeloid leukocyte differen...	32	2	3.1	1
GO:0051336	regulation of hydrolase activity	283	22	27.45	1
GO:0051338	regulation of transferase activity	242	31	23.48	1
GO:0002764	immune response-regulating signaling pat...	67	1	6.5	1
GO:0051339	regulation of lyase activity	27	1	2.62	1
GO:0050792	regulation of viral process	37	4	3.59	1
GO:0050793	regulation of developmental process	649	51	62.96	1
GO:0006941	striated muscle contraction	48	1	4.66	1
GO:0099643	signal release from synapse	41	1	3.98	1
GO:0006942	regulation of striated muscle contractio...	27	1	2.62	1
GO:0048015	phosphatidylinositol-mediated signaling	44	4	4.27	1
GO:0048017	inositol lipid-mediated signaling	46	4	4.46	1
GO:0046700	heterocycle catabolic process	64	7	6.21	1
GO:0002757	immune response-activating signal transd...	64	1	6.21	1
GO:0002758	innate immune response-activating signal...	35	1	3.4	1
GO:0006171	cAMP biosynthetic process	35	1	3.4	1
GO:0072395	signal transduction involved in cell cyc...	19	7	1.84	1
GO:1903530	regulation of secretion by cell	151	6	14.65	1
GO:0006935	chemotaxis	159	10	15.42	1
GO:1903531	negative regulation of secretion by cell	49	2	4.75	1
GO:0006936	muscle contraction	99	6	9.6	1
GO:1903532	positive regulation of secretion by cell	73	2	7.08	1
GO:0006937	regulation of muscle contraction	49	4	4.75	1
GO:0032675	regulation of interleukin-6 production	18	1	1.75	1
GO:0045778	positive regulation of ossification	37	3	3.59	1
GO:0051306	mitotic sister chromatid separation	22	18	2.13	1
GO:0006112	energy reserve metabolic process	22	1	2.13	1
GO:0060249	anatomical structure homeostasis	73	13	7.08	1
GO:0032612	interleukin-1 production	17	3	1.65	1
GO:0008213	protein alkylation	25	3	2.43	1
GO:0006140	regulation of nucleotide metabolic proce...	60	6	5.82	1
GO:0061387	regulation of extent of cell growth	24	1	2.33	1
GO:0043620	regulation of DNA-templated transcriptio...	26	2	2.52	1
GO:0030163	protein catabolic process	137	21	13.29	1
GO:0006909	phagocytosis	51	1	4.95	1
GO:0043624	cellular protein complex disassembly	19	1	1.84	1
GO:1903507	negative regulation of nucleic acid-temp...	280	39	27.16	1
GO:1903508	positive regulation of nucleic acid-temp...	332	43	32.21	1
GO:1903509	liposaccharide metabolic process	29	1	2.81	1
GO:0061371	determination of heart left/right asymme...	17	1	1.65	1
GO:0005976	polysaccharide metabolic process	25	1	2.43	1
GO:0051492	regulation of stress fiber assembly	28	1	2.72	1
GO:0050789	regulation of biological process	2315	244	224.58	1
GO:0042692	muscle cell differentiation	105	9	10.19	1
GO:0051493	regulation of cytoskeleton organization	111	18	10.77	1
GO:0048002	antigen processing and presentation of p...	37	5	3.59	1
GO:0006139	nucleobase-containing compound metabolic...	1057	152	102.54	1
GO:0072358	cardiovascular system development	241	13	23.38	1
GO:0072359	circulatory system development	327	23	31.72	1
GO:0042698	ovulation cycle	34	1	3.3	1
GO:0032635	interleukin-6 production	18	1	1.75	1
GO:0050770	regulation of axonogenesis	48	1	4.66	1
GO:0050776	regulation of immune response	148	3	14.36	1
GO:0050778	positive regulation of immune response	106	2	10.28	1
GO:0061326	renal tubule development	35	2	3.4	1
GO:0031667	response to nutrient levels	95	11	9.22	1
GO:0086001	cardiac muscle cell action potential	26	1	2.52	1
GO:0031669	cellular response to nutrient levels	38	4	3.69	1
GO:0086003	cardiac muscle cell contraction	24	1	2.33	1
GO:0007268	chemical synaptic transmission	202	4	19.6	1
GO:0007269	neurotransmitter secretion	41	1	3.98	1
GO:0050727	regulation of inflammatory response	69	3	6.69	1
GO:0001763	morphogenesis of a branching structure	68	6	6.6	1
GO:0080134	regulation of response to stress	261	22	25.32	1
GO:0070252	actin-mediated cell contraction	36	1	3.49	1
GO:0034329	cell junction assembly	70	3	6.79	1
GO:0007254	JNK cascade	44	5	4.27	1
GO:0043632	modification-dependent macromolecule cat...	76	19	7.37	1
GO:0030178	negative regulation of Wnt signaling pat...	60	5	5.82	1
GO:0048568	embryonic organ development	128	15	12.42	1
GO:0050714	positive regulation of protein secretion	40	1	3.88	1
GO:0007281	germ cell development	50	6	4.85	1
GO:0032602	chemokine production	25	2	2.43	1
GO:0032606	type I interferon production	20	3	1.94	1
GO:0008202	steroid metabolic process	55	1	5.34	1
GO:0046883	regulation of hormone secretion	67	3	6.5	1
GO:0034341	response to interferon-gamma	34	1	3.3	1
GO:1902531	regulation of intracellular signal trans...	443	43	42.98	1
GO:0061333	renal tubule morphogenesis	27	1	2.62	1
GO:0046887	positive regulation of hormone secretion	29	1	2.81	1
[truncated: 495 more rows]

## Sheet: WGCNAbrainspan_Black_Fig1G
Gene ontology analysis for biological processes on genes of the black module identified by WGCNA on prenatal cortical samples of Brainspan
GO.ID	Term	Annotated	Significant	Expected	Statistics
GO:0000724	double-strand break repair via homologou...	26	7	1.21	0.00013
GO:0006261	DNA-dependent DNA replication	41	7	1.91	0.00019
GO:0006355	regulation of transcription, DNA-templat...	761	42	35.52	0.00024
GO:1901796	regulation of signal transduction by p53...	32	7	1.49	0.00053
GO:0034660	ncRNA metabolic process	35	5	1.63	0.00178
GO:0000731	DNA synthesis involved in DNA repair	20	5	0.93	0.00182
GO:0000723	telomere maintenance	29	6	1.35	0.00182
GO:0032774	RNA biosynthetic process	778	46	36.31	0.00188
GO:0033047	regulation of mitotic sister chromatid s...	24	3	1.12	0.00217
GO:2001020	regulation of response to DNA damage sti...	38	7	1.77	0.00302
GO:0006281	DNA repair	95	16	4.43	0.00447
GO:0007062	sister chromatid cohesion	37	6	1.73	0.00655
GO:0032508	DNA duplex unwinding	17	4	0.79	0.00674
GO:0016567	protein ubiquitination	120	9	5.6	0.00724
GO:0006139	nucleobase-containing compound metabolic...	1057	77	49.34	0.01132
GO:0006259	DNA metabolic process	200	25	9.33	0.01264
GO:0015031	protein transport	313	22	14.61	0.01267
GO:0006338	chromatin remodeling	32	6	1.49	0.01549
GO:0006351	transcription, DNA-templated	772	44	36.03	0.01774
GO:0007281	germ cell development	50	5	2.33	0.0195
GO:2001252	positive regulation of chromosome organi...	28	5	1.31	0.01973
GO:0006310	DNA recombination	50	11	2.33	0.02055
GO:0090305	nucleic acid phosphodiester bond hydroly...	37	5	1.73	0.02703
GO:0015701	bicarbonate transport	15	3	0.7	0.03
GO:0034502	protein localization to chromosome	15	3	0.7	0.03
GO:0009124	nucleoside monophosphate biosynthetic pr...	15	3	0.7	0.03
GO:0043900	regulation of multi-organism process	72	6	3.36	0.03848
GO:1900006	positive regulation of dendrite developm...	22	3	1.03	0.0388
GO:2001022	positive regulation of response to DNA d...	17	3	0.79	0.0419
GO:0045840	positive regulation of mitotic nuclear d...	17	3	0.79	0.0419
GO:0010970	transport along microtubule	17	3	0.79	0.0419
GO:0018022	peptidyl-lysine methylation	20	4	0.93	0.04603
GO:0051236	establishment of RNA localization	17	3	0.79	0.04629
GO:0098727	maintenance of cell number	34	3	1.59	0.04653
GO:0009161	ribonucleoside monophosphate metabolic p...	34	3	1.59	0.04653
GO:0046390	ribose phosphate biosynthetic process	58	4	2.71	0.04657
GO:0006164	purine nucleotide biosynthetic process	58	4	2.71	0.04657
GO:0051169	nuclear transport	80	5	3.73	0.04658
GO:0031047	gene silencing by RNA	16	2	0.75	0.04658
GO:0044786	cell cycle DNA replication	20	2	0.93	0.04664
GO:0071897	DNA biosynthetic process	52	8	2.43	0.04798
GO:0051817	modification of morphology or physiology...	18	3	0.84	0.0486
GO:0006342	chromatin silencing	18	3	0.84	0.0486
GO:0034968	histone lysine methylation	19	3	0.89	0.0558
GO:0051453	regulation of intracellular pH	19	3	0.89	0.0558
GO:0009165	nucleotide biosynthetic process	78	7	3.64	0.06215
GO:0031503	protein complex localization	20	3	0.93	0.06348
GO:0035690	cellular response to drug	20	3	0.93	0.06348
GO:0010506	regulation of autophagy	41	4	1.91	0.07153
GO:0009411	response to UV	28	4	1.31	0.07513
GO:0016579	protein deubiquitination	35	4	1.63	0.07778
GO:0009725	response to hormone	219	7	10.22	0.08062
GO:0051054	positive regulation of DNA metabolic pro...	53	6	2.47	0.08255
GO:0009653	anatomical structure morphogenesis	680	15	31.74	0.08275
GO:0032200	telomere organization	31	7	1.45	0.08846
GO:0007127	meiosis I	23	3	1.07	0.08919
GO:0043648	dicarboxylic acid metabolic process	23	3	1.07	0.08919
GO:0042157	lipoprotein metabolic process	43	4	2.01	0.08978
GO:0006333	chromatin assembly or disassembly	34	3	1.59	0.09089
GO:0019319	hexose biosynthetic process	20	2	0.93	0.09109
GO:0022414	reproductive process	310	13	14.47	0.09271
GO:0010941	regulation of cell death	383	13	17.88	0.09499
GO:0007569	cell aging	24	3	1.12	0.09859
GO:0007049	cell cycle	421	34	19.65	0.10014
GO:0006260	DNA replication	85	10	3.97	0.10159
GO:0007098	centrosome cycle	25	3	1.17	0.10838
GO:0051053	negative regulation of DNA metabolic pro...	25	3	1.17	0.10838
GO:0000077	DNA damage checkpoint	40	5	1.87	0.11829
GO:0043414	macromolecule methylation	39	7	1.82	0.13094
GO:0006479	protein methylation	25	5	1.17	0.13114
GO:0000075	cell cycle checkpoint	61	6	2.85	0.13169
GO:0045814	negative regulation of gene expression, ...	21	4	0.98	0.13182
GO:0002440	production of molecular mediator of immu...	26	3	1.21	0.13285
GO:0051303	establishment of chromosome localization	19	2	0.89	0.13342
GO:0043044	ATP-dependent chromatin remodeling	19	2	0.89	0.13342
GO:0014020	primary neural tube formation	28	2	1.31	0.13377
GO:0046661	male sex differentiation	36	2	1.68	0.13408
GO:0098771	inorganic ion homeostasis	154	5	7.19	0.13629
GO:0060271	cilium assembly	69	6	3.22	0.13662
GO:0006886	intracellular protein transport	160	10	7.47	0.13714
GO:0010389	regulation of G2/M transition of mitotic...	43	4	2.01	0.13851
GO:0009267	cellular response to starvation	28	3	1.31	0.13981
GO:0007050	cell cycle arrest	59	5	2.75	0.14962
GO:0032006	regulation of TOR signaling	15	2	0.7	0.15295
GO:0031055	chromatin remodeling at centromere	15	2	0.7	0.15295
GO:0031058	positive regulation of histone modificat...	15	2	0.7	0.15295
GO:0090278	negative regulation of peptide hormone s...	15	2	0.7	0.15295
GO:0019083	viral transcription	15	2	0.7	0.15295
GO:0051168	nuclear export	15	2	0.7	0.15295
GO:0009247	glycolipid biosynthetic process	15	2	0.7	0.15295
GO:0048524	positive regulation of viral process	15	2	0.7	0.15295
GO:0009913	epidermal cell differentiation	46	3	2.15	0.15367
GO:0008152	metabolic process	2136	107	99.7	0.15442
GO:0031100	animal organ regeneration	30	3	1.4	0.16227
GO:0006661	phosphatidylinositol biosynthetic proces...	30	3	1.4	0.16227
GO:0000086	G2/M transition of mitotic cell cycle	59	6	2.75	0.16616
GO:0050658	RNA transport	16	2	0.75	0.1697
GO:0061640	cytoskeleton-dependent cytokinesis	16	2	0.75	0.1697
GO:0002831	regulation of response to biotic stimulu...	16	2	0.75	0.1697
GO:0019674	NAD metabolic process	16	2	0.75	0.1697
GO:0034508	centromere complex assembly	16	2	0.75	0.1697
GO:0070192	chromosome organization involved in meio...	16	2	0.75	0.1697
GO:0009116	nucleoside metabolic process	16	2	0.75	0.1697
GO:0044773	mitotic DNA damage checkpoint	27	3	1.26	0.17312
GO:0048232	male gamete generation	84	5	3.92	0.17382
GO:0031571	mitotic G1 DNA damage checkpoint	23	2	1.07	0.17398
GO:2001056	positive regulation of cysteine-type end...	32	2	1.49	0.17443
GO:0032984	macromolecular complex disassembly	33	2	1.54	0.17448
GO:0007420	brain development	210	10	9.8	0.175
GO:0070727	cellular macromolecule localization	310	14	14.47	0.17561
GO:0051253	negative regulation of RNA metabolic pro...	285	10	13.3	0.17886
GO:0006366	transcription from RNA polymerase II pro...	478	17	22.31	0.18316
GO:0006796	phosphate-containing compound metabolic ...	697	26	32.53	0.18393
GO:0010212	response to ionizing radiation	36	4	1.68	0.18462
GO:0006336	DNA replication-independent nucleosome a...	17	2	0.79	0.18674
GO:2000573	positive regulation of DNA biosynthetic ...	17	2	0.79	0.18674
GO:0006626	protein targeting to mitochondrion	17	2	0.79	0.18674
GO:0006282	regulation of DNA repair	17	2	0.79	0.18674
GO:0006302	double-strand break repair	44	9	2.05	0.1922
GO:0000082	G1/S transition of mitotic cell cycle	72	6	3.36	0.19466
GO:0006979	response to oxidative stress	106	7	4.95	0.20214
GO:0009566	fertilization	18	2	0.84	0.20401
GO:0034644	cellular response to UV	18	2	0.84	0.20401
GO:0090407	organophosphate biosynthetic process	136	11	6.35	0.20759
GO:0010035	response to inorganic substance	142	6	6.63	0.20778
GO:0043903	regulation of symbiosis, encompassing mu...	42	4	1.96	0.21108
GO:0051250	negative regulation of lymphocyte activa...	25	3	1.17	0.21135
GO:0002262	myeloid cell homeostasis	29	3	1.35	0.21158
GO:0006473	protein acetylation	22	2	1.03	0.21244
GO:1903311	regulation of mRNA metabolic process	27	2	1.26	0.21273
GO:0006402	mRNA catabolic process	27	2	1.26	0.21273
GO:0009167	purine ribonucleoside monophosphate meta...	33	2	1.54	0.21309
GO:0071453	cellular response to oxygen levels	55	3	2.57	0.21313
GO:0006913	nucleocytoplasmic transport	79	4	3.69	0.21329
GO:0043412	macromolecule modification	871	41	40.65	0.21346
GO:0016236	macroautophagy	19	2	0.89	0.22145
GO:0071479	cellular response to ionizing radiation	19	2	0.89	0.22145
GO:2000145	regulation of cell motility	237	5	11.06	0.22193
GO:0006457	protein folding	35	3	1.63	0.2224
GO:0070925	organelle assembly	133	9	6.21	0.23045
GO:0032869	cellular response to insulin stimulus	40	4	1.87	0.23653
GO:1903047	mitotic cell cycle process	222	19	10.36	0.23702
GO:0006397	mRNA processing	20	2	0.93	0.239
GO:0008286	insulin receptor signaling pathway	20	2	0.93	0.239
GO:0003407	neural retina development	20	2	0.93	0.239
GO:0007033	vacuole organization	20	2	0.93	0.239
GO:0050868	negative regulation of T cell activation	20	2	0.93	0.239
GO:1901606	alpha-amino acid catabolic process	20	2	0.93	0.239
GO:0006998	nuclear envelope organization	20	2	0.93	0.239
GO:0015992	proton transport	20	2	0.93	0.239
GO:0006970	response to osmotic stress	20	2	0.93	0.239
GO:2000134	negative regulation of G1/S transition o...	29	3	1.35	0.24816
GO:0043043	peptide biosynthetic process	69	4	3.22	0.24942
GO:0002520	immune system development	191	7	8.91	0.25353
GO:0050852	T cell receptor signaling pathway	21	2	0.98	0.25662
GO:0071333	cellular response to glucose stimulus	21	2	0.98	0.25662
GO:1903507	negative regulation of nucleic acid-temp...	280	9	13.07	0.25702
GO:0044281	small molecule metabolic process	412	15	19.23	0.25764
GO:0051301	cell division	164	10	7.65	0.26353
GO:0030218	erythrocyte differentiation	22	2	1.03	0.27426
GO:0007286	spermatid development	22	2	1.03	0.27426
GO:0021766	hippocampus development	22	2	1.03	0.27426
GO:0002697	regulation of immune effector process	54	3	2.52	0.27552
GO:0006915	apoptotic process	437	16	20.4	0.27838
GO:0016310	phosphorylation	525	17	24.5	0.27948
GO:0051983	regulation of chromosome segregation	35	4	1.63	0.28185
GO:0016570	histone modification	77	8	3.59	0.28251
GO:0015931	nucleobase-containing compound transport	23	3	1.07	0.28258
GO:0022613	ribonucleoprotein complex biogenesis	25	2	1.17	0.28434
GO:0071156	regulation of cell cycle arrest	30	2	1.4	0.28472
GO:0050663	cytokine secretion	31	2	1.45	0.28479
GO:0042180	cellular ketone metabolic process	35	2	1.63	0.28509
GO:0000302	response to reactive oxygen species	62	3	2.89	0.28552
GO:0015698	inorganic anion transport	44	2	2.05	0.28578
GO:0030163	protein catabolic process	137	5	6.39	0.28805
GO:0043547	positive regulation of GTPase activity	96	6	4.48	0.29013
GO:0010558	negative regulation of macromolecule bio...	325	12	15.17	0.29142
GO:0006493	protein O-linked glycosylation	23	2	1.07	0.29189
GO:0050709	negative regulation of protein secretion	23	2	1.07	0.29189
GO:0045132	meiotic chromosome segregation	23	2	1.07	0.29189
GO:0009893	positive regulation of metabolic process	726	28	33.89	0.29803
GO:0007264	small GTPase mediated signal transductio...	154	4	7.19	0.30324
GO:0045931	positive regulation of mitotic cell cycl...	41	5	1.91	0.30334
GO:0009314	response to radiation	94	7	4.39	0.31449
GO:0043543	protein acylation	30	3	1.4	0.31635
GO:0044270	cellular nitrogen compound catabolic pro...	63	4	2.94	0.31729
GO:0048477	oogenesis	25	2	1.17	0.3177
GO:0019751	polyol metabolic process	25	2	1.17	0.3177
GO:0006766	vitamin metabolic process	25	2	1.17	0.3177
GO:0019318	hexose metabolic process	51	3	2.38	0.31808
GO:0000070	mitotic sister chromatid segregation	49	5	2.29	0.32153
GO:2001237	negative regulation of extrinsic apoptot...	25	2	1.17	0.32694
GO:0044237	cellular metabolic process	1988	103	92.79	0.33077
GO:0006839	mitochondrial transport	43	4	2.01	0.34073
GO:0098869	cellular oxidant detoxification	26	2	1.21	0.34431
GO:0097711	ciliary basal body-plasma membrane docki...	26	2	1.21	0.34431
GO:0009108	coenzyme biosynthetic process	26	2	1.21	0.34431
GO:0006997	nucleus organization	29	3	1.35	0.34795
GO:0046700	heterocycle catabolic process	64	4	2.99	0.34915
GO:0033627	cell adhesion mediated by integrin	25	2	1.17	0.34949
GO:0002460	adaptive immune response based on somati...	44	2	2.05	0.35117
GO:0050796	regulation of insulin secretion	45	3	2.1	0.35117
GO:0046394	carboxylic acid biosynthetic process	70	3	3.27	0.35159
GO:0006468	protein phosphorylation	472	13	22.03	0.35358
GO:0010942	positive regulation of cell death	165	6	7.7	0.35446
GO:0033674	positive regulation of kinase activity	150	3	7	0.3589
GO:0043433	negative regulation of DNA binding trans...	27	2	1.26	0.36154
GO:0034470	ncRNA processing	27	2	1.26	0.36154
GO:0051781	positive regulation of cell division	27	2	1.26	0.36154
GO:0042325	regulation of phosphorylation	362	8	16.9	0.36965
GO:0045596	negative regulation of cell differentiat...	191	7	8.91	0.37546
GO:1901990	regulation of mitotic cell cycle phase t...	100	7	4.67	0.37672
GO:0045893	positive regulation of transcription, DN...	332	13	15.5	0.37779
GO:0035264	multicellular organism growth	28	2	1.31	0.37859
GO:0019439	aromatic compound catabolic process	65	4	3.03	0.37952
GO:0050864	regulation of B cell activation	25	2	1.17	0.37979
GO:0021549	cerebellum development	26	2	1.21	0.37989
GO:0043901	negative regulation of multi-organism pr...	32	2	1.49	0.38045
GO:0043603	cellular amide metabolic process	129	5	6.02	0.3836
GO:0006996	organelle organization	697	40	32.53	0.39206
GO:0034754	cellular hormone metabolic process	29	2	1.35	0.39546
GO:2000736	regulation of stem cell differentiation	29	2	1.35	0.39546
GO:0034599	cellular response to oxidative stress	73	4	3.41	0.39564
GO:0019725	cellular homeostasis	193	8	9.01	0.40104
GO:1901605	alpha-amino acid metabolic process	46	4	2.15	0.40652
GO:0007368	determination of left/right symmetry	28	2	1.31	0.40897
GO:0030330	DNA damage response, signal transduction...	30	2	1.4	0.40916
GO:0008610	lipid biosynthetic process	127	6	5.93	0.41031
GO:0042752	regulation of circadian rhythm	30	2	1.4	0.41211
GO:0006497	protein lipidation	30	2	1.4	0.41211
GO:1990830	cellular response to leukemia inhibitory...	30	2	1.4	0.41211
GO:0006810	transport	1023	38	47.75	0.4249
GO:0040029	regulation of gene expression, epigeneti...	47	5	2.19	0.43186
GO:0050794	regulation of cellular process	2192	94	102.31	0.43186
GO:0007088	regulation of mitotic nuclear division	51	5	2.38	0.43227
GO:0000910	cytokinesis	28	3	1.31	0.43433
GO:2001251	negative regulation of chromosome organi...	27	2	1.26	0.43641
GO:0009408	response to heat	32	2	1.49	0.43692
GO:0006732	coenzyme metabolic process	57	3	2.66	0.43729
GO:0042692	muscle cell differentiation	105	3	4.9	0.44227
GO:0008630	intrinsic apoptotic signaling pathway in...	32	2	1.49	0.44473
GO:0051347	positive regulation of transferase activ...	176	5	8.21	0.44536
GO:0030010	establishment of cell polarity	33	2	1.54	0.46067
GO:0019827	stem cell population maintenance	33	2	1.54	0.46067
GO:0030902	hindbrain development	43	3	2.01	0.46208
GO:0050670	regulation of lymphocyte proliferation	38	2	1.77	0.46381
GO:0006006	glucose metabolic process	42	2	1.96	0.46423
GO:0048870	cell motility	386	7	18.02	0.46451
GO:0010038	response to metal ion	93	3	4.34	0.46695
GO:0034622	cellular macromolecular complex assembly	143	5	6.67	0.46825
GO:0009967	positive regulation of signal transducti...	373	9	17.41	0.47421
GO:0048522	positive regulation of cellular process	1123	41	52.42	0.47499
GO:0007224	smoothened signaling pathway	34	2	1.59	0.47633
GO:0051607	defense response to virus	34	2	1.59	0.47633
GO:0006275	regulation of DNA replication	34	2	1.59	0.47633
GO:0000209	protein polyubiquitination	34	2	1.59	0.47633
GO:0000902	cell morphogenesis	264	7	12.32	0.47716
GO:0090068	positive regulation of cell cycle proces...	72	6	3.36	0.48362
GO:0006664	glycolipid metabolic process	29	3	1.35	0.48557
GO:0002449	lymphocyte mediated immunity	42	2	1.96	0.48929
GO:0050778	positive regulation of immune response	106	4	4.95	0.49164
GO:0040008	regulation of growth	160	3	7.47	0.49384
GO:0048666	neuron development	277	7	12.93	0.49991
GO:2000113	negative regulation of cellular macromol...	313	10	14.61	0.50102
GO:0009152	purine ribonucleotide biosynthetic proce...	57	3	2.66	0.50191
GO:0044272	sulfur compound biosynthetic process	57	3	2.66	0.50191
GO:0031334	positive regulation of protein complex a...	36	2	1.68	0.50683
GO:0007566	embryo implantation	15	1	0.7	0.51255
GO:0035195	gene silencing by miRNA	15	1	0.7	0.51255
GO:2000816	negative regulation of mitotic sister ch...	15	1	0.7	0.51255
GO:0060999	positive regulation of dendritic spine d...	15	1	0.7	0.51255
GO:0002822	regulation of adaptive immune response b...	15	1	0.7	0.51255
GO:1904036	negative regulation of epithelial cell a...	15	1	0.7	0.51255
GO:0002367	cytokine production involved in immune r...	15	1	0.7	0.51255
GO:0002312	B cell activation involved in immune res...	15	1	0.7	0.51255
GO:0046426	negative regulation of JAK-STAT cascade	15	1	0.7	0.51255
GO:1901532	regulation of hematopoietic progenitor c...	15	1	0.7	0.51255
GO:0050764	regulation of phagocytosis	15	1	0.7	0.51255
GO:0060395	SMAD protein signal transduction	15	1	0.7	0.51255
GO:0044273	sulfur compound catabolic process	15	1	0.7	0.51255
GO:2000060	positive regulation of protein ubiquitin...	15	1	0.7	0.51255
GO:0042446	hormone biosynthetic process	15	1	0.7	0.51255
GO:0050871	positive regulation of B cell activation	15	1	0.7	0.51255
GO:0006270	DNA replication initiation	15	1	0.7	0.51255
GO:0035329	hippo signaling	15	1	0.7	0.51255
GO:1901292	nucleoside phosphate catabolic process	15	1	0.7	0.51255
GO:0042100	B cell proliferation	15	1	0.7	0.51255
GO:0032652	regulation of interleukin-1 production	15	1	0.7	0.51255
GO:0032611	interleukin-1 beta production	15	1	0.7	0.51255
GO:0002250	adaptive immune response	62	3	2.89	0.51302
GO:0006511	ubiquitin-dependent protein catabolic pr...	75	2	3.5	0.51684
GO:0045732	positive regulation of protein catabolic...	48	3	2.24	0.53419
GO:0016573	histone acetylation	16	1	0.75	0.5354
GO:0046823	negative regulation of nucleocytoplasmic...	16	1	0.75	0.5354
GO:1901879	regulation of protein depolymerization	16	1	0.75	0.5354
GO:0051310	metaphase plate congression	16	1	0.75	0.5354
GO:0060968	regulation of gene silencing	16	1	0.75	0.5354
GO:1901800	positive regulation of proteasomal prote...	16	1	0.75	0.5354
GO:0021695	cerebellar cortex development	16	1	0.75	0.5354
GO:0048259	regulation of receptor-mediated endocyto...	16	1	0.75	0.5354
GO:0045833	negative regulation of lipid metabolic p...	16	1	0.75	0.5354
GO:0043486	histone exchange	16	1	0.75	0.5354
GO:0016072	rRNA metabolic process	16	1	0.75	0.5354
GO:0055072	iron ion homeostasis	16	1	0.75	0.5354
GO:0050715	positive regulation of cytokine secretio...	16	1	0.75	0.5354
GO:0019218	regulation of steroid metabolic process	16	1	0.75	0.5354
GO:0031952	regulation of protein autophosphorylatio...	16	1	0.75	0.5354
GO:0045652	regulation of megakaryocyte differentiat...	16	1	0.75	0.5354
GO:0033628	regulation of cell adhesion mediated by ...	16	1	0.75	0.5354
GO:0043255	regulation of carbohydrate biosynthetic ...	16	1	0.75	0.5354
GO:0051289	protein homotetramerization	16	1	0.75	0.5354
GO:0097306	cellular response to alcohol	16	1	0.75	0.5354
GO:0048599	oocyte development	16	1	0.75	0.5354
GO:0032418	lysosome localization	16	1	0.75	0.5354
GO:1904668	positive regulation of ubiquitin protein...	16	1	0.75	0.5354
GO:0006575	cellular modified amino acid metabolic p...	38	2	1.77	0.53615
GO:0006955	immune response	339	8	15.82	0.53813
GO:0048872	homeostasis of number of cells	46	4	2.15	0.55317
GO:0051248	negative regulation of protein metabolic...	250	4	11.67	0.5554
GO:0002244	hematopoietic progenitor cell differenti...	32	2	1.49	0.55647
GO:0030857	negative regulation of epithelial cell d...	17	1	0.79	0.55719
GO:0031109	microtubule polymerization or depolymeri...	17	1	0.79	0.55719
GO:0001947	heart looping	17	1	0.79	0.55719
GO:0022029	telencephalon cell migration	17	1	0.79	0.55719
GO:0043647	inositol phosphate metabolic process	17	1	0.79	0.55719
GO:0050919	negative chemotaxis	17	1	0.79	0.55719
GO:0002066	columnar/cuboidal epithelial cell develo...	17	1	0.79	0.55719
GO:0006767	water-soluble vitamin metabolic process	17	1	0.79	0.55719
GO:0044087	regulation of cellular component biogene...	185	6	8.63	0.56099
GO:0060548	negative regulation of cell death	220	8	10.27	0.56358
GO:0090316	positive regulation of intracellular pro...	63	3	2.94	0.57052
GO:0021915	neural tube development	47	3	2.19	0.57639
GO:0017148	negative regulation of translation	33	2	1.54	0.57724
GO:0001894	tissue homeostasis	41	2	1.91	0.57787
GO:0001889	liver development	41	2	1.91	0.57787
GO:0008360	regulation of cell shape	41	2	1.91	0.57787
GO:0042246	tissue regeneration	18	1	0.84	0.57797
GO:0097192	extrinsic apoptotic signaling pathway in...	18	1	0.84	0.57797
GO:0009880	embryonic pattern specification	18	1	0.84	0.57797
GO:0016575	histone deacetylation	18	1	0.84	0.57797
GO:0071277	cellular response to calcium ion	18	1	0.84	0.57797
GO:0031145	anaphase-promoting complex-dependent cat...	18	1	0.84	0.57797
GO:0030901	midbrain development	18	1	0.84	0.57797
GO:0002479	antigen processing and presentation of e...	18	1	0.84	0.57797
GO:0060563	neuroepithelial cell differentiation	18	1	0.84	0.57797
GO:0006094	gluconeogenesis	18	1	0.84	0.57797
GO:1901607	alpha-amino acid biosynthetic process	18	1	0.84	0.57797
GO:0043297	apical junction assembly	18	1	0.84	0.57797
GO:0045069	regulation of viral genome replication	18	1	0.84	0.57797
GO:0060113	inner ear receptor cell differentiation	18	1	0.84	0.57797
GO:0042254	ribosome biogenesis	18	1	0.84	0.57797
GO:0030071	regulation of mitotic metaphase/anaphase...	18	1	0.84	0.57797
GO:0010629	negative regulation of gene expression	354	13	16.52	0.57892
GO:0016569	covalent chromatin modification	96	9	4.48	0.58659
GO:0009266	response to temperature stimulus	51	3	2.38	0.59653
GO:0033077	T cell differentiation in thymus	19	1	0.89	0.59778
GO:0033260	nuclear DNA replication	19	1	0.89	0.59778
GO:0120034	positive regulation of plasma membrane b...	19	1	0.89	0.59778
GO:0003300	cardiac muscle hypertrophy	19	1	0.89	0.59778
GO:0022600	digestive system process	19	1	0.89	0.59778
GO:0070542	response to fatty acid	19	1	0.89	0.59778
GO:0043488	regulation of mRNA stability	19	1	0.89	0.59778
GO:0048008	platelet-derived growth factor receptor ...	19	1	0.89	0.59778
GO:1902115	regulation of organelle assembly	19	1	0.89	0.59778
GO:0000041	transition metal ion transport	19	1	0.89	0.59778
GO:1903749	positive regulation of establishment of ...	19	1	0.89	0.59778
GO:0042116	macrophage activation	19	1	0.89	0.59778
GO:0010906	regulation of glucose metabolic process	19	1	0.89	0.59778
GO:0090317	negative regulation of intracellular pro...	19	1	0.89	0.59778
GO:0006977	DNA damage response, signal transduction...	19	1	0.89	0.59778
GO:0035556	intracellular signal transduction	674	21	31.46	0.60455
GO:0050790	regulation of catalytic activity	539	15	25.16	0.60708
GO:0098662	inorganic cation transmembrane transport	185	4	8.63	0.60992
GO:0051726	regulation of cell cycle	270	20	12.6	0.61458
GO:0006417	regulation of translation	53	3	2.47	0.61553
GO:0010508	positive regulation of autophagy	20	1	0.93	0.61666
GO:0001756	somitogenesis	20	1	0.93	0.61666
GO:0045599	negative regulation of fat cell differen...	20	1	0.93	0.61666
GO:0035987	endodermal cell differentiation	20	1	0.93	0.61666
GO:0055088	lipid homeostasis	20	1	0.93	0.61666
GO:0034605	cellular response to heat	20	1	0.93	0.61666
GO:0002067	glandular epithelial cell differentiatio...	20	1	0.93	0.61666
GO:0032479	regulation of type I interferon producti...	20	1	0.93	0.61666
GO:1901216	positive regulation of neuron death	20	1	0.93	0.61666
GO:0060135	maternal process involved in female preg...	20	1	0.93	0.61666
GO:0006357	regulation of transcription from RNA pol...	454	14	21.19	0.62069
GO:0006869	lipid transport	92	4	4.29	0.62365
GO:1901991	negative regulation of mitotic cell cycl...	50	4	2.33	0.63056
GO:0031331	positive regulation of cellular cataboli...	73	4	3.41	0.63324
GO:1901361	organic cyclic compound catabolic proces...	76	4	3.55	0.6336
GO:0015748	organophosphate ester transport	21	1	0.98	0.63466
GO:0046916	cellular transition metal ion homeostasi...	21	1	0.98	0.63466
GO:0006801	superoxide metabolic process	21	1	0.98	0.63466
GO:0002700	regulation of production of molecular me...	21	1	0.98	0.63466
GO:0017158	regulation of calcium ion-dependent exoc...	21	1	0.98	0.63466
GO:0031016	pancreas development	21	1	0.98	0.63466
GO:0035914	skeletal muscle cell differentiation	21	1	0.98	0.63466
GO:0051148	negative regulation of muscle cell diffe...	21	1	0.98	0.63466
GO:0045682	regulation of epidermis development	21	1	0.98	0.63466
GO:0045600	positive regulation of fat cell differen...	21	1	0.98	0.63466
GO:0031397	negative regulation of protein ubiquitin...	21	1	0.98	0.63466
GO:0042035	regulation of cytokine biosynthetic proc...	21	1	0.98	0.63466
GO:0001932	regulation of protein phosphorylation	344	7	16.06	0.64094
GO:0032845	negative regulation of homeostatic proce...	46	2	2.15	0.6412
GO:0032846	positive regulation of homeostatic proce...	46	2	2.15	0.6412
GO:1903533	regulation of protein targeting	22	1	1.03	0.65182
GO:0002703	regulation of leukocyte mediated immunit...	22	1	1.03	0.65182
GO:0070301	cellular response to hydrogen peroxide	22	1	1.03	0.65182
GO:0044106	cellular amine metabolic process	22	1	1.03	0.65182
GO:0072332	intrinsic apoptotic signaling pathway by...	22	1	1.03	0.65182
GO:0001523	retinoid metabolic process	22	1	1.03	0.65182
GO:0003281	ventricular septum development	22	1	1.03	0.65182
GO:0048525	negative regulation of viral process	22	1	1.03	0.65182
GO:0034614	cellular response to reactive oxygen spe...	44	2	2.05	0.6519
GO:0071902	positive regulation of protein serine/th...	97	2	4.53	0.65809
GO:0018105	peptidyl-serine phosphorylation	72	3	3.36	0.66189
GO:0006950	response to stress	767	32	35.8	0.66399
GO:0007565	female pregnancy	54	3	2.52	0.66683
GO:0000904	cell morphogenesis involved in different...	193	3	9.01	0.66709
GO:0033365	protein localization to organelle	142	7	6.63	0.6671
GO:0043618	regulation of transcription from RNA pol...	23	1	1.07	0.66819
GO:0072329	monocarboxylic acid catabolic process	23	1	1.07	0.66819
GO:1902106	negative regulation of leukocyte differe...	23	1	1.07	0.66819
GO:0045444	fat cell differentiation	66	3	3.08	0.66822
GO:0050769	positive regulation of neurogenesis	121	5	5.65	0.66967
GO:0046907	intracellular transport	294	17	13.72	0.67252
GO:0071456	cellular response to hypoxia	49	2	2.29	0.6755
GO:0022602	ovulation cycle process	24	1	1.12	0.68378
GO:0051494	negative regulation of cytoskeleton orga...	24	1	1.12	0.68378
GO:0045580	regulation of T cell differentiation	24	1	1.12	0.68378
GO:0032368	regulation of lipid transport	24	1	1.12	0.68378
GO:0051101	regulation of DNA binding	24	1	1.12	0.68378
GO:0071385	cellular response to glucocorticoid stim...	24	1	1.12	0.68378
GO:0010718	positive regulation of epithelial to mes...	24	1	1.12	0.68378
GO:0007507	heart development	163	5	7.61	0.68402
GO:0006464	cellular protein modification process	837	38	39.07	0.68727
GO:0015711	organic anion transport	120	4	5.6	0.68752
GO:0001503	ossification	128	4	5.97	0.68846
GO:0090263	positive regulation of canonical Wnt sig...	25	1	1.17	0.69865
GO:0001843	neural tube closure	25	1	1.17	0.69865
GO:0002699	positive regulation of immune effector p...	25	1	1.17	0.69865
GO:0008593	regulation of Notch signaling pathway	25	1	1.17	0.69865
GO:0042129	regulation of T cell proliferation	25	1	1.17	0.69865
GO:0030183	B cell differentiation	25	1	1.17	0.69865
GO:0009798	axis specification	25	1	1.17	0.69865
GO:0006461	protein complex assembly	267	8	12.46	0.70176
GO:0007018	microtubule-based movement	43	4	2.01	0.70746
GO:0031532	actin cytoskeleton reorganization	26	1	1.21	0.71282
GO:0007589	body fluid secretion	26	1	1.21	0.71282
GO:0000079	regulation of cyclin-dependent protein s...	26	1	1.21	0.71282
GO:0008585	female gonad development	26	1	1.21	0.71282
GO:0002028	regulation of sodium ion transport	26	1	1.21	0.71282
GO:0044262	cellular carbohydrate metabolic process	50	2	2.33	0.71312
GO:0051091	positive regulation of DNA binding trans...	58	2	2.71	0.71403
GO:0046777	protein autophosphorylation	69	3	3.22	0.7162
GO:0010033	response to organic substance	709	15	33.09	0.72009
GO:0008285	negative regulation of cell proliferatio...	188	7	8.77	0.72201
GO:1902904	negative regulation of supramolecular fi...	27	1	1.26	0.72633
GO:1902476	chloride transmembrane transport	27	1	1.26	0.72633
GO:0016052	carbohydrate catabolic process	27	1	1.26	0.72633
GO:0034446	substrate adhesion-dependent cell spread...	27	1	1.26	0.72633
GO:0045669	positive regulation of osteoblast differ...	27	1	1.26	0.72633
GO:0045445	myoblast differentiation	27	1	1.26	0.72633
GO:0051225	spindle assembly	27	1	1.26	0.72633
GO:0001666	response to hypoxia	103	4	4.81	0.72776
GO:0016049	cell growth	130	2	6.07	0.73556
GO:0030522	intracellular receptor signaling pathway	55	2	2.57	0.73612
GO:0010565	regulation of cellular ketone metabolic ...	28	1	1.31	0.73921
GO:0008037	cell recognition	28	1	1.31	0.73921
GO:0016064	immunoglobulin mediated immune response	28	1	1.31	0.73921
GO:0030500	regulation of bone mineralization	28	1	1.31	0.73921
GO:0043280	positive regulation of cysteine-type end...	28	1	1.31	0.73921
GO:0046034	ATP metabolic process	28	1	1.31	0.73921
GO:0007005	mitochondrion organization	72	3	3.36	0.73936
GO:1901137	carbohydrate derivative biosynthetic pro...	179	8	8.35	0.7394
GO:0031175	neuron projection development	242	5	11.3	0.74136
GO:0055085	transmembrane transport	327	7	15.26	0.74524
GO:1901565	organonitrogen compound catabolic proces...	216	9	10.08	0.747
GO:0033209	tumor necrosis factor-mediated signaling...	29	1	1.35	0.75149
GO:0006694	steroid biosynthetic process	29	1	1.35	0.75149
GO:0070507	regulation of microtubule cytoskeleton o...	29	1	1.35	0.75149
GO:0009791	post-embryonic development	29	1	1.35	0.75149
GO:0010822	positive regulation of mitochondrion org...	29	1	1.35	0.75149
GO:0009953	dorsal/ventral pattern formation	29	1	1.35	0.75149
GO:0032844	regulation of homeostatic process	108	4	5.04	0.75316
GO:0001649	osteoblast differentiation	79	2	3.69	0.75463
GO:0001934	positive regulation of protein phosphory...	254	5	11.86	0.75799
GO:0007283	spermatogenesis	80	4	3.73	0.7595
GO:0044283	small molecule biosynthetic process	119	6	5.55	0.76124
GO:0018107	peptidyl-threonine phosphorylation	30	1	1.4	0.76319
GO:0048145	regulation of fibroblast proliferation	30	1	1.4	0.76319
GO:0021510	spinal cord development	30	1	1.4	0.76319
GO:0045807	positive regulation of endocytosis	30	1	1.4	0.76319
GO:0060840	artery development	30	1	1.4	0.76319
GO:0051153	regulation of striated muscle cell diffe...	30	1	1.4	0.76319
GO:0009952	anterior/posterior pattern specification	51	2	2.38	0.77421
GO:0030216	keratinocyte differentiation	31	1	1.45	0.77435
GO:0006835	dicarboxylic acid transport	31	1	1.45	0.77435
GO:0016197	endosomal transport	31	1	1.45	0.77435
GO:0016192	vesicle-mediated transport	356	7	16.62	0.77442
GO:0045666	positive regulation of neuron differenti...	98	4	4.57	0.77467
GO:0031324	negative regulation of cellular metaboli...	543	15	25.34	0.7778
GO:0007249	I-kappaB kinase/NF-kappaB signaling	60	2	2.8	0.77907
GO:0051259	protein oligomerization	114	2	5.32	0.78093
GO:1901566	organonitrogen compound biosynthetic pro...	342	15	15.96	0.78143
GO:0043687	post-translational protein modification	87	3	4.06	0.78151
GO:0046890	regulation of lipid biosynthetic process	32	1	1.49	0.78498
GO:0043500	muscle adaptation	32	1	1.49	0.78498
GO:0001570	vasculogenesis	32	1	1.49	0.78498
GO:0051092	positive regulation of NF-kappaB transcr...	32	1	1.49	0.78498
GO:0008584	male gonad development	32	1	1.49	0.78498
GO:0007219	Notch signaling pathway	57	2	2.66	0.78537
GO:0022411	cellular component disassembly	95	4	4.43	0.79308
GO:0048813	dendrite morphogenesis	33	1	1.54	0.79512
GO:0030900	forebrain development	117	4	5.46	0.7972
GO:0043065	positive regulation of apoptotic process	150	5	7	0.79776
GO:0007173	epidermal growth factor receptor signali...	34	1	1.59	0.80478
GO:0008283	cell proliferation	532	16	24.83	0.80816
GO:0051345	positive regulation of hydrolase activit...	173	9	8.07	0.81062
GO:0046718	viral entry into host cell	35	1	1.63	0.81398
GO:0046824	positive regulation of nucleocytoplasmic...	35	1	1.63	0.81398
GO:0035270	endocrine system development	35	1	1.63	0.81398
[truncated: 1,971 more rows]

## Sheet: WGCNAbrainspan_Midnigt_SupFig1F
Gene ontology analysis for biological processes on genes of the midnigthblue module identified by WGCNA on prenatal cortical samples of Brainspan
[truncated: 2,494 more rows]

[truncated: 9 more sheets: CBOday25vs0_Figure2D-E, CBOday50vs25_Figure2D-E, CBOday100vs50_Figure2D-E, CtxSpecificDEGs_Figure2I-J, CBOday150vs100_SupFig5D-E, CBOday200vs150_SupFig5D-E, WGCNAcbo_MainModules_Fig3C, WGCNAcbo_Green_SupFig6D, WGCNAcbo_Red_SupFig6E]
